# Supplementary material for: Application of culturomics in fungal isolation from mangrove sediments
Source: Microbiome. 2023 Dec 11;11:272. doi: 10.1186/s40168-023-01708-6 (PMC10712113; doi:10.1186/s40168-023-01708-6)
Supplement: Supplementary file 3 — Additional file 2: Table S1. The detailed information of each species on phylogenetic tree based on FECM. Table S2. Species on phylogenetic tree isolated from ZJ-1, ZJ-2 and ZJ-3 sediment samples during different periods of FECM. Table S3. The detailed information of each species on phylogenetic tree based on in situ cultivation. Table S4. Species on phylogenetic tree isolated from SZ-1 and SZ-2 sediment samples through DPM and FiChips. Table S5. The detailed information of each cultured species on phylogenetic tree based on isolation of 66 sediment samples.(XLSX 42965 kb) [file 40168_2023_1708_MOESM2_ESM.xlsx]

## Sheet: Table S1
Table S1: The detailed information of each species on phylogenetic tree based on FECM
closest ITS BLAST match to named fungus-99 or 100% match unless otherwise stated	Genus	Family	Order	Class	Phylum	strains numbera				strains number in three sediment samples	ITS sequences
						D0	D7	D14	D21
Acidiella americana (96%)	Acidiella	Teratosphaeriaceae	Capnodiales	Dothideomycetes	Ascomycota	2	1	0	0	3	GACCTCCAACCCTTCTGTTATCCGACCTCTGTTGCCTCGGGGGCGACCCGGCCCTCGCGCCGGGGCCCCCCGTGGACCACTCTTGAAACTCTTGCATCCTTGCGTCTGAGTATGATTATGAATCAATCAAAACTTTCAACAACGGATCTCTTGGTTCCAGCATCGATGAAGAACGCAGCGAAATGCGATAAGTAATGTGAATTGCAGAATTCAGTGAATCATCGAATCTTTGAACGCACATTGCGCCCCTCGGTATTCCGGGGGGCATGCCTGTTCGAGCGTCATTAACACCACTCAAGCCTCGTCTTGGTATTGGGCGTCTCGCGGGGTCACACCCGCGCGCCTCGAAATCTCCGGCCGAGCCGTCCGTCTCTAAGCGTTGTGGAAACAGTTTCGCTT…
Acremonium egyptiacum (90%)	Acremonium	Incertae sedis	Hypocreales	Sordariomycetes	Ascomycota	1	0	0	0	1	TACCTATCGTTGCTTCGGCGGTTTCGTCCCGGGCGCGCTTCGCGGCGTGATCCGGATCCAGGCGGCCGCCGGGGGAATCAAACTCTTGTTTTCTTAGAGGATCTTCTGAGTGGCATAAGCAAAATAAATCAAAACTTTCAGCAACGGATCTCTTGGTTCTGGCATCGATGAAGAACGCAGCGAAATGCGATAAGTAATGTGAATTGCAGAATTCAGTGAATCATCGAATCTTTGAACGCATATTGCGCCCGCCAGTATTCTGGCGGGCATGCCTGTCCGAGCGTCATTTCAACCCTCAGGGCCCGTTCGCGGGACCTGGTGTTGGGGATCGGCCGTCCATCGCGGCGGCCGGCCCTGAAATCGAGTGGCGGTCTCGTCGCGACCTCCTCTGCGTAGTAG…
Acremonium vitellinum (92%)	Acremonium	Incertae sedis	Hypocreales	Sordariomycetes	Ascomycota	1	0	0	0	1	TTACCTATCGTTGCCTCGGCGGGACTGCCCCGGTGCCTCTGCTGCCCGGACCAAGGCGCCCGCCGGAGGACCCTAAACTCTTTGTATTTTCAGTGGTATCTTCTGAGTTGTATAAGCAAATAAATTAAAACTTTCAACAACGGATCTCTTGGTTCTGGCATCGATGAAGAACGCAGCGAAATGCGATAAGTAATGTGAATTGCAGAATTCAGTGAATCATCGAATCTTTGAACGCACATTGCGCCCGCCAGTATTCTGGCGGGCATGCCTGTTCGAGCGTCATTTCAACCCTCAAACCCCCGGGTTTGGTGTTGGGGATCGGCCGCACACTGCGGCGGCCGGCCCTGAAATACAGTGGCGGTCTCGCTGTTGCCTCTCCTGCGTAGTAGCACATCTCGC…
Allophoma tropica	Allophoma	Didymellaceae	Pleosporales	Dothideomycetes	Ascomycota	0	0	1	0	1	CGAGGGAGAACCCTTGCCTTTTCGAGCACCTGTTTGTTTCCTCGGCAGGCCCGCCTGCCAATGGGGACCCTTTAAAACTCTTGCAATCAACCTGAACAATATTGTCTGAACAAAAAAATCTAAATCAAAACTTTCAACAACGGATCTCTTGGTTCTGGCATCGATGAAGAACGCAGCGAAATGCGATAAGTAGTGTGAATTGCAGAATTCAGTGAATCATCGAATCTTTGAACGCACATTGCGCCCTATGGTATTCCGTAGGGCATGCCTGTTCGAGCGTCATTTACACCTTCAAGCTCCGCTTGGTGTTGGGTGACTGTGGCCCCTCGGGGCCACTCGCCTCAAAGTCATTGGCGGCCGGTTTGTAGGCTTCGAGCGCAGCACATGTGCGTCTTCGTG…
Apioclypea sp. (93.8%)	Apioclypea	Clypeosphaeriaceae	Amphisphaeriales	Sordariomycetes	Ascomycota	0	0	1	0	1	TATTGTTGCCTCGGCGGACTTACCTGCAGTTACCCTGTAGGGGACGCCCGCCGGTGGAAAACCAAACTATGTTATTTGTTGTCATCTGAGCGTCTTATGAAAATAAGTCAAAACCTTTAACAACGGATCTCTTGGTTCTGGCATCGATGAAGAACGCAGCGAAATGCGATAAGTAATGTGAATTGCAGAATTCAGTGAATCATCGAATCTTTGAACGCACATTGCGCCCGCCAGCATTCTGGCGGGCATGCCTGTTCGAGCGTCATTATCACCACTCAAGCCCCTAGGCTTGGCGTTGGGAGACTACCCGGGAGCTATCCTGTAGCTACCCTGTAGCTCCTCAAATTCACCGGCGGAGTGACGGTTCTACCTCTGAGCGCAGTAACATATCTCTCGCTT…
Arthrocladium tropicale	Arthrocladium	Trichomeriaceae	Chaetothyriales	Eurotiomycetes	Ascomycota	1	0	0	0	1	CTCACGGGCCCGATCTCCCAACCCTGTGTCTACCACACCTTGTCGTTGCTTCGGCGGACCGGTTTCCACCGCCGGGGGCGCATGCCCCTGGAGAGTGTCCGCCGATGGCCCAACCACACAAACTCTTTTGTACGAAACCATGTCGTCTGAAAATACTTTTGATATAATCAAACACAAAACTTTCAACAACGGATCTCTTGGTTCTGGCATCGATGAAGAACGCAGCGAAATGCGATAAGTAATGCGAATTGCAGAATTTCCGTGAGTCATCGAATCTTTGAACGCACATTGCGCCCATTGGCATTCCGATGGGCATGCCTGTTCGAGCGTCATTATCCTCCCTCAAACCCCGTGGGTTTGGTGTTGGACTCTGTTGTGCGGTGTGTGGCACAACTGGTC…
Aspergillus assiutensis	Aspergillus	Aspergillaceae	Eurotiales	Eurotiomycetes	Ascomycota	7	2	0	1	10	CCTCCCACCCGTGCTTACCGTACCCTGTTGCTTCGGCGGGCCCGCCTTCGGGCGGCCCGGGGCCTGCCCCCGGGACCGCGCCCGCCGGAGACCCCAATGGAACACTGTCTGAAAGCGTGCAGTCTGAGTCGATTGATACCAATCAGTCAAAACTTTCAACAATGGATCTCTTGGTTCCGGCATCGATGAAGAACGCAGCGAAATGCGATAACTAATGTGAATTGCAGAATTCAGTGAATCATCGAGTCTTTGAACGCACATTGCGCCCCCTGGTATTCCGGGGGGCATGCCTGTCCGAGCGTCATTTCTCCCCTCCAGCCCCGCTGGTTGTTGGGCCGCGCCCCCCCGGGGGCGGGCCTCGAGAGAAACGGCGGCACCGTCCGGTCCTCGAGCGTATGG…
Aspergillus cejpii	Aspergillus	Aspergillaceae	Eurotiales	Eurotiomycetes	Ascomycota	1	0	0	0	1	ACCCTCCCACCCGTGTCTACCGTACCTTGTTGCTTCGGCGGGCCCGCCGCCTGACGGCCGCCGGGGAGGCCTCCGCGCCCCCGGGCCCGCGCCCGCCGAAGACGCCCACGTGAACTCTGCCCTGAAGGATTGCAGTCTGAGTCGATTATCATAATCAGTTAAAACTTTCAACAACGGATCTCTTGGTTCCGGCATCGATGAAGAACGCAGCGAAATGCGATAACTAATGTGAATTGCAGAATTCAGTGAATCATCGAGTCTTTGAACGCACATTGCGCCCCCTGGTATTCCGGGGGGCATGCCTGTCCGAGCGTCATTGCTGCCCTCAAGCACGGCTTGTGTGTTGGGCCGCCGTCCCCGCCTCCCCGGGGACGGGCCCGAAAGGCAGCGGCGGCACCG…
Aspergillus flavus	Aspergillus	Aspergillaceae	Eurotiales	Eurotiomycetes	Ascomycota	3	1	0	1	5	TGCGGAAGGATCATTACCGAGTGTAGGGTTCCTAGCGAGCCCAACCTCCCACCCGTGTTTACTGTACCTTAGTTGCTTCGGCGGGCCCGCCATTCATGGCCGCCGGGGGCTCTCAGCCCCGGGCCCGCGCCCGCCGGAGACACCACGAACTCTGTCTGATCTAGTGAAGTCTGAGTTGATTGTATCGCAATCAGTTAAAACTTTCAACAATGGATCTCTTGGTTCCGGCATCGATGAAGAACGCAGCGAAATGCGATAACTAGTGTGAATTGCAGAATTCCGTGAATCATCGAGTCTTTGAACGCACATTGCGCCCCCTGGTATTCCGGGGGGCATGCCTGTCCGAGCGTCATTGCTGCCCATCAAGCACGGCTTGTGTGTTGGGTCGTCGTCCCCTCT…
Aspergillus fumigatus	Aspergillus	Aspergillaceae	Eurotiales	Eurotiomycetes	Ascomycota	0	1	2	0	3	CCTCCCACCCGTGTCTATCGTACCTTGTTGCTTCGGCGGGCCCGCCGTTTCGACGGCCGCCGGGGAGGCCTTGCGCCCCCGGGCCCGCGCCCGCCGAAGACCCCAACATGAACGCTGTTCTGAAAGTATGCAGTCTGAGTTGATTATCGTAATCAGTTAAAACTTTCAACAACGGATCTCTTGGTTCCGGCATCGATGAAGAACGCAGCGAAATGCGATAAGTAATGTGAATTGCAGAATTCAGTGAATCATCGAGTCTTTGAACGCACATTGCGCCCCCTGGTATTCCGGGGGGCATGCCTGTCCGAGCGTCATTGCTGCCCTCAAGCACGGCTTGTGTGTTGGGCCCCCGTCCCCCTCTCCCGGGGGACGGGCCCGAAAGGCAGCGGCGGCACCGCG…
Aspergillus giganteus	Aspergillus	Aspergillaceae	Eurotiales	Eurotiomycetes	Ascomycota	1	0	0	0	1	ACCTCCCACCCGTGTCTATTGTACCTTGTTGCTTCGGCGGGCCCGCCGTCTTCGGACGGCCGCCGGGGAGGCCTCCGCGCCCCCGGGCCCGCGCCCGCCGAAGACCACAACATGAACTCTGTTCTGAAGTTTTGCAGTCTGAGTTGATTATCATAATCAGTTAAAACTTTCAACAACGGATCTCTTGGTTCCGGCATCGATGAAGAACGCAGCGAAATGCGATAACTAATGTGAATTGCAGAATTCAGTGAATCATCGAGTCTTTGAACGCACATTGCGCCCCCTGGTATTCCGGGGGGCATGCCTGTCCGAGCGTCATTGCTGCCCTCAAGCACGGCTTGTGTGTTGGGCCCCCGTCCCCGCCTCACCGCGGGGACGGGCCCGAAAGGCAGCGGCGGC…
Aspergillus niger	Aspergillus	Aspergillaceae	Eurotiales	Eurotiomycetes	Ascomycota	14	5	4	1	24	TCCGTGTCTATTATACCCTGTTGCTTCGGCGGGCCCGCCGCTTGTCGGCCGCCGGGGGGGCGCCTTTGCCCCCCGGGCCCGTGCCCGCCGGAGACCCCAACACGAACACTGTCTGAAAGCGTGCAGTCTGAGTTGATTGAATGCAATCAGTTAAAACTTTCAACAATGGATCTCTTGGTTCCGGCATCGATGAAGAACGCAGCGAAATGCGATAACTAATGTGAATTGCAGAATTCAGTGAATCATCGAGTCTTTGAACGCACATTGCGCCCCCTGGTATTCCGGGGGGCATGCCTGTCCGAGCGTCATTGCTGCCCTCAAGCCCGGCTTGTGTGTTGGGTCGCCGTCCCCCTCTCCGGGGGGACGGGCCCGAAAGGCAGCGGCGGCACCGCGTCCGAT…
Aspergillus nomius	Aspergillus	Aspergillaceae	Eurotiales	Eurotiomycetes	Ascomycota	0	0	1	0	1	TCCCACCCGTGTTTACTGTACCTTAGTTGCTTCGGCGGGCCCGCCGCAAGGCCGCCGGGGGGCATCCGCCCCCGGGCCCGCGCCCGCCGGAGACACCACGAACTCTGAACGATCTAGTGAAGTCTGAGTTGATTGTATCGCAATCAGTTAAAACTTTCAACAATGGATCTCTTGGTTCCGGCATCGATGAAGAACGCAGCGAAATGCGATAACTAGTGTGAATTGCAGAATTCCGTGAATCATCGAGTCTTTGAACGCACATTGCGCCCCCTGGTATTCCGGGGGGCATGCCTGTCCGAGCGTCATTGCTGCCCATCAAGCACGGCTTGTGTGTTGGGTCGTCGTCCCCCCCTCCGGGGGGGGACGGGCCCTAAAGGCAGCGGCGGCACCGCGTCCGAT…
Aspergillus tabacinus	Aspergillus	Aspergillaceae	Eurotiales	Eurotiomycetes	Ascomycota	0	2	0	0	2	GGGCGCCCAACCTCCCACCCGTGACTACCTAACACTGTTGCTTCGGCGGGGAGCCCTCTCGGGGGCGAGCCGCCGGGGACTACTGAACTTCATGCCTGAGAGTGATGCAGTCTGAGTCTGAATATAAAATCAGTCAAAACTTTCAACAATGGATCTCTTGGTTCCGGCATCGATGAAGAACGCAGCGAACTGCGATAAGTAATGTGAATTGCAGAATTCAGTGAATCATCGAGTCTTTGAACGCACATTGCGCCCCCTGGCATTCCGGGGGGCATGCCTGTCCGAGCGTCATTGCTGCCCATCAAGCCCGGCTTGTGTGTTGGGTCGTCGTCCCCCCCGGGGGACGGGCCCGAAAGGCAGCGGCGGCACCGTGTCCGGTCCTCGAGCGTATGGGGCTTT…
Aspergillus tennesseensis	Aspergillus	Aspergillaceae	Eurotiales	Eurotiomycetes	Ascomycota	0	2	0	0	2	AACCTCCCACCCGTGACTACCTAACACTGTTGCTTCGGCGGGGAGCCCTCTCGGGGGCGAGCCGCCGGGGACTACTGAACTTCATGCCTGAGAGTGATGCAGTCTGAGTCTGAATATAAAATCAGTCAAAACTTTCAACAATGGATCTCTTGGTTCCGGCATCGATGAAGAACGCAGCGAACTGCGATAAGTAATGTGAATTGCAGAATTCAGTGAATCATCGAGTCTTTGAACGCACATTGCGCCCCCTGGCATTCCGGGGGGCATGCCTGTCCGAGCGTCATTGCTGCCCATCAAGCCCGGCTTGTGTGTTGGGTCGTCGTCCCCCCCGGGGGACGGGCCCGAAAGGCAGCGGCGGCACCGTGTCCGGTCCTCGAGCGTATGGGGCTTTGTCACCCG…
Aspergillus terreus	Aspergillus	Aspergillaceae	Eurotiales	Eurotiomycetes	Ascomycota	2	0	0	0	2	CCTCCCACCCGTGACTATTGTACCTTGTTGCTTCGGCGGGCCCGCCAGCGTTGCTGGCCGCCGGGGGGCGACTCGCCCCCGGGCCCGTGCCCGCCGGAGACCCCAACATGAACCCTGTTCTGAAAGCTTGCAGTCTGAGTGTGATTCTTTGCAATCAGTTAAAACTTTCAACAATGGATCTCTTGGTTCCGGCATCGATGAAGAACGCAGCGAAATGCGATAACTAATGTGAATTGCAGAATTCAGTGAATCATCGAGTCTTTGAACGCACATTGCGCCCCCTGGTATTCCGGGGGGCATGCCTGTCCGAGCGTCATTGCTGCCCTCAAGCCCGGCTTGTGTGTTGGGCCCTCGTCCCCCGGCTCCCGGGGGACGGGCCCGAAAGGCAGCGGCGGCACC…
Aspergillus tubingensis	Aspergillus	Aspergillaceae	Eurotiales	Eurotiomycetes	Ascomycota	2	1	0	0	3	GGGCCAACCTCCCATCCGTGTCTATTATACCCTGTTGCTTCGGCGGGCCCGCCGCTTGTCGGCCGCCGGGGGGGCGCCTTTGCCCCCCGGGCCCGTGCCCGCCGGAGACCCCAACACGAACACTGTCTGAAAGCGTGCAGTCTGAGTTGATTGAATGCAATCAGTTAAAACTTTCAACAATGGATCTCTTGGTTCCGGCATCGATGAAGAACGCAGCGAAATGCGATAACTAATGTGAATTGCAGAATTCAGTGAATCATCGAGTCTTTGAACGCACATTGCGCCCCCTGGTATTCCGGGGGGCATGCCTGTCCGAGCGTCATTGCTGCCCTCAAGCCCGGCTTGTGTGTTGGGTCGCCGTCCCCCTCTCCGGGGGGACGGGCCCGAAAGGCAGCGGCG…
Aureobasidium pullulans	Aureobasidium	Saccotheciaceae	Dothideales	Dothideomycetes	Ascomycota	1	2	3	2	8	ACATGTGTTTTTTATTGAACAAATTTCTTTGGTGGCGGGAGCAATCCTACCGCCAGAGGTTATAACTAAACCAAACTTTTTATTTACAGTCAAACTTGATTTATTATTACAATAGTCAAAACTTTCAACAACGGATCTCTTGGTTCTCGCATCGATGAAGAACGCAGCGAAATGCGATACGTAATATGAATTGCAGATATTCGTGAATCATCGAATCTTTGAACGCACATTGCGCCCTTTGGTATTCCAAAGGGCATGCCTGTTTGAGCGTCATTTCTCCCTCAAACCCCCGGGTTTGGTGTTGAGCAATACGCTAGGTTTGTTTGAAAGAATTTAACGTGGAAACTTATTTTAAGCGACTTAGGTTTATCCAAAA
Bipolaris micropus (96%)	Bipolaris	Pleosporaceae	Pleosporales	Dothideomycetes	Ascomycota	0	1	0	0	1	GCACGCGGCTGCGTCTCCGGGCCAGTTTGCTGAGGCTGAATTATTTTTCACCCATGTCTTTTGCGCACTTGTTGTTTCCTGGGCGAGTTCGCTCGCCACCAGGACCACACCATAAACCTTTTTTATGCAGTTGCAATCAGCGTCAGTATAACAAATGTAAATCATTTACAACTTTCAACAACGGATCTCTTGGTTCTGGCATCGATGAAGAACGCAGCGAAATGCGATACGTAGTGTGAATTGCAGAATTCAGTGAATCATCGAATCTTTGAACGCACATTGCGCCCTTTGGTATTCCAAAGGGCATGCCTGTTCGAGCGTCATTTGTACCCTCAAGCTTTGCTTGGTGTTGGGCGTTTTGTCTTTGCATCAAAGACTCGCCTTAAAACGATTGGCAGC…
Candida thaimueangensis	Candida	Incertae sedis	Saccharomycetales	Saccharomycetes	Ascomycota	3	3	2	0	8	CACTGCGTGAGCGCACACAACACATAAACGGGAGTACTAGGTGGTCAAAGAAATCTAATAGAAAACTTTCAACAACGGATCTCTTGGTTCTCGCATCGATGAAGAGCGCAGCGAAATGCGATACCTAGTGTGAATTGCAGCCATCGTGAATCATCGAGTTCTTGAACGCACATTGCGCCCGTCGGCATTCCGGCGGGCATGCCTGTCTGAGCGTCGTTTCCTTCTTGCGCAAGCAGAGATGACCGAGCCCCGGCCCGGTTGAAACGGAACGTTGCGGGTGTGAGCGAACTATGTTGGGACGCTCGTGCCGCCGAGACTTTACCAAGCTCGACCTCAGATCAGGTAGGAATACCCGCTGAACTTAAGCATATCAA
Candida tropicalis	Candida	Incertae sedis	Saccharomycetales	Saccharomycetes	Ascomycota	48	60	65	24	197	TTTCTTTGGTGGCGGGAGCAATCCTACCGCCAGAGGTTATAACTAAACCAAACTTTTTATTTACAGTCAAACTTGATTTATTATTACAATAGTCAAAACTTTCAACAACGGATCTCTTGGTTCTCGCATCGATGAAGAACGCAGCGAAATGCGATACGTAATATGAATTGCAGATATTCGTGAATCATCGAATCTTTGAACGCACATTGCGCCCTTTGGTATTCCAAAGGGCATGCCTGTTTGAGCGTCATTTCTCCCTCAAACCCCCGGGTTTGGTGTTGAGCAATACGCTAGGTTTGTTTGAAAGAATTTAACGTGGAAACTTATTTTAAGCGACTTAGGTTTATCCAAAAACGCTTATTTTGCTAGTGGCCACCACAATTTATTTCATAACTTTGA…
Ceriosporopsis halima (86%)	Ceriosporopsis	Halosphaeriaceae	Microascales	Sordariomycetes	Ascomycota	3	2	0	0	5	CCTACCTATATTCCTGCTGGCGTTGTTGTTTCGGCGGGTGGAGGGACTTTCTTTCCCTTCCCTCGGCCTCTCCACATGAGAGGCGCCTGCCGGCAGCGCCAAACTCCAAGTTTTTTAGTGGTCTTTCTTCTGAGTGGCAACCAAAAAAACAAATCAAAACTTTCAACAACGGATCTCTTGGTTCTGGCATCGATGAAGAACGCAGCGAAACGCGATAAGTAATGTGAATTGCAGAATTCAGTGAATCATCGAATCTTTGAACGCACATTGCACCCGGCGGCATTCCGCCGGGTATGCCTGTTCGAGCGTCATTTACACCCCTCGGAACCGCTGTAACCTCGCGTTGCGGCGGACCGGTGTTGGGGAACTACGGGGGCCTTCGCGGCGCTCGTAGTCCCC…
Chaetosphaeria endophytica (88%)	Chaetosphaeria	Chaetosphaeriaceae	Chaetosphaeriales	Sordariomycetes	Ascomycota	0	0	1	0	1	TTACCACAGTTGCCTCGGCGGTGGCCACCCTAGGGGGGCGGCCGCCGGAGGGATGCGAAACTCTGATATGTATTATCTTCTGAGCGTCTTATAAAAATTAAGTCAAAACCTTCAACAACGGATCTCTTGGTTCTGGCATCGATGAAGAACGCAGCGAAATGCGATAAGTAATGTGAATTGCAGAATTCAGTGAATCATCGAATCTTTGAACGCACATTGCGCCCGCCAGTATTCTGGCGGGCATGCCTGTTCGAGCGTCATTTCGACCACTTAGGCCCCCCGCCTAGCGTTGGGAGCCTACGGAGGTGAGCTACCCTGTAGCCTACCCTGTAGCTCCTTAAATCCACCGGCAGGGCCGTGGCTCCCCTCTGAGCGTAGTAGCTTCTAGTTTTCTCGCTT…
Cheiromyces inflatus (85%)	Cheiromyces	Incertae sedis	Incertae sedis	Incertae sedis	Ascomycota	1	0	0	0	1	GCAGTTCGGGTAGTGAAGCCCTTGGAAAATTCGCTGAATACTTCGGCGGGACCTCGTTGGAAGCAATGAGTTCGGCGTTTCGACGCTGGGTTGTGCCCGCCACTGAACTTCTCTTGAACTGTTTGTCTATTTAAAACTATAAATGAACAAAACTTTCAACAACGGATCTCTTGGTTCTGGCATCGATGAAGAACGCAGCGAAATGCGATACGTAATGTGAATTGCAGAATTCAGCGAATCATCGAATTTTTGAACGCACATTGCGCCTTTAGGTATTCCTGGAGGCATGCCTGTTCGAGCGTCGTTTTGACCGTGAGGCTCTGCCTTGTGATGACGGATGGGAGGCGATACGGAATCCCACTGTTTAAACGTGTTGGCGTCAACGCCTGACCAGCCGCA…
Cirrenalia iberica (86%)	Cirrenalia	Halosphaeriaceae	Microascales	Sordariomycetes	Ascomycota	6	1	0	0	7	CATCCTTTGAGAATTTACCATAAAGGCGTTGTTTCGGCGGGTTTGCAGGTTGAATTCGTTCACCGGCAAAGTCGCCTGGCCAGCGAGGCCCGCCGGCATCGCCAAACTCTTCAGTTTTACAGTGGAGTCTTCTGAGTGGCAACCAAAAAAATAAGCAAAACTTTCAACAACGGATCTCTTGGTTCTGGCATCGATGAAGAACGCAGCGAAATGCGATAAGTAATGTGAATTGCAGAATTCAGTGAATCATCGAATCTTTGAACGCACATTGCGCCTGGTGGTATTCCGCCAGGCATGCCTGTTCGAGCGTCATTTCTATCCTCAGGACCCTGCCGTCTACAGGCGGCGCGGGACTGGTTTTGGGGCGTGCGGGGGGACAGTTGTTTCCCCGCAGCCCCC…
Cirrenalia iberica (87%)	Cirrenalia	Halosphaeriaceae	Microascales	Sordariomycetes	Ascomycota	0	1	0	0	1	ACCCTTTGAGAATTTACTTTAATGGCGTTGTTTCGGCGGGTTTGCGGGTTGAATTCGTTCACCAGCAAGTCGCCTGGCCAGCGAAGCCTGCCGGCAGCGCCAAACTCACAGTTTTTCAGTGGAAGTCTTCTGAGTGGCAAAAGCAAAATAAGCAAAACTTTCAACAACGGATCTCTTGGTTCTGGCATCGATGAAGAACGCAGCGAAATGCGATAAGTAATGTGAATTGCAGAATTCAGTGAATCATCGAATCTTTGAACGCACATTGCGCCTGGTGGTATTCCGCCAGGCATGCCTGTTCGAGCGTCATTTCTACCCTCAGCACCTGCCCGTCTAGGCGGCGTAGGCGCTGGTTTTGGGGCGTGCGGGATGCACCTTCGGTGCCCCGCAGTCCCTAAT…
Cladophialophora abundans	Cladophialophora	Herpotrichiellaceae	Chaetothyriales	Eurotiomycetes	Ascomycota	5	2	5	0	12	TCTGTTTACCGAATCTCTGTTGCTTCGGCGGGCCCGTCTCGCGACCGCCCGGGAGACTGTGTCACCACGTCCCCGGGCCCGCGTCCGCCGATAGCCCACCACAATAAACTCGTGACCGAATCGTGTGTTATGTCTGAATCTCATGATTTTAAACGCAAAACTTTCAACAACGGATCTCTTGGTTCTGGCATCGATGAAGAACGCAGCGAAATGCGATAAGTAATGCGAATTGCAGAATTCCCGTGAGTCATCGAATCTTTGAACGCACATTGCGCCCCCTGGTATTCCAGAGGGCATGCCTGTTCGAGCGTCATTATCACCCCTCAAGCCCTGGGCTTGGTGTTGGACGTAGGTCGGCGTGACGCCGACCCCGTCCCAAAGACAATGACGGCGGCCCGT…
Cladophialophora lanosa (90%)	Cladophialophora	Herpotrichiellaceae	Chaetothyriales	Eurotiomycetes	Ascomycota	1	0	0	0	1	GACCTCCTAACCCTTTGTTTACTGAACCCACGTTGCTTCGGCGGGCCCGTCTTAATTGACCGCCGGAGGACCGCTGAGAGGCGTCCTCTAGCCAGCGTCCGCCGAGAGCCCCCATTAAAATTCTCGGATAAATCATGTCGTACGTCTAAATTGAATGATACAAAAAATAATAGCAAAACTTTCAACAACGGATCTCTTGGTTCTGGCATCGATGAAGAACGCAGCGAAATGCGATAAGTAATGCGAATTGCAGAATTTCAGTGAGTCATCGAATTTTTGAACGCACATTGCGCCCTTTGGTATTCCGAAGGGCATGCCTGTTCGAGCGTCATTATCACCCCTCAGGCCTATGCTTGGTGTTGGACGGTCTGGTCGGGAAACCGACCCCTCCTAAAGACA…
Cladophialophora sp.	Cladophialophora	Herpotrichiellaceae	Chaetothyriales	Eurotiomycetes	Ascomycota	0	1	1	0	2	GACCTCCCAACCCTCTGTTTACCGAATCTCTGTTGCTTCGGCGGGCCCGTCTCGCGACCGCCCGGGAGACTGTGTCACCACGTCCCCGGGCCCGCGTCCGCCGATAGCCCACCACAATAAACTCGTGACCGAATCGTGTGTTATGTCTGAATCTCATGATTTTAAACGCAAAACTTTCAACAACGGATCTCTTGGTTCTGGCATCGATGAAGAACGCAGCGAAATGCGATAAGTAATGCGAATTGCAGAATTCCCGTGAGTCATCGAATCTTTGAACGCACATTGCGCCCCCTGGTATTCCAGAGGGCATGCCTGTTCGAGCGTCATTATCACCCCTCAAGCCCCGTGCTTGGTGTTGGACGCAGGTCGGCGTCACGCCGACCCCGTCCCAAAGACAAT…
Cladosporium halotolerans	Cladosporium	Cladosporiaceae	Capnodiales	Dothideomycetes	Ascomycota	0	1	0	0	1	TGTGAACGTTACCAAACTGTTGCCTCGGCGGGATCTCTGCCCCGGGTGCGTCGCAGCCCCGGACCAAGGCGCCCGCCGGAGGACCAACCAAAACTCTTTTTGTATACCCCCTCGCGGGTTTTTTTATAATCTGAGCCTTCTCGGCGCCTCTCGTAGGCGTTTCGAAAATGAATCAAAACTTTCAACAACGGATCTCTTGGTTCTGGCATCGATGAAGAACGCAGCGAAATGCGATAAGTAATGTGAATTGCAGAATTCAGTGAATCATCGAATCTTTGAACGCACATTGCGCCCGCCAGTATTCTGGCGGGCATGCCTGTCCGAGCGTCATTTCAACCCTCGAACCCCTCCGGGGGGTCGGCGTTGGGGATCGGCCCTGCCTCTTGGCGGTGGCCGTCT…
Cladosporium sphaerospermum	Cladosporium	Cladosporiaceae	Capnodiales	Dothideomycetes	Ascomycota	0	0	1	0	1	GGCCGGGGATGTTCATAACCCTTTGTTGTCCGACTCTGTTGCCTCCGGGGCGACCCTGCCTTTTCACGGGCGGGGGCCCCGGGTGGACACATCAAAACTCTTGCGTGACTTTGCAGTCTGAGTAAATTTAATTAATAAATTAAAACTTTCAACAACGGATCTCTTGGTTCTGGCATCGATGAAGAACGCAGCGAAATGCGATAAGTAATGTGAATTGCAGAATTCAGTGAATCATCGAATCTTTGAACGCACATTGCGCCCCCTGGTATTCCGGGGGGCATGCCTGTTCGAGCGTCATTTCACCACTCAAGCCTCGCTTGGTATTGGGCGACGCGGTCCGCCGCGCGCCTCAAATCGACCGGCTGGGTCTTCTGTCCCCTCAGCGTTGTGGAAACTATT…
Coprinellus radians	Coprinellus	Psathyrellaceae	Agaricales	Agaricomycetes	Basidiomycota	0	1	0	0	1	TGTAGCTGGCTCCTCGGAGCAATGTGCACGCCCGCCATTTTTATCTTTCCACCTGTGCACCGACTGTAGGTCTGGATACCTCTCGCCTCCGGGCGGATGCGAGGGTTGCTCGTAAGGGCTTCCCTTGAACTTCCAGGCTCTACGTCTTTTTACACACCCCAATAGTATGATGCAGAATGTAGTCAATGGGCTTCTCAGCCTATAAAACACTATACAACTTTCAGCAACGGATCTCTTGGCTCTCGCATCGATGAAGAACGCAGCGAAATGCGATAAGTAATGTGAATTGCAGAATTCAGTGAATCATCGAATCTTTGAACGCACCTTGCGCTCCTTGGTATTCCGAGGAGCATGCCTGTTTGAGTGTCATTAAATTCTCAACCTCACCAGTTTTCTGAA…
Cystofilobasidium bisporidii	Cystofilobasidium	Cystofilobasidiaceae	Cystofilobasidiales	Tremellomycetes	Basidiomycota	1	0	0	0	1	CTCTCTACCCTTTCACACCCCTGTGCACTTTGGCCGCCGCTTCATTGCGGTTGGTCTTTTTTTACCATACCCATATACACAAGTCATTGAATGTAAAATCGTTATAAACTAATATAACTTTCAACAACGGATCTCTTGGTTCTCGCATCGATGAAGAACGCAGCGAATTGCGATAAGTAATGTGAATTGCAGAATTCAGTGAATCATCGAATCTTTGAACGCATCTTGCGCTCTTTGGTATTCCGAAGAGCATGCCTGTTTGAGTGTCATGAAACTCTCACCTCCAGCCGTTTTTTAATTAGAGCGTGTTGGGGCGTGGATGTGAGTGCTGCTGGTGCCCTGGTTGCATCGGCTCACTTGAAATTTATTAGCTGAATCCTCTAGAGTTGGTTCTACTCG…
Dicyma olivacea	Dicyma	Xylariaceae	Xylariales	Sordariomycetes	Ascomycota	0	0	1	0	1	CTTACCTTTTGTTGCCTCGGCAGGGCCTATTGAGGTCATCGCGACCTCGGTGGTGGCCTGCCGGTGGACTACCAAACTCTTGTTATTATTGTGGAACTCTGAGTTATCTAAACTTAATAAGTTAAAACTTTCAACAACGGATCTCTTGGTTCTGGCATCGATGAAGAACGCAGCGAAATGCGATAAGTAATGTGAATTGCAGAATTCAGTGAATCATCGAATCTTTGAACGCACATTGCGCCTATTAGTATTCTAGTAGGCATGCCTGTTCGAGCGTCATTTCAACCCTCAAGCCCTGGTTGCTTGGTGTTGGGAGCTTGCCGTGAAACGCAACTCCTCAAAGCTAGCTGGCAGAGTTAGGATATGCTCTAAGCGTAGTAAACTTTTACAAGTCTCGCT…
Didymella pinodella	Didymella	Didymellaceae	Pleosporales	Dothideomycetes	Ascomycota	0	0	1	0	1	ACCTTGTTGCTTCGGCGAGCCTGCCTTCGGGCTGCCGGGGGGCATCTGCCCCCGGGTCCGCGCTCGCCGGAGACACCTTGAACTCTGTCTGAAGATTGTAGTCTGAGACAAAATATAAATTATTTAAAACTTTCAACAACGGATCTCTTGGTTCCGGCATCGATGAAGAACGCAGCGAAATGCGATACGTAATGTGAATTGCAGAATTCAGTGAATCATCGAGTCTTTGAACGCACATTGCGCCCTCTGGTATTCCGGAGGGCATGCCTGTCCGAGCGTCATTGCTGCCCTCAAGCACGGCTTGTGTGTTGGGCTCCGTCCTCCTTCTGGGGGGACGGGCCCGAAAGGCAGCGGCGGCACCGCGTCCGGTCCTCGAGCGTATGGGGCTTTGTCACCCGC…
Dothiorella sarmentorum	Dothiorella	Botryosphaeriaceae	Botryosphaeriales	Dothideomycetes	Ascomycota	0	0	1	0	1	GGCTCGACTCTCCCACCCTTTGTGTACCTACCTCTGTTGCTTTGGCGGGCCCGCGGTCGGCCTCGTGCCGTCCAGCACCCGCCAGAGGACTACAAAACTCCAGTCAGTGAACGTCTCAGTCTGAAAAACAAGTTAATAAACTAAAACTTTCAACAACGGATCTCTTGGTTCTGGCATCGATGAAGAACGCAGCGAAATGCGATAAGTAATGTGAATTGCAGAATTCAGTGAATCATCGAATCTTTGAACGCACATTGCGCCCCTTGGTATTCCGGGGGGCATGCCTGTTCGAGCGTCATTTCAACCCTCAAGCTCTGCTTGGTATTGGGCTCCGTCCTCAGGGACGCGCCTCAAAGACCTCGGCGGTGGCGTCTTGCCTCAAGCGTAGTAGAAAACACC…
Emericellopsis terricola	Emericellopsis	Incertae sedis	Hypocreales	Sordariomycetes	Ascomycota	1	0	0	0	1	CATACCTATGTTGCTTCGGCGGGCCGTCCCGCGGCGCGCTCTCGTGGCGTGACCCGGACCCAGGCGCCCGCCGGGGAACCAAACTCTTGTCTTCTAGTGTCTCCTCTGAGTGGCATAAGCAAAAATAAACAAAACTTTCAGCAACGGATCTCTTGGTTCTGGCATCGATGAAGAACGCAGCGAAATGCGATAAGTAATGTGAATTGCAGAATTCAGTGAATCATCGAATCTTTGAACGCACATTGCGCCCGCCAGTATTCTGGCGGGCATGCCTGTCTGAGCGTCATTTCAACCCTCAGCCCCCGTTCGCGGGGCGCTGGCGTTGGGGCCCGGCCGTCCTCGCGGCGGCCGTCCCCGAAACACAGTGGCGGTCTCCCGCAGACTCCCCTGCGTAGTAGC…
Epicoccum sorghinum	Epicoccum	Didymellaceae	Pleosporales	Dothideomycetes	Ascomycota	1	0	0	0	1	TGCTATCTCTTACCCATGTCTTTTGAGTACCTTACGTTTCCTCGGTGGGTTCGCCCACCGATTGGACAAATTTAAACCCTTTGCAGTTGAAATCAGCGTCTGAAAAAACTTAATAGTTACAACTTTCAACAACGGATCTCTTGGTTCTGGCATCGATGAAGAACGCAGCGAAATGCGATAAGTAGTGTGAATTGCAGAATTCAGTGAATCATCGAATCTTTGAACGCACATTGCGCCCCTTGGTATTCCATGGGGCATGCCTGTTCGAGCGTCATTTGTACCTTCAAGCTCTGCTTGGTGTTGGGTGTTTGTCTCCTGTAGACTCGCCTTAAAACAATTGGCAGCCGGCGTATTGATTTCGGAGCGCAGTACATCTCGCGCTTTGCACTCATAACGACG…
Fonsecaea brasiliensis	Fonsecaea	Herpotrichiellaceae	Chaetothyriales	Eurotiomycetes	Ascomycota	0	1	0	0	1	CCCGACCTCCCAACCCTTTGTCTACTAGACCTCTGTTGCTTCGGCGGACCCGTCCCAAACGGACCGCCGGAGGACCGCCCATCGTGCCGCGTCCTCTGGCCAGCGTCCGCCGATAGCCCCTTCAAACTCTGGAACAATCATGATTTTATCGTCTAAGTGATTTTATTCAATTAAAAGCAAAAACTTTCAACAACGGATCTCTTGGTTCTGGCATCGATGAAGAACGCAGCGAAATGCGATAAGTAATGCGAATTGCAGAATTCCAGTGAGTCATCGAATCTTTGAACGCACATTGCGCCCTTTGGTATTCCGAAGGGCATGCCTGTTCGAGCGTCATTATCACCCCCTCAAGCCCCGCGCTTGGTGTTGGACGGCTTGGTAGAGTGTCTCTACCCCTCC…
Fusarium brachygibbosum (97%)	Fusarium	Nectriaceae	Hypocreales	Sordariomycetes	Ascomycota	0	1	0	0	1	CCCCTGTGACATACCTTAAACGTTGCCTCGGCGGATCAGCCCGCGCCCCGTAAAACGGGACGGCCCGCCGCAGGACCCTTAAACTCTGTTTTCTAAAAGTAAATTCTGAGTCTAAAAAACAAATAAATCAAAACTTTCAACAACGGATCTCTTGGTTCTGGCATCGATGAAGAACGCAGCAAAATGCGATAAGTAATGTGAATTGCAGAATTCAGTGAATCATCGAATCTTTGAACGCACATTGCGCCCGCCAGTATTCTGGCGGGCATGCCTGTTCGAGCGTCATTTCAACCCTCAAGCCCCCGGGTTTGGTGTTGGGGATCGGGCTTAACCTCTAAGCCCGGCCCCGAAATCTAGTGGCGGTCTCGCTGCAGCCTCCATTGCGTAGTAGCTAACACC…
Fusarium falciforme	Fusarium	Nectriaceae	Hypocreales	Sordariomycetes	Ascomycota	0	1	1	1	3	ACATACCTATAACGTTGCCTCGGCGGGAACAGACGGCCCCGTAACACGGGCCGCCCCCGCCAGAGGACCCCCTAACTCTGTTTCTATAATGTTTCTTCTGAGTAAACAAGCAAATAAATTAAAACTTTCAACAACGGATCTCTTGGCTCTGGCATCGATGAAGAACGCAGCGAAATGCGATAAGTAATGTGAATTGCAGAATTCAGTGAATCATCGAATCTTTGAACGCACATTGCGCCCGCCAGTATTCTGGCGGGCATGCCTGTTCGAGCGTCATTACAACCCTCAGGCCCCCGGGCCTGGCGTTGGGGATCGGCGGAAGCCCCCTGCGGGCACAACGCCGTCCCCCAAATACAGTGGCGGTCCCGCCGCAGCTTCCATTGCGTAGTAGCTAACACC…
Fusarium incarnatum	Fusarium	Nectriaceae	Hypocreales	Sordariomycetes	Ascomycota	0	0	2	0	2	CCCCTGTGACATACCTATACGTTGCCTCGGCGGATCAGCCCGCGCCCCGTAAAACGGGACGGCCCGCCCGAGGACCCCTAAACTCTGTTTTTAGTGGAACTTCTGAGTAAAACAAACAAATAAATCAAAACTTTCAACAACGGATCTCTTGGTTCTGGCATCGATGAAGAACGCAGCAAAATGCGATAAGTAATGTGAATTGCAGAATTCAGTGAATCATCGAATCTTTGAACGCACATTGCGCCCGCCAGTATTCTGGCGGGCATGCCTGTTCGAGCGTCATTTCAACCCTCAAGCTCAGCTTGGTGTTGGGACTCGCGGTAACCCGCGTTCCCCAAATCGATTGGCGGTCACGTCGAGCTTCCATAGCGTAGTAATCATACACCTCGTTACTGGTAA…
Fusarium keratoplasticum	Fusarium	Nectriaceae	Hypocreales	Sordariomycetes	Ascomycota	0	7	1	1	9	ACCCTGTGAACATACCTAAAACGTTGCTTCGGCGGGAACAGACGGCCCCGTAACACGGGCCGCCCCCGCCAGAGGACCCCCTAACTCTGTTTCTATTATGTTTCTTCTGAGTAAAACAAGCAAATAAATTAAAACTTTCAACAACGGATCTCTTGGCTCTGGCATCGATGAAGAACGCAGCGAAATGCGATAAGTAATGTGAATTGCAGAATTCAGTGAATCATCGAATCTTTGAACGCACATTGCGCCCGCCAGTATTCTGGCGGGCATGCCTGTTCGAGCGTCATTACAACCCTCAGGCCCCCGGGCCTGGCGTTGGGGATCGGCGAGGCGCCCCCTGCGGGCACACGCCGTCCCCCAAATACAGTGGCGGTCCCGCCGCAGCTTCCATTGCGTAGT…
Fusarium oxysporum	Fusarium	Nectriaceae	Hypocreales	Sordariomycetes	Ascomycota	0	2	0	0	2	CCCCTGTGACATACCAATTGTTGCCTCGGCGGATCAGCCCGCTCCCGGTAAAACGGGACGGCCCGCCAGAGGACCCCTAAACTCTGTTTCTATATGTAACTTCTGAGTAAAACCATAAATAAATCAAAACTTTCAACAACGGATCTCTTGGTTCTGGCATCGATGAAGAACGCAGCAAAATGCGATAAGTAATGTGAATTGCAGAATTCAGTGAATCATCGAATCTTTGAACGCACATTGCGCCCGCCAGTATTCTGGCGGGCATGCCTGTTCGAGCGTCATTTCAACCCTCAAGCCCAGCTTGGTGTTGGGACTCGCGAGTCAAATCGCGTTCCCCAAATTGATTGGCGGTCACGTCGAGCTTCCATAGCGTAGTAGTAAAACCCTCGTTACTGGTAA…
Fusarium proliferatum	Fusarium	Nectriaceae	Hypocreales	Sordariomycetes	Ascomycota	1	4	0	0	5	AACCCCTGTGAACATACCAATTGTTGCCTCGGCGGATCAGCCCGCTCCCGGTAAAACGGGACGGCCCGCCAGAGGACCCCTAAACTCTGTTTCTATATGTAACTTCTGAGTAAAACCATAAATAAATCAAAACTTTCAACAACGGATCTCTTGGTTCTGGCATCGATGAAGAACGCAGCAAAATGCGATAAGTAATGTGAATTGCAGAATTCAGTGAATCATCGAATCTTTGAACGCACATTGCGCCCGCCAGTATTCTGGCGGGCATGCCTGTTCGAGCGTCATTTCAACCCTCAAGCCCAGCTTGGTGTTGGGACTCGCGAGTCAAATCGCGTTCCCCAAATTGATTGGCGGTCACGTCGAGCTTCCATAGCGTAGTAGTAAAACCCTCGTTACTGG…
Fusarium solani	Fusarium	Nectriaceae	Hypocreales	Sordariomycetes	Ascomycota	2	29	4	6	41	CCCTGTGAACATACCTAAAACGTTGCTTCGGCGGGAATAGACGGCCCCGTAACACGGGCCGCCCCCGCCAGAGGACCCCTAACTCTGTTTCTATAATGTTTTTTTCTGAGTAAACAAGCAAATAAATTAAAACTTTCAACAACGGATCTCTTGGCTCTGGCATCGATGAAGAACGCAGCGAAATGCGATAAGTAATGTGAATTGCAGAATTCAGTGAATCATCGAATCTTTGAACGCACATTGCGCCCGCCAGTATTCTGGCGGGCATGCCTGTTCGAGCGTCATTACAACCCTCAGGCCCCCGGGCCTGGCGTTGGGGATCGGCGAGGCGCCCCCTGTGGGCACACGCCGTCCTCTAAATACAGTGGCGGCCCCGCCGCAGCTTCCATTGCGTAGTAC…
Galactomyces candidum	Galactomyces	Dipodascaceae	Saccharomycetales	Saccharomycetes	Ascomycota	0	2	1	0	3	AAGTCAAAACAAAAATAATCAAAACTTTTAACAATGGATCTCTTGGTTCTCGTATCGATGAAGAACGCAGCGAAACGCGATATTTCTTGTGAATTGCAGAAGTGAATCATCAGTTTTTGAACGCACATTGCACTTTGGGGTATCCCCCAAAGTATACTTGTTTGAGCGTTGTTTCTCTCTTGGAATTGCATTGCTTTTCTAAAATTTCGAATCAAATTCGTTTGAAAAACAACACTATTCAACCTCAGATCAAGTAGGATTACCCGCTGAACTTAAGCATATCAAAAGCGGAGGAAGA
Galactomyces pseudocandidum	Galactomyces	Dipodascaceae	Saccharomycetales	Saccharomycetes	Ascomycota	1	0	0	0	1	TACTATTTAACAAAAATTATACAATCAATTAAAAAAAAAAATCAAAACTTTTAACAATGGATCTCTTGGTTCTCGTATCGATGAAGAACGCAGCGAAACGCGATATTTCTTGTGAATTGCAGAAGTGAATCATCAGTTTTTGAACGCACATTGCACTTTGGGGTATCCCCCAAAGTATACTTGTTTGAGCGTTGTTTCTCTCTTGGAATTGCATTGCTTTTCTAAAAAATCGAATCAAATTCGTTTGAAACATCCATCTCCAACCTCAGATCAAGTAGGATTACCCGCTGAACTTAAGCATATCAATAAGCGGAGGAA
Galactomyces pseudocandidum (97%)	Galactomyces	Dipodascaceae	Saccharomycetales	Saccharomycetes	Ascomycota	2	6	4	5	17	GTGGATTTAATACTATTTAACAAAAATTATACAATCAATTAAAAAAAAAAATCAAAACTTTTAACAATGGATCTCTTGGTTCTCGTATCGATGAAGAACGCAGCGAAACGCGATATTTCTTGTGAATTGCAGAAGTGAATCATCAGTTTTTGAACGCACATTGCACTTTGGGGTATCCCCCAAAGTATACTTGTTTGAGCGTTGTTTCTCTCTTGGAATTGCATTGCTTTTCTAAAAAATCGAATCAAATTCGTTTGAAACATCCATCTCCAACCTCAGATCAAGTAGGATTACCCGCTGAACTTAAGCATATCAATAA
Galactomyces reessii	Galactomyces	Dipodascaceae	Saccharomycetales	Saccharomycetes	Ascomycota	0	0	1	1	2	ACACAGCAACAATAATTTTATAGTCAAAACAAAAATAATCAAAACTTTTAACAATGGATCTCTTGGTTCTCGTATCGATGAAGAACGCAGCGAAACGCGATATTTCTTGTGAATTGCAAAAGTGAATCATCAGTTTTTGAACGCACATTGCACTTTGGGGTATCCCCCAAAGTATACTTGTTTGAGCGTTGTTTCTCTCTTGGAATTGCATTGCTTTTCTAAAATTTCAAATCAAATTCGTTTGAAAAACAACACTATTCAACCTCAAATCAAGTAGGATTACCCGCTGAACTTAAGCA
Galactomyces sp.	Galactomyces	Dipodascaceae	Saccharomycetales	Saccharomycetes	Ascomycota	0	3	2	3	8	GGATTTATACTATTTAACAAAAATTATACAATCAATTAAAAAAAAAAATCAAAACTTTTAACAATGGATCTCTTGGTTCTCGTATCGATGAAGAACGCAGCGAAACGCGATATTTCTTGTGAATTGCAGAAGTGAATCATCAGTTTTTGAACGCACATTGCACTTTGGGGTATCCCCCAAAGTATACTTGTTTGAGCGTTGTTTCTCTCTTGGAATTGCATTGCTTTTCTAAAAAATCGAATCAAATTCGTTTGAAACATCCATCTCCAACCTCAGATCAAGTAGGATTACCCGCTGAACTTAAGCATATCAATAAGCGGAGGAA
Geosmithia sp. (91%)	Geosmithia	Bionectriaceae	Hypocreales	Sordariomycetes	Ascomycota	1	0	0	0	1	CCATTGTGACATACCTATCGTTGCTTCGGCGGTTTCGTCCCGGGCGCGCTTCGCGGCGTGATCCGGATCCAGGCGGCCGCCGGGGGAATCAAACTCTTGTTTTCTTAGAGGATCTTCTGAGTGGCATAAGCAAAATAAATCAAAACTTTCAGCAACGGATCTCTTGGTTCTGGCATCGATGAAGAACGCAGCGAAATGCGATAAGTAATGTGAATTGCAGAATTCAGTGAATCATCGAATCTTTGAACGCATATTGCGCCCGCCAGTATTCTGGCGGGCATGCCTGTCCGAGCGTCATTTCAACCCTCAGGGCCCGTTCGCGGGACCTGGTGTTGGGGATCGGCCGTCCATCGCGGCGGCCGGCCCTGAAATCGAGTGGCGGTCTCGTCGCGACCTCCT…
Geotrichum candidum	Geotrichum	Dipodascaceae	Saccharomycetales	Saccharomycetes	Ascomycota	3	15	3	5	26	CAGCAAACAATAATTCATATAATCAAAACAAAAATAATCAAAACTTTTAACAATGGATCTCTTGGTTCTCGTATCGATGAAGAACGCAGCGAAACGCGATATTTCTTGTGAATTGCAGAAGTGAATCATCAGTTTTTGAACGCACATTGCACTTTGGGGTATCCCCCAAAGTATACTTGTTTGAGCGTTGTTTCTCTCTTGGAATTGCATTGCTTTTCTAAAATTTCGAATCAAATTCGTTTGAAAAACAACACTATTCAACCTCAGATCAAGTAGGATTACCCGCTGAACTTAAGCATATCAATAAGCGGAGGAA
Geotrichum candidum (96%)	Geotrichum	Dipodascaceae	Saccharomycetales	Saccharomycetes	Ascomycota	0	6	0	0	6	TACCACGAAAAACGATAATGATATAGTCAAAAAGGAAAAATCAAAACTTTTAACAATGGATCTCTTGGTTCTCGTATCGATGAAGAACGCAGCGAAACGCGATATTTCTTGTGAATTGCAGAAGTGAATCATCAGTTTTTGAACGCACATTGCACTTTGGGGTATCCCCCAAAGTATACTTGTTTGAGCGTTGTTTCTCTCTTGGAATTGCATTGCTTTTCTGAAAAATTGAAACAAATTCGTTTGAAAAACAACATTATTCAACCTCAGATCAAGTAGGAATACCCGCTGAACTTAA
Hawksworthiomyces crousii (90%)	Hawksworthiomyces	Ophiostomataceae	Ophiostomatales	Sordariomycetes	Ascomycota	1	0	0	0	1	GCGGAGGGATCATTACAGAGTTCTTTGCAACTCCCAACCCTGTGAACCATACCAATTCTTTTGTTGTTGCTTCTGGCAGCGCCTTCCGGGCGTCTGCCAGCGGTGACCGGCTCCAACCTTCTGTATCACTGTACCGTCTGAGCTTCTGAAAAAAAATTAATCAAAACTTTCAACAACGGATCTCTTGGCTCTGGCATCGATGAAGAACGCAGCGAAATGCGATAAGTAATGTGAATTGCAGAATTCAGTGAATCATCGAATCTTTGAACGCACATTGCGCCTGCTAGCATTCTGGCAGGCATGCCTGTCCGAGCGTCATTTCCACCCTCACGCGCCGCGTGGTGTTGGGGCCCTCTCAGCGACTGAGAGGCCCCGAAAGCGAGTGGCGGACCGCCTGGT…
Kluyveromyces siamensis	Kluyveromyces	Saccharomycetaceae	Saccharomycetales	Saccharomycetes	Ascomycota	16	7	1	1	25	CTTGAGCCTGCGCTTAATTGCGCGGCCAATTCCTGACTTTCTGCTATCAGTATTCTATTTCTCATCCTAAACACAATGGAGTTTTTTCTCTATAAACTACTTCCCTGGAGAACTCGTTTCTCCAGTGGACATAAACACAAACAATCTTTTGTATTATGAAAACTTATTTATCAATAAATTTAATATTCAAAACTTTCAACAACGGATCTCTTGGTTCTCGCATCGATGAAGAACGCAGCGAATTGCGATAAGTATTGTGAATTGCAGATTTTCGTGAATCATCGAATCTTTGAACGCACATTGCGCCCTTTGGTATTCCAGGGGGCATGCCTGTTTGAGCGTCATTTCCTTCTCAAACCTCTGGGTTTGGTTGTGAGTGATACTCTCTTCTGGGTTAAC…
Leptoxyphium sp.	Leptoxyphium	Capnodiaceae	Capnodiales	Dothideomycetes	Ascomycota	0	1	0	0	1	CCCTTTGTATCAAAACCTCGTTGCCTCGGGGAGGCCCTGCCCCACGGCTGGCCCCCCGATGGACCACTAAACTCTGCATCTGTATGACGTCTGAGTAAAGATTTTAAATTAAATCAAAACTTTCAACAACGGATCTCTTGGTTCTGGCATCGATGAAGAACGCAGCGAAATGCGATAAGTAATGTGAATTGCAGAATTCAGTGAATCATCGAATCTTTGAACGCATATTGCGCCCCTTGGTATTCCTTGGGGCACACCTGTTCGAGCGTCATTTCACCAATCAAGCCTCGCTTGGTATTGGGCGATGCGGCCTGCCCGCACGCCTCAAATGCAACGGCCGAACGTGCTCTCCTCCGGCGTCGTGGAAACATACCGCTATGGGGATGAGGGCGACTCGTG…
Lignincola laevis	Lignincola	Halosphaeriaceae	Microascales	Sordariomycetes	Ascomycota	1	0	0	0	1	CACACCCAGAAGCGTTGCCTCGGCGGGCAGCCCCGGGGGTCTACCCTCGGGGCGTGTCCTTGCGGCACCCGCCAGCAGCGCCAACCTCTATATTTTGCACAGCGGGCCCGGCTTGCCGGGCTCTTCTGAGTCCAGCTTCTAAAGCACCATACAACTTTCAACAACGGATCTCTTGGCTCTGGCATCGATGAAGAACGCAGCAAAATGCGATAAGTAATGTGAATTGCAGAATTCAGCGAATCATCGAATCTTTGAACGCACATTGCACCCGGCGGCAATCCGCCGGGTATGCCTGTCCGAGCGTCATTTCTTCGCTCAGGCCCGTCCTGCCTGGCCAGTCCAGGCGGCGGGTGCTGGTGTTGGGGCTCGCGCCGCTAGGCGCATCCCCCAAATCCATCG…
Lulwoana uniseptata (87%)	Lulwoana	Lulworthiaceae	Lulworthiales	Sordariomycetes	Ascomycota	0	0	1	0	1	CCCTGCGTGGACTACCGGAACGTTGCCTCGGCGGGCCCGCCCGCCGGAGGCCGACGCTAAACCCGTACAACAAGACCTCTGAGTGGAGCAAGCAGCGAAAATGCAGCTTACAACTTTCAGCAATGGATCTCTTGGCTCTGGCATCGATGAAGAACGCAGCGAAATGCGATAAGTAATGCGAATTGCAGAATTCAGCGAATCATCGAATCTTTGAACGCACATTGCGCCCGCCGGCATTCCGGCGGGCATGCCTGTTCGAGCGTCATTTCAAGCCCTCGGGAGCCCGTTCCTTCGCCGGA
Lulworthia sp. (93%)	Lulworthia	Lulworthiaceae	Lulworthiales	Sordariomycetes	Ascomycota	1	0	0	0	1	CTTTTTGCCTGCAACCGCCCTCGCTGCGGGAGCGCCTCTCCCCGAGGCCCCCGCAAGCGCGAGTCGCAAAACAACTAAAACCTTCTGAACGCGAGTCTGAGTGGCTTCCACGGCCGGAAATAAAACAACGGTCAAGTACAACCTTCAGCAACGGATCTCTTGGTTCTGGCATCGATGAAGAACGCAGCGAATTGCGATACGTAGTGCGAATTGCAGAATTCCGCGAGCCATCGAATCTTTGAACGCACATTGCGCCCGCCGGCATCCCGGCGGGCATGCCTGTCCGAGCGTCGTCACGCACGACGCAGCCTCGGCTTTTTGTCTTCTCGACAAGGGCCGGCGTTGGCGCTCTGCAGCAGTAACGAGCTGCCGGACGCCCAAATCCATCGGCGGACGTTC…
Metarhizium anisopliae	Metarhizium	Clavicipitaceae	Hypocreales	Sordariomycetes	Ascomycota	7	5	3	9	24	TGTGAATTATACCTTTAATTGTTGCTTCGGCGGGACTTCGCGCCCGCCGGGGACCCAAACCTTCTGAATTTTTTAATAAGTATCTTCTGAGTGGTTAAAAAAAAATGAATCAAAACTTTCAACAACGGATCTCTTGGTTCTGGCATCGATGAAGAACGCAGCGAAATGCGATAAGTAATGTGAATTGCAGAATTCAGTGAATCATCGAATCTTTGAACGCACATTGCGCCCGTCAGTATTCTGGCGGGCATGCCTGTTCGAGCGTCATTACGCCCCTCAAGTCCCCTGTGGACTTGGTGTTGGGGATCGGCGAGGCTGGTTTTCCAGCACAGCCGTCCCTTAAATTAATTGGCGGTCTCGCCGTGGCCCTCCTCTGCGCAGTAGTAAAACACTCGCAAC…
Microdiplodia hawaiiensis	Microdiplodia	Botryosphaeriaceae	Botryosphaeriales	Dothideomycetes	Ascomycota	1	0	0	0	1	GTGAGCGCCTCTGGCAGGATCGGCCGGCCACTGACCACACCCTTACTTTACGAGCACCTTTCGTTCTCCTTCGGCGGGGCGACCCGCCGCTGGAACCTCATCACGAACCTTTTTTGCATCTAGCATTACCTGTTCTGATAAATTCAATCGTAACAACTTTCAACAATGGATCTCTTGGCTCTGGCATCGATGAAGAACGCAGCGAAATGCGATAAGTAGTGTGAATTGCAGAATTCAGTGAATCATCGAATCTTTGAACGCACATTGCGCCCCTTGGTATTCCATGGGGCATGCCTGTTCGAGCGTCATCTACACCCTCAAGCTCTGCTTGGTGTTGGGCGTCTGTCCCGCCTTCGTGCGCGGACTCGCCCCAAAGGCATTGGCAGCGGTCCACGGCCC…
Microxiphium theae	Microxiphium	Coccodiniaceae	Chaetothyriales	Eurotiomycetes	Ascomycota	0	1	0	0	1	CCCTCTTGTATCACAAAACCTCGTTGCCTCGGGGGTGGCCCTGCCTCACGGCGGGCCCCCCGGAGGACCACTCAAACACTGCATTTTAATGTCGTCTGAGTTAGATTTTAAATGAAATCAAAACTTTCAACAACGGATCTCTTGGTTCTGGCATCGATGAAGAACGCAGCGAAATGCGATAAGTAATGTGAATTGCAAAATTCAGTGAATCATCGAATCTTTGAACGCATATTGCGCCCCTTGGTATTCCTTGGGGCACACCTGTTCGAGCGTCATTTCACCAATCAAGCCTCGCTTGGTGTTGGGCGATGCGCACGTCGCACGCCTCAAATGCCCCGGCCGAGCAGTCTCTCACCCGGCGTCGTGGAAACATACCGCTACGGAGACGAGACCTGCCCG…
Morosphaeria muthupetensis	Morosphaeria	Morosphaeriaceae	Pleosporales	Dothideomycetes	Ascomycota	2	1	0	0	3	TTTGGTGCAGTGCAGGCTTTGTACCCCTTAATTGGTGCTGTTTTGATACTGGTGGGTACAAGACAGCTAAGGTATATAGGCCTGCCTGCATTCCTGCACCCTTTGTTTATGTGTACTACTTGCTGTTCTCTTGGTAGGGCAACCTGCCAGTGAATGCCCTTAAAACTCTTTGAATTTGAGAATAACTTCTGAACTTATCTATTTACAACTTTCAACAATGGATCTCTTGGTTCTGGCATCGATGAAGAACGCAGCGAAATGCGATAAGTAGTGTGAATTGCAGAATTTAGTGAATCATCGAATTTTTGAACGCATATTGCGCCCTTTGGTATTCCATTGGGCATGCCTGTTCGAGCGTCATATGTAAATCAAGCATAGCTTGGTGTTGAGTATTTGTCC…
Morosphaeria muthupetensis (85%)	Morosphaeria	Morosphaeriaceae	Pleosporales	Dothideomycetes	Ascomycota	1	0	0	0	1	GGGGTGCGGTGCTTGCCAGCACTAGCTGCCTCTATCCTGTGTATATGTACCCTTTGTTGGTCTCTTGGTAAGGACGCTTGCCAACAGACTCTATAAAACCTTGTAATGTTTAACAACCTCTGATACAAACCAAATATTTACAACTTTCAACAATGGATCTCTTGGTTCTGGCATCGATGAAGAACGCAGCGAAATGCGATAAGTAGTGTGAATTGCAGAATTTAGTGAATCATCGAATTTTTGAACGCACATTGCGCCCTCTGGTACTCCATTGGGCATGCCTGTTCGAGCGTCATTATGGCCTCAAGCCCCAGGGCTTGGTGTTGAGTGCCTGTCACTTTTGACTCACTTAAAAACCATTGGCAGCCTTTAAAATGAATTCTGGTGCAGCAGATAACG…
Nectria dematiosa	Nectria	Nectriaceae	Hypocreales	Sordariomycetes	Ascomycota	0	2	0	0	2	CCCCATGTGAACCTTACCGAATGTTGCTTCGGCGGGACCGCCCCGGTGCCTCAGCTGCCCGGAACCAGGCGCCCGCCGGAGGTCTTCAAACTCTTGTTTTTTGGTGGCATTATCTGAGTGGCGAAAGCAAATAAAATCAAAACTCTGAACAACGGATCTCTTGGTTCTGGCATCGATGAAGAACGCAGCGAAATGCGATAAGTAATGTGAATTGCAGAATTCAGTGAATCATCGAATCTTTGAACGCACATTGCGCCCGCTAGTATTCTAGCGGGCATGCCTGTTCGAGCGTCATTTCAACCCTCAAGCCCCCATTAGGCTTGGTGTTGGGGATCGGCCGCTGCGGCTCTCGTCGCGGGCGGCCGGCCCCGAAATATAGTGGCGGTCTCGCTGTAGCCT…
Nectria sp.	Nectria	Nectriaceae	Hypocreales	Sordariomycetes	Ascomycota	0	3	0	0	3	ATGTGACCTACCTATCGTTGCTTCGGCGGGATCGCCCCGGTGCCTCTGCCGCCCGGAACCAGGCGCCCGCCGGAGGTCCCTAAACTCTTGTTTTCCTGGTGGCATTATCTGAGTGGCGCAAGCAAAATAAAATCAAAACTCTCAACAACGGATCTCTTGGTTCTGGCATCGATGAAGAACGCAGCGAAATGCGATAAGTAATGTGAATTGCAGAATTCAGTGAATCATCGAATCTTTGAACGCACATTGCGCCCGCTAGTATTCTAGCGGGCATGCCTGTTCGAGCGTCATTTCAACCCTCGAGCCCTGTTGGCTCGGTGTTGGAGGTCGGCCGCTGCGGCTACGAGTCGCGGGCGGCCGTCTCCGAAATACAGTGGCGGTCTCGCTGGACCCTCCTCT…
Nigrograna rhizophorae (93%)	Nigrograna	Nigrogranaceae	Pleosporales	Dothideomycetes	Ascomycota	2	0	0	0	2	TCCGGGATAGAACCCTTGCCTTTGAGTACCTCTGTTTCCTCGGTGGGCTCGCCCACCGGTGGACAACTCGAAACTCTTGTAGCAGCAGTATCTTCTGAGAAAAATCTTTAATAGTCAAAACTTTCAACAACGGATCTCTTGGTTCTGGCATCGATGAAGAACGCAGCGAAATGCGATAAGTAGTGTGAATTGCAGAATTCAGTGAATCATCGAATCTTTGAACGCACATTGCGCCCTTCGGAATTCCGTTGGGCATGCCTGTTCGAGCGTCATTTGCATATTCAAGCCCAGCTTGGTGTTGGGTGCTTGTCCCCCCGCTCGGTGGCGGACTCACCTCAAATGCATTGGCGGCCGGTATGTTGGCTACAGCGCAGCACAAGGCGCCTCTTGCCTCTGCAT…
Ochroconis ramosa	Ochroconis	Sympoventuriaceae	Venturiales	Dothideomycetes	Ascomycota	2	0	0	0	2	CGCGAGACGAGCTGCCCCGACCTGTTGTCATTCGGACTGGGGGGGTGTTGGAGGGAGGTTTTGGGTTTGTGGTTTTTGGGGTGACCCGGAAGGGGCGCTCCTGGCCCGGCCCGGGCCGCCAGCCGCCCCGGCATCGTATACTTCGGCGGAAGAGGTAGGCGTGGACCTGCCCGCCGCCGGCCGCAACGACGACACATCTTTTTGAGAACCTGAAGTCTGAGGCGAAGATGAAAACAGAAGCAAAACTTTCAACAACGGATCTCTTGGCTCTGGCAACGATGAAGAACGCAGCGAAACGCGAAAGGTAATGCGAATTGCAGAATCAGTGAGTCATCGAATCTTTGAACGCACATTGCGCCTCTCGGTATTCCGGGAGGCACGCCTGTTCGAGCGCCATTA…
Paecilomyces lilacinus	Paecilomyces	Aspergillaceae	Eurotiales	Eurotiomycetes	Ascomycota	1	0	0	0	1	CCTTACCTCAGTTGCCTCGGCGGGAACGCCCCGGCCGCCGGCCCCCGCGCCGGCGCCGGACCCAGGCGCCCGCCGCAGGGACCCCAAACTCTCTTGCATTACGCCCAGCGGGCGGAATTTCTTCTCTGAGTTGCACAAGCAAAAACAAATGAATCAAAACTTTCAACAACGGATCTCTTGGTTCTGGCATCGATGAAGAACGCAGCGAAATGCGATAAGTAATGTGAATTGCAGAATTCAGTGAATCATCGAATCTTTGAACGCACATTGCGCCCGCCAGCATTCTGGCGGGCATGCCTGTTCGAGCGTCATTTCAACCCTCGAGCCCCCCCCGGGGGCCTCGGTGTTGGGGGACGGCACACCAGCCGCCCCCGAAATGCAGTGGCGACCCCGCCGCAG…
Paraconiothyrium cyclothyrioides	Paraconiothyrium	Didymosphaeriaceae	Pleosporales	Dothideomycetes	Ascomycota	3	0	0	2	5	TCGCGGCCTCCGGGGGCTCCCCCCGGGCGGTAGAGGTAACACTCTTACGCGCCACATGTCTGAATCCTTTTTTTACGAGCACCTTTCGTTCTCCTTCGGTGGGGCAACCTGCCGTTGGAACTTATCAAAACCTTTTTTGCATCTAGCATTACCTGTTCAGATACAAACAATCGTTACAACTTTCAACAATGGATCTCTTGGCTCTGGCATCGATGAAGAACGCAGCGAAATGCGATAAGTAGTGTGAATTGCAGAATTCAGTGAATCATCGAATCTTTGAACGCACATTGCGCCCCTTGGTATTCCATGGGGCATGCCTGTTCGAGCGTCATCTACACCCTCAAGCTCTGCTTGGTGTTGGGCGTCTGTCCCGCCTCTGCGCGTGGACTCGCCCCAAAT…
Paracremonium inflatum (93%)	Paracremonium	Nectriaceae	Hypocreales	Sordariomycetes	Ascomycota	1	0	1	0	2	TGTGAACATACCTATCGTTGCTTCGGCGGGATCGTCCCGGCGCCCCCCCCTCGGGGCCCGGACCCAGGCGCCCGCCGGGGGACCCAAACTCCTGTCTCTTGGGATGCATCTTCTGAGTGATACAAGCGAAAAATGAATCAAAACTTTCAACAACGGATCTCTTGGCTCTGGCATCGATGAAGAACGCAGCGAAATGCGATAAGTAATGTGAATTGCAGAATCCAGTGAATCATCGAATCTTTGAACGCACATTGCGCCCGCCAGTACTCTGGCGGGCATGCCTGTCCGAGCGTCATTTCAACCCTCGAGCCCCCCCGGGGCTCGGTGCTGGGGATCGGCCGTCACTGGCCGGCCCCGAAATCGAGTGGCGGTCCCGCCGCAGCCTCCCCTGCGTAGTAG…
Parasarocladium radiatum	Parasarocladium	Sarocladiaceae	Hypocreales	Sordariomycetes	Ascomycota	3	0	1	0	4	TGTGACTTACCTATTATCCTCCGGCGGAACGCCCCGGTGCCTTCGGGGCCGGGCCAGGCGCCCGCCGGGGACCAAACAAACTGTATTTGTCTCCTGTATACCTCAGAAATTGGCGTAAAGCCGAAATGTAACAACTTTTGACAATGGATCTCTTGGCACTGGCATCGATGAAGAACGCAGCGAAATGCGATAAGTAATGTGAATTGCAGAGCACAGTGAATCATCGAATCTTTGAACGCACATGGCGCCCGCCGGTAATCCGGCGGGCATGCCTGTCCGAGCGTCATTTCAACCCTCAGAACCCCTCTCTCGGGAGGGCGTTACTGGTGTTGGGGAACGAGCGCCCCCCGCGGCGCCCGTCCCTTAAATCTATTGGCGGCTCCGGAGTCTGTCTCCCCT…
Parasarocladium radiatum (98%)	Paraconiothyrium	Didymosphaeriaceae	Pleosporales	Dothideomycetes	Ascomycota	1	0	0	0	0	TGTGACTTACCTATTATCCTCCGGCGGAACGCCCCGGTGCCTTCGGGGCCGGGCCAGGCGTCCGCCGGGGACCAAACAAACTGTATTTGTCTCCTGTATACCTCAGAAATAGGCGTAAAGCCGGAATGTAACAACTTTTGACAATGGATCTCTTGGCACTGGCATCGATGAAGAACGCAGCGAAATGCGATAAGTAATGTGAATTGCAGAGCACAGTGAATCATCGAATCTTTGAACGCACATGGCGCCCGCCGGTAATCCGGCGGGCATGCCTGTCCGAGCGTCATTTCAACCCTCAGAACCCCTCTCTCGGGAGGACGTTACTGGTGTTGGGGAACGAGCGCCCCCCGCGGCGCCCGTCCCTTAAATCTATTGGCGGCTCCGGAGTCTGTCTCCCCT…
Penicillium brefeldianum	Penicillium	Aspergillaceae	Eurotiales	Eurotiomycetes	Ascomycota	1	1	1	0	3	CCTCCCACCCGTGTTTATCGTACCTTGTTGCTTCGGCGGGCCCGCCGTTCCGGCCGCCGGGGGGCATCCGCCCCCGGGCCCGCGCCCGCCGAAGACACCATTGAACGCTGTCTGAAGATTGCAGTCTGAGCGATTAGCTAAATCAGTTAAAACTTTCAACAACGGATCTCTTGGTTCCGGCATCGATGAAGAACGCAGCGAAATGCGATAAGTAATGTGAATTGCAGAATTCAGTGAATCATCGAGTCTTTGAACGCACATTGCGCCCCCTGGTATTCCGGGGGGCATGCCTGTCCGAGCGTCATTGCTGCCCTCAAGCACGGCTTGTGTGTTGGGCCCCGCCCCCCGGCTACCGGGGGGCGGGCCCGAAAGGCAGCGGCGGCACCGCGTCCGGTCCTC…
Penicillium citrinum	Penicillium	Aspergillaceae	Eurotiales	Eurotiomycetes	Ascomycota	0	0	0	2	2	CCTCCCACCCGTGTTGCCCGAACCTATGTTGCCTCGGCGGGCCCCGCGCCCGCCGACGGCCCCCCTGAACGCTGTCTGAAGTTGCAGTCTGAGACCTATAACGAAATTAGTTAAAACTTTCAACAACGGATCTCTTGGTTCCGGCATCGATGAAGAACGCAGCGAAATGCGATAACTAATGTGAATTGCAGAATTCAGTGAATCATCGAGTCTTTGAACGCACATTGCGCCCTCTGGTATTCCGGAGGGCATGCCTGTCCGAGCGTCATTGCTGCCCTCAAGCCCGGCTTGTGTGTTGGGCCCCGTCCCCCCCGCCGGGGGGACGGGCCCGAAAGGCAGCGGCGGCACCGCGTCCGGTCCTCGAGCGTATGGGGCTTCGTCACCCGCTCTAGTAGGCCC…
Penicillium georgiense	Penicillium	Aspergillaceae	Eurotiales	Eurotiomycetes	Ascomycota	1	2	1	2	6	GTGTCTATTGTACCTTGTTGCTTCGGTGGGCCCGCCTGACCCCAGGTCGCCAGGGGGCACTCCCCGGGCGCGCGCCCGCCGAAGACACCCTGGAACTCTGTCTGTGAGTGTTGTCTGAGTAGGATTTGAATCAGTTAAAACTTTCAACAACGGATCTCTTGGTTCCGGCATCGATGAAGAACGCAGCGAAATGCGATAAGTAATGTGAATTGCAGAATTCAGTGAATCATCGAGTCTTTGAACGCACATTGCGCCCCCTGGTATTCCGGGGGGCATGCCTGTCCGAGCGTCATTGCACCCCTCAAGCCCGGCTTGTCCTTGGGTTGTGTCCCTCCGTCCCGGGGGGACAGGCCTCAAATGCAATGGCGGCACCGCGTCCGGTCCTCGAGCGTATGGGGC…
Penicillium incoloratum (97.7%)	Penicillium	Aspergillaceae	Eurotiales	Eurotiomycetes	Ascomycota	0	0	1	0	1	CCTCCCACCCGTGTTTATCGTACCTTGTTGCTTCGGCGGGCCCGCCAGCCCTGGCCGCCGGGGGCTTGCGCCCCGGGCCCGCGCCCGCCGAGGACACCATCGAACGCTGTCTGAAGTATGCAGTCTGAGTGGGTAGCGAAATTAGTTAAAACTTTCAACAACGGATCTCTTGGTTCCGGCATCGATGAAGAACGCAGCGAAATGCGATAAGTAATGTGAATTGCAGAATTCAGTGAATCATCGAGTCTTTGAACGCACATTGCGCCCCCTGGTATTCCGGGGGGCATGCCTGTCCGAGCGTCATTGCTGCCCTCAAGCCCGGCTTGTGTGTTGGGCCGCGTCCCCCCGGGGACGGGCCCGAAAGGCAGCGGCGGCACCGCGTCCGGTCCTCGAGCGTAT…
Penicillium janthinellum	Penicillium	Aspergillaceae	Eurotiales	Eurotiomycetes	Ascomycota	0	1	0	0	1	GGGTCCACCTCCCACCCGTGTTTATCATACCTAGTTGCTTCGGCGGGCCCGCCGTCATGGCCGCCGGGGGGCACCTGCCCCCGGGCCCGCGCCCGCCGAAGCCCCCCTGAACGCTGTCTGAAGATTGCAGTCTGAGCGATTAGCTAAATCAGTTAAAACTTTCAACAACGGATCTCTTGGTTCCGGCATCGATGAAGAACGCAGCGAAATGCGATAAGTAATGTGAATTGCAGAATTCAGTGAATCATCGAGTCTTTGAACGCACATTGCGCCCCCTGGTATTCCGGGGGGCATGCCTGTCCGAGCGTCATTGCTGCCCTCAAGCACGGCTTGTGTGTTGGGCCCCCGCCCCCCGGCTCCCGGGGGGCGGGCCCGAAAGGCAGCGGCGGCACCGCGTCC…
Penicillium janthinellum (97.7%)	Penicillium	Aspergillaceae	Eurotiales	Eurotiomycetes	Ascomycota	0	0	1	0	1	ACCTCCCACCCGTGTCTATCGTACCTTGTTGCTTCGGCGGGCCCGCCGTTATGGCCGCCGGGGGGCACCCGCCCCCGGGCCCGCGCCCGCCGAAGACACCATTGAACGCTGTCTGAAGATTGTAGTCTGAGCGATTAGCTAAATCAGTTAAAACTTTCAACAACGGATCTCTTGGTTCCGGCATCGATGAAGAACGCAGCGAAATGCGATAAGTAATGTGAATTGCAGAATTCAGTGAATCATCGAGTCTTTGAACGCACATTGCGCCCCCTGGTATTCCGGGGGGCATGCCTGTCCGAGCGTCATTGCTGCCCTCAAGCACGGCTTGTGTGTTGGGCCCCGCCCCCCCTACTCCGGGGGGGCGGGCCCGAAAGGCAGCGGCGGCACCGCGTCCGGTCC…
Penicillium menonorum	Penicillium	Aspergillaceae	Eurotiales	Eurotiomycetes	Ascomycota	1	1	0	0	2	ACCTCCCACCCGTGTTTATCGTACCTTGTTGCTTCGGCGGGCCCGCCGCAAGGCCGCCGGGGGGCGTCCGTCCCCGGGCCCGCGCCCGCCGAAGACACCCGTGAACGCTGTCTGAAGATTGCAGTCTGAGCGAAAAGCTAAATTATTTTAAAACTTTCAACAACGGATCTCTTGGTTCCGGCATCGATGAAGAACGCAGCGAAATGCGATAAGTAATGTGAATTGCAGAATTCAGTGAATCATCGAGTCTTTGAACGCACATTGCGCCCCCTGGTATTCCGGGGGGCATGCCTGTCCGAGCGTCATTGCTGCCCTCAAGCACGGCTTGTGTGTTGGGCCTTCGTCCCCCGGGACGGGCCCGAAAGGCAGCGGCGGCACCGCGTCCGGTCCTCGAGCGTA…
Penicillium oxalicum	Penicillium	Aspergillaceae	Eurotiales	Eurotiomycetes	Ascomycota	6	0	1	0	7	ACCTCCCACCCGTGTTTATCGTACCTTGTTGCTTCGGCGGGCCCGCCTCACGGCCGCCGGGGGGCATCCGCCCCCGGGCCCGCGCCCGCCGAAGACACACAAACGAACTCTTGTCTGAAGATTGCAGTCTGAGTACTTGACTAAATCAGTTAAAACTTTCAACAACGGATCTCTTGGTTCCGGCATCGATGAAGAACGCAGCGAAATGCGATAAGTAATGTGAATTGCAGAATTCAGTGAATCATCGAGTCTTTGAACGCACATTGCGCCCCCTGGTATTCCGGGGGGCATGCCTGTCCGAGCGTCATTGCTGCCCTCAAGCACGGCTTGTGTGTTGGGCTCTCGCCCCCCGCTTCCGGGGGGCGGGCCCGAAAGGCAGCGGCGGCACCGCGTCCGGTC…
Penicillium pedernalense	Penicillium	Aspergillaceae	Eurotiales	Eurotiomycetes	Ascomycota	0	3	1	0	4	TCTGGGTCACCTCCCACCCGTGTTTATCGTACCTTGTTGCTTCGGCGGGCCCGCCTCACGGCCGCCGGGGGGCATCCGCCCCCGGGCCCGCGCCCGCCGAAGACACCAATGAACTCTTGTCTGAAGATTGCAGTCTGAGCAGATTAGCTAAATCAGTTAAAACTTTCAACAACGGATCTCTTGGTTCCGGCATCGATGAAGAACGCAGCGAAATGCGATAAGTAATGTGAATTGCAGAATTCAGTGAATCATCGAGTCTTTGAACGCACATTGCGCCCCCTGGTATTCCGGGGGGCATGCCTGTCCGAGCGTCATTGCTGCCCTCAAGCACGGCTTGTGTGTTGGGCTTCGCCCCCCGGCTCCCGGGGGGCGGGCCCGAAAGGCAGCGGCGGCACCGCG…
Penicillium pimiteouiense	Penicillium	Aspergillaceae	Eurotiales	Eurotiomycetes	Ascomycota	0	0	0	1	1	CCTCCCACCCGTGTTTATCGTACCTTGTTGCTTCGGCGGGCCCGCCGCAAGGCCGCCGGGGGGCATCCGCCCCCGGGTCCGCGCCCGCCGAAGACACCTGTGAACGCTGTCTGAAGATTGCAGTCTGAGCGAAAAGCTAAATCATTTAAAACTTTCAACAACGGATCTCTTGGTTCCGGCATCGATGAAGAACGCAGCGAAATGCGATAAGTAATGTGAATTGCAGAATTCAGTGAATCATCGAGTCTTTGAACGCACATTGCGCCCCCTGGTATTCCGGGGGGCATGCCTGTCCGAGCGTCATTGCTGCCCTCAAGCGCGGCTTGTGTGTTGGGCCCTCGTCCCCCGGGACGGGCCCGAAAGGCAGCGGCGGCACCGCGTCCGGTCCTCGAGCGTATG…
Penicillium raperi	Penicillium	Aspergillaceae	Eurotiales	Eurotiomycetes	Ascomycota	1	0	0	0	1	ACCTCCCACCCGTGTTTATCATACCTAGTTGCTTCGGCGGGCCCGCCGTCATGGCCGCCGGGGGGCACCCGCCCCCGGGCCCGCGCCCGCCGAAGACCCCCCTGAACGCTGTCTGAAGATTGCAGTCTGAGCGATTAGCTAAATCAGTTAAAACTTTCAACAACGGATCTCTTGGTTCCGGCATCGATGAAGAACGCAGCGAAATGCGATAAGTAATGTGAATTGCAGAATTCAGTGAATCATCGAGTCTTTGAACGCACATTGCGCCCCCTGGTATTCCGGGGGGCATGCCTGTCCGAGCGTCATTGCTGCCCTCAAGCACGGCTTGTGTGTTGGGCCCCGCCCCCCGGCTCCGGGGGGCGGGCCCGAAAGGCAGCGGCGGCACCGCGTCCGGTCCTC…
Penicillium simplicissimum	Penicillium	Aspergillaceae	Eurotiales	Eurotiomycetes	Ascomycota	1	0	0	0	1	TCTGGGTCCACCTCCCACCCGTGTTTATCGTACCTTGTTGCTTCGGCGGGCCCGCCTCACGGCCGCCGGGGGGCACCCGCCCCCGGGCCCGCGCCCGCCGAAGACACCATTGAACTCTGTCTGAAGATTGCAGTCTGAGCGATTAGCTAAATCAGTTAAAACTTTCAACAACGGATCTCTTGGTTCCGGCATCGATGAAGAACGCAGCGAAATGCGATACGTAATGTGAATTGCAGAATTCAGTGAATCATCGAGTCTTTGAACGCACATTGCGCCCCCTGGTATTCCGGGGGGCATGCCTGTCCGAGCGTCATTGCTGCCCTCAAGCACGGCTTGTGTGTTGGGCCCCGCCCCCCGGTCCCGGGGGGCGGGCCCGAAAGGCAGCGGCGGCACCGCGTC…
Penicillium verruculosum	Penicillium	Aspergillaceae	Eurotiales	Eurotiomycetes	Ascomycota	0	1	0	0	1	CCTCCCACCCTTGTCTCTATACACCTGTTGCTTCGGCGGGCCCACCGGGGCCACCTGGTCGCCGGGGGACGCACGTCCCCGGGCCCGCGCCCGCCGAAGCGCTGTGAACCCTGATGAAGATGGACTGTCTGAGTACTATGAAAATTGTCAAAACTTTCAACAATGGATCTCTTGGTTCCGGCATCGATGAAGAACGCAGCGAAATGCGATAAGTAATGTGAATTGCAGAATTCCGTGAATCATCGAATCTTTGAACGCACATTGCGCCCCCTGGCATTCCGGGGGGCATGCCTGTCCGAGCGTCATTTCTGCCCTCAAGCACGGCTTGTGTGTTGGGTGTGGTCCCCCCGGGGACCTGCCCGAAAGGCAGCGGCGACGTCCGTCTGGTCCTCGAGCGTA…
Phaeoacremonium parasiticum	Phaeoacremonium	Togniniaceae	Togniniales	Sordariomycetes	Ascomycota	2	0	0	0	2	TTTGTGACATACCTGTTTTCGTTGCTTCGGCAGGTGAAGGCGGACGGCCTCCGGGCCTGAAGCCGCCGCCGGGCCGCCTCCTCGCGGGGCCGGCCGGGTGGGCCTGCCGGAGGGCACAGACTCTGTATTACATAACGTACCTCTCTGAGTTATATTTTACAAACAAGTAAAAACTTTCAACAACGGATCTCTTGGTTCTGGCATCGATGAAGAACGCAGCGAAATGCGATAAGTAATGTGAATTGCAGAATTCAGTGAATCATCGAATCTTTGAACGCACATTGCGCCCGCCAGTATTCTGGCGGGCATGCCTGTCCGAGCGTCATTTCAACCCTCAGGCCCTGGTTGCCTGGTGTTGGGGCGCCGCGCACCCTCAGCGGGCGCGGGCCCCGAAAGTCA…
Phoma herbarum	Phoma	Didymellaceae	Pleosporales	Dothideomycetes	Ascomycota	3	1	0	0	4	TGCTATCTCTTACCCATGTCTTTTGAGTACCTTACGTTTCCTCGGTGGGTTCGCCCACCGATTGGACAAATTTAAACCCTTTGCAGTTGAAATCAGCGTCTGAAAAAACTTAATAGTTACAACTTTCAACAACGGATCTCTTGGTTCTGGCATCGATGAAGAACGCAGCGAAATGCGATAAGTAGTGTGAATTGCAGAATTCAGTGAATCATCGAATCTTTGAACGCACATTGCGCCCCTTGGTATTCCATGGGGCATGCCTGTTCGAGCGTCATTTGTACCTTCAAGCTCTGCTTGGTGTTGGGTGTTTGTCTCCTGTAGACTCGCCTTAAAACAATTGGCAGCCGGCGTATTGATTTCGGAGCGCAGTACATCTCGCGCTTTGCACTCATAACGACG…
Pichia kudriavzevii	Pichia	Saccharomycetaceae	Saccharomycetales	Saccharomycetes	Ascomycota	2	0	1	0	3	AAAACAACAACACCTAAAATGTGGAATATAGCATATAGTCGACAAGAGAAATCTACGAAAAACAAACAAAACTTTCAACAACGGATCTCTTGGTTCTCGCATCGATGAAGAGCGCAGCGAAATGCGATACCTAGTGTGAATTGCAGCCATCGTGAATCATCGAGTTCTTGAACGCACATTGCGCCCCTCGGCATTCCGGGGGGCATGCCTGTTTGAGCGTCGTTTCCATCTTGCGCGTGCGCAGAGTTGGGGGAGCGGAGCGGACGACGTGTAAAGAGCGTCGGAGCTGCGACTCGCCTGAAAGGGAGCGAAGCTGGCCGAGCGAACTAGACTTTTTTTCAGGGACGCTTGGCGGCCGAGAGCGAGTGTTGCGAGACAACAAAAAGCTCGACCTCAAAT…
Psathyrella secotioides (92%)	Psathyrella	Psathyrellaceae	Agaricales	Agaricomycetes	Basidiomycota	1	1	2	0	4	GTAGCTGGCTTCTAGGAGCATTTGTGCACGCCCGTCATTCTCATATATTCATCTTCCACCTGTGAACTATGTGTAGGCTTGGATACCCCTCGCTTTGGTGACAAGGCGGACACAGGGATTGCTGCGTCGAAAAGGCCAGCTCTCTCTGAATTTCCAGGTCTATGTCTTTTTTACACACCCCAATTGAATGATGTAGAATGTAGTCAATGGGCCTTTCAAGCCTATAAAACATTTTATACAACTTTCAGCAACGGATCTCTTGGCTCTCGCATCGATGAAGAACGCAGCGAAATGCGATAAGTAATGTGAATTGCAGAATTCAGTGAATCATCGAATCTTTGAACGCACCTTGCGCTCCTTGGTATTCCGAGGAGCATGCCTGTTTGAGTGTCATTAAAT…
Pseudeurotium zonatum	Pseudeurotium	Pseudeurotiaceae	Thelebolales	Leotiomycetes	Ascomycota	0	0	1	0	1	TACCTCCCACCCTTTGTTTATTATACCTTTGTTGCTTTGGCGGGCCCGTCCTCGGACCACCGGCTTCTGCTGGTCAGTGCCCGCCAGAGGACCTAAAACTCTGTTTGTTAATATTGTCTGAGTACTATATAATAGTTAAAACTTTCAACAACGGATCTCTTGGTTCTGGCATCGATGAAGAACGCAGCGAAATGCGATAAGTAATGTGAATTGCAGAATTCAGTGAATCATCGAATCTTTGAACGCACATTGCGCCCCCTGGTATTCCGGGGGGCATGCCTGTTCGAGCGTCATTACAACCCTCAAGCTCTGCTTGGTATTGGGCTCTGCCGGTCCCGGCAGGCCTTAAAATCAGTGGCGGTGCCATTCGGCTTCAAGCGTAGTAATTCTTCTCGCTTT…
Pseudogymnoascus pannorum	Pseudogymnoascus	Pseudeurotiaceae	Thelebolales	Leotiomycetes	Ascomycota	0	0	1	0	1	TCCCGGGTAACCTACCACCCTTTGTTTATTACACTTTGTTGCTTTGGCAGGCCTGCCCTCGGGCTGCTGGCTCCGGCCGGCGAGCGCCTGCCAGAGGACCTAAACTCTGTTTGTCTATATTGTCTGAGTACTATATAATAGTTAAAACTTTCAACAACGGATCTCTTGGTTCTGGCATCGATGAAGAACGCAGCGAAATGCGATAAGTAATGTGAATTGCAGAATTCAGTGAATCATCGAATCTTTGAACGCACATTGCGCCCCCTGGTATTCCGGGGGGCATGCCTGTCCGAGCGTCATTACAACCCTCAAGCTCAGCTTGGTGTTGGGCCCCGCCGCCCCGGCGGGCCCTAAAGTCAGTGGCGGTGCCGTCCGGCTCCGAGCGTAGTAATTCTTCTC…
Purpureocillium lilacinum	Purpureocillium	Ophiocordycipitaceae	Hypocreales	Sordariomycetes	Ascomycota	3	1	3	0	7	CCATCGCGAACTCGTCCAAGTTGCTTCGGCGGCGCGGCCCCCCTCACGGGGGCGCCGCAGCCCCGCCTCTCCGGAGGTGTGGGGCGCCCGCCGGAGGTACGAAACTCTGTATTATAGTGGCATCTCTGAGTAAAAAACAAATAAGTTAAAACTTTCAACAACGGATCTCTTGGTTCTGGCATCGATGAAGAACGCAGCGAAATGCGATAAGTAATGTGAATTGCAGAATTCAGTGAATCATCGAATCTTTGAACGCACATTGCGCCCGCTAGTACTCTAGCGGGCATGCCTGTTCGAGCGTCATTTCAACCCTCAAGCCCTGCTTGGTGTTGGGGCCCTACGGCTGCCGTAGGCCCTGAAAGGAAGTGGCGGGCTCGCTACAACTCCGAGCGTAGTAAT…
Rhizopus microsporus	Rhizopus	Rhizopodaceae	Mucorales	Mucoromycetes	Mucoromycota	3	0	3	0	6	ATATCATAACCAACCCACACATAAAATTTATTTTATGTGGTGATGGACAAATTCGGTTAGATTTAATTATTATACCGATTGTCTAAAATACAGCCTCTTTGTAATTTTCATTAAATTACGAACTACCTAGCCATCGTGCTTTTTTGGTCCAACCAAAAAACATTTAATCTAGGGGTTCTGCCAGCCAGCAGATATTTTAATGCTCTTTAACTATGATCTGAAGTCAAGTGGGACTACCCGCTGAACTTAAGCATATCAATAAGCGGAGGAA
Roussoella solani	Roussoella	Roussoellaceae	Pleosporales	Dothideomycetes	Ascomycota	1	0	0	0	1	TTCTCCAATTGCTGGGGGGTTAGGGCGGCCACACGCGTTCTTACCACCCTTGATTTTGAGCACCTTCATGTTTCCTCGGCAGGGACGCCTGCCAGCGAGGACCCCCAAAAAACCTTTTGCAGTTTGCAGTATTTGTCTGAAAACAAACATAATAATCAAAACTTTCAACAATGGATCTCTTGGTTCTGGCATCGATGAAGAACGCAGCGAAATGCGATAAGTAGTGTGAATTGCAGAATTCAGTGAATCATCGAATCTTTGAACGCACATTGCGCCCTATAGTATTCTGTAGGGCATGCCTGTTCGAGCGTCATTTAACCCCTCAAGCTCAGCTTGGTATTGGGTGCTTGTCCCGCCTCCTGCGCGGCGACTCACCTCAAAGTCATTGGCAGCCCGCAA…
Saturnispora sanitii (92%)	Saturnispora	Saccharomycetaceae	Saccharomycetales	Saccharomycetes	Ascomycota	0	1	0	0	1	CACATTCAAACCTAAATTAATTCAAACCAAGTTAAACGTTAAAACTTTCAACAACGGATCTCTTGGCTCTCGCACCGATGAAGAGCGCAGCGAAATGCGATAACTAATGTGAATTGCAGGCATCGTGAATCATCGAGTTCTTGAACGCACATTGCGCCCTGTGGCATTCCGCAGGGCATGCTTGTTTGAGCGTCGGTTCATTCTGTATGAACTGGCATTACCATTCGCAAGGATGGTTTTGGTGAATTCGATTATTTACAGTTTTTGTGCTACTACGTATCCACAAGACTAAAGATTTTTCATATTCGACCTCAAATCAAGTAGGAATACCCGCTGAACTTAAGCATATCAATAAGCGGAGGAA
Savoryella nypae	Savoryella	Savoryellaceae	Savoryellales	Sordariomycetes	Ascomycota	0	0	1	0	1	CGCACCAGTGCACCTCTTACAGAGAACTCGAGACTCGGCCGCGGCGAGGCAGCCCGCTGGAGGGGCCCCGGGCCGCAAGGCCGGCCCGCCGACGGACCGAGCAAGCTGAAGCTGCCGCGCCCCGCGAGACGCTGAAAGCAAAGCCCCCGCCTGCGGGCGGCAGGGCGAAAGCCAATTACAACCCATAGCAATGGATCTCTTGGCTCCGGCATCGATGAAGAACGCAGCGAAATGCGATACGTACTACGAATTGCAGCTCCCGCGAGTCATCGAATCTTTGAACGCATATTGCGCCGCGCGGTATTCCGCGCGGCACGTCCGACCGAGCGCCGCTGCAACGCTCGCAGGCCTCCCAGCAGTGGGAGGGCCGGCGGTGCTGGGGGGACCGGGGCGACCCGG…
Scedosporium boydii	Scedosporium	Microascaceae	Microascales	Sordariomycetes	Ascomycota	1	0	0	0	1	TTGTGAACCTTACCTATGTTCTGTTGCCTCGGCGGCGCGGTCAGCGTCCCCACGGACGACGGCCCCCGCCGGCAGCACCAAACTCTTGAATTTTACAGCGGATTACAGTTCTGATTTGAAACAAAAAACAAGTTAAAACTTTCAACAACGGATCTCTTGGTTCTGGCATCGATGAAGAACGCAGCGAAATGCGATAAGTAATGTGAATTGCAGAATTCAGTGAATCATCGAATCTTTGAACGCACATTGCGCCCGGCAGTAATCTGCCGGGCATGCCTGTCCGAGCGTCATTTCAACCCTCGAACCTCCGTTTCCTCAGGGAAGCTCAGGGTCGGCGTTGGGGCGCTACGGCGAGTCTTCGCGACCCCCGTAGGCCCTGAAATACAGTGGCGGTCCCGC…
Scopulariopsis brumptii	Scopulariopsis	Microascaceae	Microascales	Sordariomycetes	Ascomycota	0	0	1	0	1	AGTTGTGACCATACCTACTGCCGCGTTGTCTCGGCGGGGAGGTCGGACGTCGGGGGTGGGGCTCGCGCCCCGCCGCCGCACGGCCCGGCCCCCGCCGGCGGCGCCAAACTCTAAATCTGCAAAGCGTACTGCATGCTCTGATTTAAAACAAAAACAAGTAAAAACTTTCAACAACGGATCTCTTGGTTCTGGCATCGATGAAGAACGCAGCGAAATGCGATAAGTAATGTGAATTGCAGAATTCAGTGAATCATCGAATCTTTGAACGCACATTGCGCCCGGCAGCAATCTGCCGGGCATGCCTGTCCGAGCGTCATTTCTCCCCTCGAGCAGCGGTTCCCAGTCCTCCGGGGCTGGGGCCGCGGCCCGGTGTTGGGGTCCTGCGGCCTGGCCGCAGTC…
Sedecimiella taiwanensis	Sedecimiella	Niessliaceae	Hypocreales	Sordariomycetes	Ascomycota	0	0	2	0	2	ATGTGAACCATACCGAATGTTGCTTCGGCGGGCTCGGCGCTCCGGCCCGGCGCCCGCCGGAGGTATCAAACTCTTTGTTTTTTTGGTGGCATTATCTGAGTAGCGCAAGCAAATAAAATCAAAACTCTGAACAACGGATCTCTTGGTTCTGGCATCGATGAAGAACGCAGCGAAATGCGATAAGTAATGTGAATTGCAGAATTCAGTGAATCATCGAATCTTTGAACGCACATTGCGCCCGCCAGTATTCTGGCGGGCATGCCTGTTCGAGCGTCATTTCAACCCTCAAGCCCCATTAGGCTTGGTGTTGGGGATCGGCCGCGGCGGCTCCTAGTCGCCCGCGGCCGGCCCCGAAATCTAGTGGCGGTCTCGCTGTAGCCTCCTCTGCGTAGTAGAAAC…
Sedecimiella taiwanensis (93%)	Sedecimiella	Niessliaceae	Hypocreales	Sordariomycetes	Ascomycota	2	0	0	0	2	AACCCCATGTGAACCTACCTATCGTTGCTTCGGCGGGATCGCCCCGGTGCCTCTGCCGCCCGGAACCAGGCGCCCGCCGGAGGTCCCTAAACTCTTGTTTTCCTGGTGGCATTATCTGAGTGGCGCAAGCAAAATAAAATCAAAACTCTCAACAACGGATCTCTTGGTTCTGGCATCGATGAAGAACGCAGCGAAATGCGATAAGTAATGTGAATTGCAGAATTCAGTGAATCATCGAATCTTTGAACGCACATTGCGCCCGCTAGTATTCTAGCGGGCATGCCTGTTCGAGCGTCATTTCAACCCTCGAGCCCTGTTGGCTCGGTGTTGGAGGTCGGCCGCTGCGGCTACGAGTCGTGGGCGGCCGTCTCCGAAATACAGTGGCGGTCTCGCTGGACC…
Sedecimiella taiwanensis (95%)	Sedecimiella	Niessliaceae	Hypocreales	Sordariomycetes	Ascomycota	0	0	1	0	1	TGTGAACCTTACCTATCGTTGCTTCGGCGGGATCGCCCCGGTGCCTCGTCGCCCGGACCCAGGCTCCCGCCGGAGGCCCCAAAACCATTGTCTTTTAGGTGGCATTATCTGAGTGGCGCAAGCAAATAAAATCAAAACTCTTAACAACGGATCTCTTGGTTCTGGCATCGATGAAGAACGCAGCGAAATGCGATAAGTAATGTGAATTGCAGAATTCAGTGAATCATCGAATCTTTGAACGCACATTGCGCCCGCTAGTATTCTAGCGGGCATGCCTGTTCGAGCGTCATTTCAACCCTCAAGCCCCCCGGGCTTGGTGTTGGGGATCGGCCGCGGCGGCTCCAAGCCGCGGGCGGCCGGCCCCGAAATCTAGTGGCGGTCTCGCTGCAGCCTCCTCTG…
Sporidesmium pachyanthicola (90%)	Sporidesmium	Sporidesmiaceae	Sporidesmiales	Sordariomycetes	Ascomycota	0	0	1	0	1	CCGACCTCCCACCCTTTGACAAACGTCCGGTTTGCCTCGGGGGTGACCCGGACCTCCTGACGTCCGGGTGACCCCCGGAGGGATACCTACTCTGCATCTTGGCGTCGGAGTCGTAAAGTGAATGAATGAAAACTTTCAACAACGGATCTCTTGGTTCTGGCATCGATGAAGAACGCAGCGAAATGCGATAAGTAATGTGAATTGCAGAATTCAGTGAATCATCGAATCTTTGAACGCACATTGCGCCCTTTGGCATTCCGAAGGGCATGCCCGTTCGAGCGTCATTTCACCAATCAAGCCTGGCTTGGTGTTGGGCCCCGGGGGCGACCCGGACCCCAATGTCCGCCGGCCGGACGACCCGGACCTCAGCGTTATGGCACTGTCACAAGTTCCGCTGGA…
Talaromyces atroroseus	Talaromyces	Aspergillaceae	Eurotiales	Eurotiomycetes	Ascomycota	0	1	0	0	1	CCTCCCACCCGTGTCTCTTGAATACCCTGTTGCTTTGGCGGGCCCACCGGGTCGCCCCGGTCGCCGGGGGGCACTGCGCCCCCGGGCCTGCGCCCGCCAGAGCGCTCTGTGAACCCTAATGAAGATGGGCTGTCTGAGTGTGATTTTGAATTATCAAAACTTTCAACAATGGATCTCTTGGTTCCGGCATCGATGAAGAACGCAGCGAAATGCGATAAGTAATGTGAATTGCAGAATTCCGTGAATCATCGAATCTTTGAACGCACATTGCGCCCCCTGGCATTCCGGGGGGCATGCCTGTCCGAGCGTCATTTCTGCCCTCAAGCGCGGCTTGTGTGTTGGGTGTGGTCCCCCCGGTGTTGGGGGGACCTGCCCGAAAGGCAGCGGCGACGTCCCGTC…
Talaromyces australis	Talaromyces	Aspergillaceae	Eurotiales	Eurotiomycetes	Ascomycota	1	0	0	0	1	GCGGCCCACCTCCCACCCTTGTCTCTGTACACCTGTTGCTTTGGCGGGCCCACCGGGGCCACCTGGTCGCCGGGGGACGTACGTCCCCGGGTCCGCGCCCGCCGAAGCGCTCTGTGAACCCTGATGAAGAAGGGCTGTCTGAGTACCATGAAAATTGTCAAAACTTTCAACAATGGATCTCTTGGTTCCGGCATCGATGAAGAACGCAGCGAAATGCGATAAGTAATGTGAATTGCAGAATTCCGTGAATCATCGAATCTTTGAACGCACATTGCGCCCCCTGGCATTCCGGGGGGCATGCCTGTCCGAGCGTCATTTCTGCCCTCAAGCACGGCTTGTGTGTTGGGTGCGGTCCCCCCGGGGACCTGCCCGAAAGGCAGCGGCGACGTCCGTCTGGTC…
Talaromyces flavus	Talaromyces	Aspergillaceae	Eurotiales	Eurotiomycetes	Ascomycota	3	3	2	0	8	ACCTCCCACCCTTGTCTCTCTACCCCTGTTGCTTTGGCGGGCCCACCGGGGCCACCTGGTCGCCGGGGGACGCACGTCCCCGGGCCCGCGCCCGCCGAAGCGCTCTGTGAACCCTGATGAAGATGGGCTGTCTGAGTACGATGAAAATTGTCAAAACTTTCAACAATGGATCTCTTGGTTCCGGCATCGATGAAGAACGCAGCGAAATGCGATAAGTAATGTGAATTGCAGAATTCCGTGAATCATCGAATCTTTGAACGCACATTGCGCCCCCTGGCATTCCGGGGGGCATGCCTGTCCGAGCGTCATTTCTGCCCTCAAGCACGGCTTGTGTGTTGGGTGTGGTCCCCCCGGGGACCTGCCCGAAAGGCAGCGGCGACGTCCGTCTGGTCCTCGAGC…
Talaromyces helicus	Talaromyces	Aspergillaceae	Eurotiales	Eurotiomycetes	Ascomycota	1	2	1	0	4	CCTCCCACCCGTGCCGTTATAAAACCTGTTGCTTTGGCGGGCCCACTGGGGTCACCTGGTCGCCGGGGGACGCTCGTCCCCGGGCCCGCGCCCGCCGAAGCACCCCTCTGAATTCCGAAGAAGATAGGTCTGTCTGAGTACGTAGAAAATTGTCAAAACTTTCAACAATGGATCTCTTGGTTCCGGCATCGATGAAGAACGCAGCGAAATGCGATAAGTAATGTGAATTGCAGAATTCCGTGAATCATCGAATCTTTGAACGCACATTGCGCCCCCTGGCATTCCGGGGGGCATGCCTGTCCGAGCGTCATTTCTGCCCTCAAGCACGGCTTGTGTGTTGGGTGTGGTCCCCCCGGGGACCTGCCCCAAAGGCAGCGGCGACGCCCGTCGGGTCCTCGA…
Talaromyces helicus (97.8%)	Talaromyces	Aspergillaceae	Eurotiales	Eurotiomycetes	Ascomycota	1	0	0	0	1	CCTCCCACCCGTGCCGTTATAAAACCTGTTGCTTTGGCGGGCCCACTGGGGTCACCTGGTCGCCGGGGGACGCTCGTCCCCGGGCCCGCGCCCGCCGAAGCACCCCTCTGAATTCCGAAGAAGATAGGTCTGTCTGAGTACGTAGAAAATTGTCAAAACTTTCAACAATGGATCTCTTGGTTCCGGCATCGATGAAGAACGCAGCGAAATGCGATAAGTAATGTGAATTGCAGAATTCCGTGAATCATCGAATCTTTGAACGCACATTGCGCCCCCTGGCATTCCGGGGGGCATGCCTGTCCGAGCGTCATTTCTGCCCTCAAGCACGGCTTGTGTGTTGGGTGTGGTCCCCCCGGGGACCTGCCCCAAAGGCAGCGGCGACGCCCGTCGGGTCCTCGA…
Talaromyces leycettanus (88%)	Talaromyces	Aspergillaceae	Eurotiales	Eurotiomycetes	Ascomycota	4	3	1	0	8	ACCCTCCCACCCGTGTCTACCGTACCGCGTTGCTTCGGCGGGCCCGCCATCCTGGCCGCCGGGGGGTCCCTGTGCCCCCGGGCCCGTGCCCGCCGAGGACCTCCTTTGGAACGCTGTCTGGAAGGTTGCCGTCTGAGTGGATGACCAGAAAATCGTTAAAACTTTCAACAACGGATCTCTTGGTTCCGGCATCGATGAAGAACGCAGCGAAATGCGATAAGTAATGCGAATTGCAGAATTCCGTGAGTCATCGAGTCTTTGAACGCATATTGCGCCCCCTGGCATTCCGGGGGGCATGCCTGTCCGAGCGTCATGAGCGACAATCAAGCCCGGCTTGCGTGTTGGGTCGCCGTCCCCTCCCCCGGGTCTTCCCCCGGGGGGACGGGGCCCGAAAGGCAG…
Talaromyces pinophilus	Talaromyces	Aspergillaceae	Eurotiales	Eurotiomycetes	Ascomycota	1	0	0	0	1	CCTCCCACCCTTGTCTCTATACACCTGTTGCTTTGGCGGGCCCACCGGGGCCACCTGGTCGCCGGGGGACGCACGTCCCCGGGCCCGCGCCCGCCGAAGCGCTCTGCGAACCCTGATGAAGATGGGCTGTCTGAGTACGATGAAAATTGTCAAAACTTTCAACAATGGATCTCTTGGTTCCGGCATCGATGAAGAACGCAGCGAAATGCGATAAGTAATGTGAATTGCAGAATTCCGTGAATCATCGAATCTTTGAACGCACATTGCGCCCCCTGGCATTCCGGGGGGCATGCCTGTCCGAGCGTCATTTCTGCCCTCAAGCACGGCTTGTGTGTTGGGTGTGGTCCCCCCGGGGACCTGCCCGAAAGGCAGCGGCGACGTCCGTCTGGTCCTCGAGCG…
Talaromyces purpureogenus	Talaromyces	Aspergillaceae	Eurotiales	Eurotiomycetes	Ascomycota	2	0	0	0	2	GTGTCTCTTGAATACCCTGTTGCTTTGGCGGGCCCACCGGGTCGCCCCGGTCGCCGGGGGGCACTGCGCCCCCGGGCCTGCGCCCGCCAGAGCGCTCTGTGAACCCTAATGAAGATGGGCTGTCTGAGTGTGATTTTGAATTATCAAAACTTTCAACAATGGATCTCTTGGTTCCGGCATCGATGAAGAACGCAGCGAAATGCGATAAGTAATGTGAATTGCAGAATTCCGTGAATCATCGAATCTTTGAACGCACATTGCGCCCCCTGGCATTCCGGGGGGCATGCCTGTCCGAGCGTCATTTCTGCCCTCAAGCGCGGCTTGTGTGTTGGGTGTGGTCCCCCCGGTGTTGGGGGGACCTGCCCGAAAGGCAGCGGCGACGTCCCGTCTAGGTCCTCG…
Talaromyces tardifaciens	Talaromyces	Aspergillaceae	Eurotiales	Eurotiomycetes	Ascomycota	2	0	0	0	2	CCTCCCACCCGTGTTTACCGTGACCGCGTTGCCTCGGCGGGCCCACTGGGGCCTGGCCCCGGTCGCCGGGGGGCACCTGCCCCCGGGTCCGCGCCCGCCGAAGCACCCTGAAACCCTGTCTGAATAGTGAGTCTGAGTGAGGGATTGAATCATTAAAACTTTCAACAACGGATCTCTTGGTTCCGGCATCGATGAAGAACGCAGCGAAATGCGATAAGTAATGTGAATTGCAGAATTCCGTGAATCATCGAATCTTTGAACGCACATTGCGCCCCCTGGCATTCCGGGGGGCATGCCTGTCCGAGCGTCATTTCTGCCCTCCAGCGCGGCTGGGTGTTGGGCGCTGTCCCCCCGGGGACACGCCCCAAAGGCAGTGGCGGCGCCGCATCGGGTCCTCGA…
Talaromyces trachyspermus	Talaromyces	Aspergillaceae	Eurotiales	Eurotiomycetes	Ascomycota	1	1	0	0	2	TCCCACCCGTGTCTCTTGCGTACTTTGTTGCTTTGGCGGGCCCACTGGGTCACTCCGGTCGCCGGGGAGCGCTATGCTCCCGGGCCCGTGCCCGCCAGAGCACCCCTGTGAACCCTGATGAAGAGAGGCTGTCTGAGTCCCACGATAATCGTTAAAACTTTCAACAATGGATCTCTTGGTTCCGGCATCGATGAAGAACGCAGCGAAATGCGATAAGTAATGTGAATTGCAGAATTCCGTGAATCATCGAATCTTTGAACGCACATTGCGCCCCCTGGCATTCCGGGGGGCATGCCTGTCCGAGCGTCATTTCTGCCCTCAAGCGCGGCTTGTGTGTTGGGCGTGGTCCCCCTGGCTTTGGCGGGGACCTGCCCGAAAGGCAGCGGCGACGTCCCGCCT…
Talaromyces verruculosus	Talaromyces	Aspergillaceae	Eurotiales	Eurotiomycetes	Ascomycota	3	3	1	0	7	GCCCACCTCCCACCCTTGTCTCTCTACACCTGTTGCTTTGGCGGGCCCACTGGGGCTCCCTGGTCGCCGGGGGACACCCGTCCCCGGGCCCGCGCCCGCCGAAGCGCTTCGTGAACCCTGATGAAGAAGGGCTGTCTGAGTACTATGAAAATTGTCAAAACTTTCAACAATGGATCTCTTGGTTCCGGCATCGATGAAGAACGCAGCGAAATGCGATAAGTAATGTGAATTGCAGAATTCCGTGAATCATCGAATCTTTGAACGCACATTGCGCCCCCTGGCATTCCGGGGGGCATGCCTGTCCGAGCGTCATTTCTGCCCTCAAGCACGGCTTGTGTGTTGGGTGTGGTCCCCCCGGGGACCTGCCCGAAAGGCAGCGGCGACGTCCGTCTGGTCCTC…
Trichoderma afroharzianum	Trichoderma	Hypocreaceae	Hypocreales	Sordariomycetes	Ascomycota	0	0	1	0	1	GAACGTTACCAAACTGTTGCCTCGGCGGGATCTCTGCCCCGGGTGCGTCGCAGCCCCGGACCAAGGCGCCCGCCGGAGGACCAACCAAAACTCTTTTTGTATACCCCCTCGCGGGTTTTTTTATAATCTGAGCCTTCTCGGCGCCTCTCGTAGGCGTTTCGAAAATGAATCAAAACTTTCAACAACGGATCTCTTGGTTCTGGCATCGATGAAGAACGCAGCGAAATGCGATAAGTAATGTGAATTGCAGAATTCAGTGAATCATCGAATCTTTGAACGCACATTGCGCCCGCCAGTATTCTGGCGGGCATGCCTGTCCGAGCGTCATTTCAACCCTCGAACCCCTCCGGGGGGTCGGCGTTGGGGATCGGCCCTCCCTTAGCGGGTGGCCGTCTCCGA…
Trichoderma asperellum	Trichoderma	Hypocreaceae	Hypocreales	Sordariomycetes	Ascomycota	0	2	0	0	2	AGCGGAGGGATCATTACCGAGTTTACAACTCCCAAACCCAATGTGAACGTTACCAAACTGTTGCCTCGGCGGGGTCACGCCCCGGGTGCGTCGCAGCCCCGGAACCAGGCGCCCGCCGGAGGAACCAACCAAACTCTTTCTGTAGTCCCCTCGCGGACGTATTTCTTACAGCTCTGAGCAAAAATTCAAAATGAATCAAAACTTTCAACAACGGATCTCTTGGTTCTGGCATCGATGAAGAACGCAGCGAAATGCGATAAGTAATGTGAATTGCAGAATTCAGTGAATCATCGAATCTTTGAACGCACATTGCGCCCGCCAGTATTCTGGCGGGCATGCCTGTCCGAGCGTCATTTCAACCCTCGAACCCCTCCGGGGGATCGGCGTTGGGGATCGGGA…
Trichoderma harzianum	Trichoderma	Hypocreaceae	Hypocreales	Sordariomycetes	Ascomycota	1	0	0	1	2	TGTGAACGTTACCAAACTGTTGCCTCGGCGGGATCTCTGCCCCGGGTGCGTCGCAGCCCCGGACCAAGGCGCCCGCCGGAGGACCAACCAAAACTCTTTTTGTATACCCCCTCGCGGGTTTTTTTATAATCTGAGCCTTCTCGGCGCCTCTCGTAGGCGTTTCGAAAATGAATCAAAACTTTCAACAACGGATCTCTTGGTTCTGGCATCGATGAAGAACGCAGCGAAATGCGATAAGTAATGTGAATTGCAGAATTCAGTGAATCATCGAATCTTTGAACGCACATTGCGCCCGCCAGTATTCTGGCGGGCATGCCTGTCCGAGCGTCATTTCAACCCTCGAACCCCTCCGGGGGGTCGGCGTTGGGGATCGGCCCTCCCTTAGCGGGTGGCCGTCTC…
Trichoderma koningii	Trichoderma	Hypocreaceae	Hypocreales	Sordariomycetes	Ascomycota	0	1	0	0	1	CCATACCAAACTGTTGCCTCGGCGGGGTCACGCCCCGGGTGCGTCGCAGCCCCGGAACCAGGCGCCCGCCGGAGGGACCAACCAAACTCTTTTCTGTAGTCCCCTCGCGGACGTTATTTCTTACAGCTCTGAGCAAAAATTCAAAATGAATCAAAACTTTCAACAACGGATCTCTTGGTTCTGGCATCGATGAAGAACGCAGCGAAATGCGATAAGTAATGTGAATTGCAGAATTCAGTGAATCATCGAATCTTTGAACGCACATTGCGCCCGCCAGTATTCTGGCGGGCATGCCTGTCCGAGCGTCATTTCAACCCTCGAACCCCTCCGGGGGGTCGGCGTTGGGGACCTCGGGAGCCCCTAAGACGGGATCCCGGCCCCGAAATACAGTGGCGGTCT…
Trichoderma longibrachiatum	Trichoderma	Hypocreaceae	Hypocreales	Sordariomycetes	Ascomycota	2	0	5	1	8	TGTGAACGTTACCAATCTGTTGCCTCGGCGGGATTCTCTTGCCCCGGGCGCGTCGCAGCCCCGGATCCCATGGCGCCCGCCGGAGGACCAACTCCAAACTCTTTTTTCTCTCCGTCGCGGCTCCCGTCGCGGCTCTGTTTTATTTTTGCTCTGAGCCTTTCTCGGCGACCCTAGCGGGCGTCTCGAAAATGAATCAAAACTTTCAACAACGGATCTCTTGGTTCTGGCATCGATGAAGAACGCAGCGAAATGCGATAAGTAATGTGAATTGCAGAATTCAGTGAATCATCGAATCTTTGAACGCACATTGCGCCCGCCAGTATTCTGGCGGGCATGCCTGTCCGAGCGTCATTTCAACCCTCGAACCCCTCCGGGGGGTCGGCGTTGGGGATCGGCCCC…
Trichoderma reesei	Trichoderma	Hypocreaceae	Hypocreales	Sordariomycetes	Ascomycota	2	2	2	0	6	CCCCATGTGAACGTTACCAATCTGTTGCCTCGGCGGGATTCTCTGCCCCGGGCGCGTCGCAGCCCCGGATCCCATGGCGCCCGCCGGAGGACCAACTCAAACTCTTTTTTCTCTCCGTCGCGGCTTCCGTCGCGGCTCTGTTTTACCTTTGCTCTGAGCCTTTCTCGGCGACCCTAGCGGGCGTCTCGAAAATGAATCAAAACTTTCAACAACGGATCTCTTGGTTCTGGCATCGATGAAGAACGCAGCGAAATGCGATAAGTAATGTGAATTGCAGAATTCAGTGAATCATCGAATCTTTGAACGCACATTGCGCCCGCCAGTATTCTGGCGGGCATGCCTGTCCGAGCGTCATTTCAACCCTCGAACCCCTCCGGGGGGTCGGCGTTGGGGATCGGC…
Trichoderma virens	Trichoderma	Hypocreaceae	Hypocreales	Sordariomycetes	Ascomycota	2	1	0	0	3	TGTGAACGTTACCAAACTGTTGCCTCGGCGGGATCTCTGCCCCGGGTGCGTCGCAGCCCCGGACCAAGGCGCCCGCCGGAGGACCAACCAAAACTCTTATTGTATACCCCCTCGCGGGTTTTTTACTATCTGAGCCATCTCGGCGCCCCTCGTGGGCGTTTCGAAAATGAATCAAAACTTTCAACAACGGATCTCTTGGTTCTGGCATCGATGAAGAACGCAGCGAAATGCGATAAGTAATGTGAATTGCAGAATTCAGTGAATCATCGAATCTTTGAACGCACATTGCGCCCGCCAGTATTCTGGCGGGCATGCCTGTCCGAGCGTCATTTCAACCCTCGAACCCCTCCGGGGGGTCGGCGTTGGGGATCGGCCCTTTACGGGGCCGGCCCCGAAATA…
Westerdykella capitulum	Westerdykella	Sporormiaceae	Pleosporales	Dothideomycetes	Ascomycota	1	0	2	1	4	CCCTTGCCTTTTCGAGCACCTGTTTGTTTCCTCGGCAGGCCCGCCTGCCAATGGGGACCCTTTAAAACTCTTGCAATCAACCTGAACAATATTGTCTGAACAAAAAAATCTAAATCAAAACTTTCAACAACGGATCTCTTGGTTCTGGCATCGATGAAGAACGCAGCGAAATGCGATAAGTAGTGTGAATTGCAGAATTCAGTGAATCATCGAATCTTTGAACGCACATTGCGCCCTATGGTATTCCGTAGGGCATGCCTGTTCGAGCGTCATTTACACCTTCAAGCTCCGCTTGGTGTTGGGTGACTGTGGCCCCTCGGGGCCACTCGCCTCAAAGTCATTGGCGGCCGGTTTGTAGGCTTCGAGCGCAGCACATGTGCGTCTTCGTGCCTCGCGGAT…
Westerdykella dispersa	Westerdykella	Sporormiaceae	Pleosporales	Dothideomycetes	Ascomycota	1	0	0	0	1	TTCGAGAGAGAACCCTTGCCTTTTCGAGCACCTGTTTTGTTTCCTCGGCAGGCCCGCCTGCCAACGGGGACCATTTAAACTCTTGCAATCAACCTGAACAAAATCGTCTGAACAAAAAAAATCTAAATCAAAACTTTCAACAACGGATCTCTTGGTTCTGGCATCGATGAAGAACGCAGCGAAATGCGATAAGTAGTGTGAATTGCAGAATTCAGTGAATCATCGAATCTTTGAACGCACATTGCGCCCTATGGTATTCCGTAGGGCATGCCTGTTCGAGCGTCATTTACACCTTCAAGCTCCGCTTGGTGTTGGGTGACTGTGGCCCCTCGGGGCCACTCGCCTCAAAGTCATTGGCGGCCGGTTTGTAGGCTTCGAGCGCAGCACATGTGCGTCTTC…
Xylaria cubensis	Xylaria	Xylariaceae	Xylariales	Sordariomycetes	Ascomycota	1	0	0	0	1	GCTGCACCCTTGTCTTTTGCGTACCGTATGTTTCCTCGGCGGGCTTGCCTGCCGGTTGGACATTATCAAACCTTTTTGTAGTTGCAATCAGCGTCAGAAAATAATAATAATTACAACTTTCAACAACGGATCTCTTGGTTCTGGCATCGATGAAGAACGCAGCGAAATGCGAAAAGTAGTGTGAATTGCAGAATTCAGTGAATCATCGAATCTTTGAACGCACATTGCGCCCCTTGGTATTCCATGGGGCATGCCTGTTCGAGCGTCATTTTGTACCCTCAAGCACTGCTTGGTGTTGGGCGCTTGTCCTGCAAAGGACTCGCCTGAAAGCGATTGGCGGCCAACGTACTGGTGGTAGAGCGCAGCACAATTTGCGTCTTTCCCCTCTGCGTTAGCGTC…
aNote: D0-D21 indicate 0, 7, 14, and 21 days of enrichment cultivation, respectively.
species name	Species names in red colour indicate the novel species were isolated only after enrichment cultivation
	Background within yellow color indicates the representative novel species described in this study

## Sheet: Table S2
Table S2: Species on phylogenetic tree isolated from ZJ-1, ZJ-2 and ZJ-3 sediment samples during different periods of FECM
ZJ-1					ZJ-2					ZJ-3
closest ITS BLAST match to named fungus-99 or 100% match unless otherwise stated	strains number in ZJ-1-D0	strains number in ZJ-1-D7	strains number in ZJ-1-D14	strains number in ZJ-1-D21	closest ITS BLAST match to named fungus-99 or 100% match unless otherwise stated	strains number in ZJ-2-D0	strains number in ZJ-2-D7	strains number in ZJ-2-D14	strains number in ZJ-2-D21	closest ITS BLAST match to named fungus-99 or 100% match unless otherwise stated	strains number in ZJ-3-D0	strains number in ZJ-3-D7	strains number in ZJ-3-D14	strains number in ZJ-3-D21
Acidiella americana (96%)	1	1	0	0	Acremonium vitellinum (92%)	1	0	0	0	Acidiella americana (96%)	1	0	0	0
Acremonium egyptiacum (90%)	1	0	0	0	Aspergillus assiutensis	6	2	0	1	Aspergillus cejpii	1	0	0	0
Arthrocladium tropicale	1	0	0	0	Aspergillus flavus	3	1	0	1	Candida tropicalis	22	22	23	2
Aspergillus assiutensis	1	0	0	0	Aspergillus giganteus	1	0	0	0	Ceriosporopsis halima (86%)	3	2	0	0
Aspergillus niger	2	2	1	0	Aspergillus niger	12	3	3	1	Cheiromyces inflatus (85%)	1	0	0	0
Aspergillus tubingensis	2	1	0	0	Aspergillus terreus	2	0	0	0	Cirrenalia iberica (86%)	6	1	0	0
Aureobasidium pullulans	1	2	1	1	Candida thaimueangensis	2	0	0	0	Cladophialophora abundans	2	2	3	0
Candida thaimueangensis	1	2	2	0	Candida tropicalis	6	11	9	13	Hawksworthiomyces crousii (90%)	1	0	0	0
Candida tropicalis	20	27	33	9	Epicoccum sorghinum	1	0	0	0	Kluyveromyces siamensis	11	2	0	0
Cladophialophora abundans	3	0	2	0	Fusarium proliferatum	1	4	0	0	Lignincola laevis	1	0	0	0
Cladophialophora lanosa (90%)	1	0	0	0	Fusarium solani	2	24	4	6	Lulworthia sp. (93%)	1	0	0	0
Cystofilobasidium bisporidii	1	0	0	0	Geotrichum candidum	2	1	1	3	Morosphaeria muthupetensis (85%)	1	0	0	0
Emericellopsis terricola	1	0	0	0	Ochroconis ramosa	2	0	0	0	Morosphaeria velatispora	2	1	0	0
Galactomyces pseudocandidum	1	0	0	0	Paecilomyces lilacinus	1	0	0	0	Nigrograna rhizophorae (93%)	1	0	0	0
Galactomyces pseudocandidum (97%)	2	6	4	4	Paraconiothyrium cyclothyrioides	1	0	0	2	Paraconiothyrium cyclothyrioides	2	0	0	0
Geosmithia sp. (91%)	1	0	0	0	Paracremonium inflatum (93%)	1	0	1	0	Penicillium menonorum	1	1	0	0
Geotrichum candidum	1	11	2	2	Parasarocladium radiatum	2	0	0	0	Psathyrella secotioides (92%)	1	1	2	0
Kluyveromyces siamensis	5	1	1	1	Parasarocladium radiatum (98%)	1	0	0	0	Purpureocillium lilacinum	1	0	0	0
Metarhizium anisopliae	7	3	3	9	Penicillium brefeldianum	1	0	0	0	Roussoella solani	1	0	0	0
Microdiplodia hawaiiensis	1	0	0	0	Penicillium oxalicum	6	0	0	0	Sedecimiella taiwanensis (93%)	1	0	0	0
Nigrograna rhizophorae (93%)	1	0	0	0	Penicillium simplicissimum	1	0	0	0	Talaromyces flavus	1	3	0	0
Penicillium georgiense	1	0	0	0	Phaeoacremonium parasiticum	2	0	0	0	Talaromyces helicus	1	0	0	0
Penicillium raperi	1	0	0	0	Phoma herbarum	3	1	0	0	Talaromyces leycettanus (88%)	4	3	1	0
Rhizopus microsporus	1	0	0	0	Pichia kudriavzevii	2	0	1	0	Talaromyces tardifaciens	2	0	0	0
Scedosporium boydii	1	0	0	0	Purpureocillium lilacinum	2	1	3	0	Talaromyces trachyspermus	1	1	0	0
Talaromyces australis	1	0	0	0	Rhizopus microsporus	2	0	3	0	Westerdykella capitulum	1	0	0	0
Talaromyces flavus	2	0	2	0	Sedecimiella taiwanensis (93%)	1	0	0	0	Westerdykella dispersa	1	0	0	0
Talaromyces helicus (97.8%)	1	0	0	0	Talaromyces pinophilus	1	0	0	0	Xylaria cubensis	1	0	0	0
Talaromyces purpureogenus	1	0	0	0	Talaromyces purpureogenus	1	0	0	0	Aspergillus fumigatus	0	1	0	0
Trichoderma virens	2	0	0	0	Talaromyces verruculosus	3	0	1	0	Aspergillus nomius	0	0	1	0
Allophoma tropica	0	0	1	0	Trichoderma harzianum	1	0	0	1	Aspergillus tabacinus	0	2	0	0
Apioclypea sp. (93.8%)	0	0	1	0	Trichoderma longibrachiatum	2	0	5	1	Aspergillus tennesseensis	0	2	0	0
Chaetosphaeria endophytica (88%)	0	0	1	0	Trichoderma reesei	2	2	2	0	Candida thaimueangensis	0	1	0	0
Cladophialophora sp.	0	1	1	0	Aspergillus fumigatus	0	0	2	0	Cirrenalia iberica (87%)	0	1	0	0
Cladosporium halotolerans	0	1	0	0	Aureobasidium pullulans	0	0	2	1	Cladosporium sphaerospermum	0	0	1	0
Didymella pinodella	0	0	1	0	Bipolaris micropus (96%)	0	1	0	0	Coprinellus radians	0	1	0	0
Dothiorella sarmentorum	0	0	1	0	Dicyma olivacea	0	0	1	0	Fonsecaea brasiliensis	0	1	0	0
Fusarium incarnatum	0	0	2	0	Fusarium brachygibbosum (97%)	0	1	0	0	Geotrichum candidum	0	3	0	0
Fusarium solani	0	5	0	0	Fusarium falciforme	0	1	1	1	Nectria dematiosa	0	1	0	0
Galactomyces candidum	0	2	0	0	Fusarium keratoplasticum	0	7	1	1	Parasarocladium radiatum	0	0	1	0
Galactomyces reessii	0	0	1	1	Fusarium oxysporum	0	2	0	0	Penicillium brefeldianum	0	1	0	0
Galactomyces sp.	0	3	2	3	Galactomyces candidum	0	0	1	0	Penicillium incoloratum (97.7%)	0	0	1	0
Geotrichum candidum (96%)	0	6	0	0	Galactomyces pseudocandidum (97%)	0	0	0	1	Penicillium janthinellum	0	1	0	0
Leptoxyphium sp.	0	1	0	0	Kluyveromyces siamensis	0	4	0	0	Penicillium verruculosum	0	1	0	0
Lulwoana uniseptata (87%)	0	0	1	0	Metarhizium anisopliae	0	2	0	0	Pseudeurotium zonatum	0	0	1	0
Microxiphium theae	0	1	0	0	Nectria sp.	0	3	0	0	Sedecimiella taiwanensis (95%)	0	0	1	0
Nectria dematiosa	0	1	0	0	Penicillium georgiense	0	2	1	2	Sporidesmium pachyanthicola (90%)	0	0	1	0
Penicillium brefeldianum	0	0	1	0	Penicillium janthinellum (97.7%)	0	0	1	0	Talaromyces atroroseus	0	1	0	0
Penicillium citrinum	0	0	0	2	Savoryella nypae	0	0	1	0
Penicillium oxalicum	0	0	1	0	Scopulariopsis brumptii	0	0	1	0
Penicillium pedernalense	0	3	1	0	Sedecimiella taiwanensis	0	0	1	0
Penicillium pimiteouiense	0	0	0	1	Talaromyces helicus	0	2	0	0
Pseudogymnoascus pannorum	0	0	1	0	Trichoderma asperellum	0	2	0	0
Saturnispora sanitii (92%)	0	1	0	0	Trichoderma koningii	0	1	0	0
Sedecimiella taiwanensis	0	0	1	0	Trichoderma virens	0	1	0	0
Talaromyces helicus	0	0	1	0
Talaromyces verruculosus	0	3	0	0
Trichoderma afroharzianum	0	0	1	0
Westerdykella capitulum	0	0	2	1
	Background within red color indicates the strains were isolated at the certain enrichment culturing period
	Background within orange color indicates the strains were isolated from at least two sediment samples
species name	Species names in red colour indicate the strains were isolated after enrichment cultivation
species name	Species names in black colour indicates the strains be isolated by directly culturing on media (0 day of enrichment cultivation)
ZJ-1 sample, 30 species could be isolate by directly culturing, and 29 more different sepcies could be isolated after enrichment cultivation
ZJ-2 sample, 33 species could be isolate by directly culturing, and 22 more different sepcies could be isolated after enrichment cultivation
ZJ-3 sample, 28 species could be isolate by directly culturing, and 20 more different sepcies could be isolated after enrichment cultivation
ZJ-1 sample, 25 out of 59 species were isolated from at least two sediment samples
ZJ-2 samples, 24 out of 55 species were isolated from at least two sediment samples
ZJ-3 sample, 17 out of 47 species were isolated from at least two sediment samples

## Sheet: Table S3
Table S3: The detailed information of each cultured species on phylogenetic tree based on in situ cultivation
closest ITS BLAST match to named fungus-99 or 100% match unless otherwise stated	Genus	Family	Order	Cass	Phylum	strains number in two sediment samples by dilution-plate method	strains number in two sediment samples by in situ cultivation	ITS sequences
Acremoniopsis suttonii (90%)	Acremoniopsis	Incertae sedis	Hypocreales	Sordariomycetes	Ascomycota	0	3	AACCCTTTGTGACCATACCGGTCGTTGCTTCGGCGGGCTCGCCCCGGCGCCTTGCCGCGCCGGAACCAGGCGCCCGCCGGGGGTATCGAAACTCTCGTTTTATACAGCGGTATTTTCTGAGTGGCACAAGCAAATAAAATCAAAACTTTCAACAACGGATCTCTTGGTTCTGGCATCGATGAAGAACGCAGCGAAATGCGATAAGTAATGTGAATTGCAGAATTCAGTGAATCATCGAATCTTTGAACGCACATTGCGCCCGCCAGTATTCTGGCGGGCATGCCTGTTCGAGCGTCATTTCAACCCTCGAGCCCCTCCGGGCTTGGCGTTGGGGATCGGCCACCGCTCCGGCGGCCGGCCCCGAAATACAGTGGCGGTCACGCCGCGGCTTCCTCTGCG…
Acremonium antarcticum	Acremonium	Incertae sedis	Hypocreales	Sordariomycetes	Ascomycota	1	0	CCCTTTGTGACCTTTATACCTGTTGCTTCGGCGGCGCGCCCTCCGGGGCGTGCCCGCCGGTATCATCAGAATCTCTGTTTGAACCCGACGATACATCTGAGTGTTCTAAGCGAACTGTTAAAACTTTCAACAACGGATCTCTTGGCTCCAGCATCGATGAAGAACGCAGCGAAACGCGATAAGTAATGTGAATTGCAGAATTCAGTGAATCATCGAATCTTTGAACGCACATGGCGCCTTCCAGTATCCTGGGAGGCATGCCTGTCCGAGCGTCGTTTCAACCCTCGAGCCCCCGTGGCCCGGCGTTGGGGATCTGCCCAGGCAGGCCCCGAAAACCAGTGGCGGACCCGTTACAGGCCCTTCCTTTGCGTAGTAATACTGCCTCGCATCGGGAGCCGG…
Allophoma tropica	Allophoma	Didymellaceae	Pleosporales	Dothideomycetes	Ascomycota	16	3	CGAGGGAGAACCCTTGCCTTTTCGAGCACCTGTTTGTTTCCTCGGCAGGCCCGCCTGCCAATGGGGACCCTTTAAAACTCTTGCAATCAACCTGAACAATATTGTCTGAACAAAAAAATCTAAATCAAAACTTTCAACAACGGATCTCTTGGTTCTGGCATCGATGAAGAACGCAGCGAAATGCGATAAGTAGTGTGAATTGCAGAATTCAGTGAATCATCGAATCTTTGAACGCACATTGCGCCCTATGGTATTCCGTAGGGCATGCCTGTTCGAGCGTCATTTACACCTTCAAGCTCCGCTTGGTGTTGGGTGACTGTGGCCCCTCGGGGCCACTCGCCTCAAAGTCATTGGCGGCCGGTTTGTAGGCTTCGAGCGCAGCACATGTGCGTCTTCGTG…
Amorosia littoralis (97.6%)	Amorosia	Amorosiaceae	Pleosporales	Dothideomycetes	Ascomycota	1	0	ACCTGCGGAAGGATCATTACTGTATGAGGTGGCCCTCGGCCGCCCTCGTCCTTGCCATATTTTTTGGGTACCTTTTGTTTCCTTAGCAGGTCCGCCTGCTCTGGTGCGGGTGCGGCCCCTTCACAGGGCGTGCGGCCCGCGCCGGACGCGGCGGCCTCTAGGGACCCCTTAAACCTTTTGTAAACGCTGTAATCGTCTGAGAAAACAAAAACAAATTAAAACTTTCAACAATGGATCTCTTGGCTCTGGCATCGATGAAGAACGCAGCAAAATGCGATAAGTAGTGTGAATTGCAGAATTCCGTGAATCATCGAATCTTTGAACGCACATTGCGCCCTTTGGTATTCCTTAGGGCATGCCTGTTCGAGCGTCATTTCAACCCTCAAGCTCAGCTTGGTG…
Arachnotheca glomerata (94%)	Arachnotheca	Onygenaceae	Onygenales	Eurotiomycetes	Ascomycota	0	1	CGGTAGTGGTGTGTCCCCTAAACGGGCGCCCACGCCGGCCCACTACAGGCCCCACACTTGTCTACATACCACGTTGCCTCGGCGGACCGCCCCTCGCGGGGGGTCGGGGGGGTCACACCTCCTGGCCAGCGTCCGCCCGAGGACTGTTCAAATCACTGTTATCAGCGTTTGCAGTCTGAGCGATTTACTAAATAAATCAAAACTTTCAACAATGGATCTCTTGGTTCCGGCATCGATGAAGAACGCAGCGAAATGCGATAAGTAATGTGAATTGCAGAATTCCGTGAATCATCGAATCTTTGAACGCACATTGCGCCCTCTGGTATTCCGGGGGGCATGCCTGTCCGAGCGTCATTACAACCCTCAAGCGCGGCTTGTGTTATGGGCGTCGTCCCCGTG…
Ascoidea corymbosa (96%)	Ascoidea	Ascoideaceae	Saccharomycetales	Saccharomycetes	Ascomycota	0	1	ACCTGCGGAGGATCATTACTGTAATTTTTACCTTAAGGTTAAAGCTTTAGGGTTGAAGATGCCTTAGTATTTAATTACACTAAGGGTACTTTAGCCTTGGGTTTTTCCCTTAAATACACTGTGTGTTCTTTTCTTTTAAGACCTTTTTTTAATATTTAAGGCATGAATTGGGAGATTGGATAGAATCTGAGAAAAAGGATATAAGTTTTACTTTTTTCTGACTCTCTTTTTCTTTAAGGTTAACCATGGATTGTTTTAGGTATTTTAAAAGGGCACAAACTAATTAAATTGAATCTTATTTTTTTTGGTAGAATTCTTTTTTCTTATGAATTTATTAAGGACTTTTTTTTTTAACCGAAAAAAAGACCCCTTATAAAAAAATAAATTTATTACAACTTT…
Aspergillus aculeatinus	Aspergillus	Aspergillaceae	Eurotiales	Eurotiomycetes	Ascomycota	1	0	CCTCCCACCCGTGCTTACCGTACCCTGTTGCTTCGGCGGGCCCGCCTTCGGGCGGCCCGGGGCCTGCCCCCGGGACCGCGCCCGCCGGAGACCCCAATGGAACACTGTCTGAAAGCGTGCAGTCTGAGTCGATTGATACCAATCAGTCAAAACTTTCAACAATGGATCTCTTGGTTCCGGCATCGATGAAGAACGCAGCGAAATGCGATAACTAATGTGAATTGCAGAATTCAGTGAATCATCGAGTCTTTGAACGCACATTGCGCCCCCTGGTATTCCGGGGGGCATGCCTGTCCGAGCGTCATTTCTCCCCTCCAGCCCCGCTGGTTGTTGGGCCGCGCCCCCCCGGGGGCGGGCCTCGAGAGAAACGGCGGCACCGTCCGGTCCTCGAGCGTATGG…
Aspergillus aculeatus	Aspergillus	Aspergillaceae	Eurotiales	Eurotiomycetes	Ascomycota	4	0	GGGCCCACCTCCCACCCGTGCTTACCGTACCCTGTTGCTTCGGCGGGCCCGCCTTCGGGCGGCCCGGGGCCTGCCCCCGGGACCGCGCCCGCCGGAGACCCCAATGGAACACTGTCTGAAAGCGTGCAGTCTGAGTCGATTGATACCAATCAGTCAAAACTTTCAACAATGGATCTCTTGGTTCCGGCATCGATGAAGAACGCAGCGAAATGCGATAACTAATGTGAATTGCAGAATTCAGTGAATCATCGAGTCTTTGAACGCACATTGCGCCCCCTGGTATTCCGGGGGGCATGCCTGTCCGAGCGTCATTTCTCCCCTCCAGCCCCGCTGGTTGTTGGGCCGCGCCCCCCCGGGGGCGGGCCTCGAGAGAAACGGCGGCACCGTCCGGTCCTCGAG…
Aspergillus assiutensis	Aspergillus	Aspergillaceae	Eurotiales	Eurotiomycetes	Ascomycota	2	0	CCTCCCACCCGTGCTTACCGTACCCTGTTGCTTCGGCGGGCCCGCCTTCGGGCGGCCCGGGGCCTGCCCCCGGGACCGCGCCCGCCGGAGACCCCAATGGAACACTGTCTGAAAGCGTGCAGTCTGAGTCGATTGATACCAATCAGTCAAAACTTTCAACAATGGATCTCTTGGTTCCGGCATCGATGAAGAACGCAGCGAAATGCGATAACTAATGTGAATTGCAGAATTCAGTGAATCATCGAGTCTTTGAACGCACATTGCGCCCCCTGGTATTCCGGGGGGCATGCCTGTCCGAGCGTCATTTCTCCCCTCCAGCCCCGCTGGTTGTTGGGCCGCGCCCCCCCGGGGGCGGGCCTCGAGAGAAACGGCGGCACCGTCCGGTCCTCGAGCGTATGG…
Aspergillus cejpii	Aspergillus	Aspergillaceae	Eurotiales	Eurotiomycetes	Ascomycota	0	7	ACCCTCCCACCCGTGTCTACCGTACCTTGTTGCTTCGGCGGGCCCGCCGCCTGACGGCCGCCGGGGAGGCCTCCGCGCCCCCGGGCCCGCGCCCGCCGAAGACGCCCACGTGAACTCTGCCCTGAAGGATTGCAGTCTGAGTCGATTATCATAATCAGTTAAAACTTTCAACAACGGATCTCTTGGTTCCGGCATCGATGAAGAACGCAGCGAAATGCGATAACTAATGTGAATTGCAGAATTCAGTGAATCATCGAGTCTTTGAACGCACATTGCGCCCCCTGGTATTCCGGGGGGCATGCCTGTCCGAGCGTCATTGCTGCCCTCAAGCACGGCTTGTGTGTTGGGCCGCCGTCCCCGCCTCCCCGGGGACGGGCCCGAAAGGCAGCGGCGGCACCG…
Aspergillus fumigatus	Aspergillus	Aspergillaceae	Eurotiales	Eurotiomycetes	Ascomycota	1	0	CCTCCCACCCGTGTCTATCGTACCTTGTTGCTTCGGCGGGCCCGCCGTTTCGACGGCCGCCGGGGAGGCCTTGCGCCCCCGGGCCCGCGCCCGCCGAAGACCCCAACATGAACGCTGTTCTGAAAGTATGCAGTCTGAGTTGATTATCGTAATCAGTTAAAACTTTCAACAACGGATCTCTTGGTTCCGGCATCGATGAAGAACGCAGCGAAATGCGATAAGTAATGTGAATTGCAGAATTCAGTGAATCATCGAGTCTTTGAACGCACATTGCGCCCCCTGGTATTCCGGGGGGCATGCCTGTCCGAGCGTCATTGCTGCCCTCAAGCACGGCTTGTGTGTTGGGCCCCCGTCCCCCTCTCCCGGGGGACGGGCCCGAAAGGCAGCGGCGGCACCGCG…
Aspergillus niger	Aspergillus	Aspergillaceae	Eurotiales	Eurotiomycetes	Ascomycota	3	2	TCCGTGTCTATTATACCCTGTTGCTTCGGCGGGCCCGCCGCTTGTCGGCCGCCGGGGGGGCGCCTTTGCCCCCCGGGCCCGTGCCCGCCGGAGACCCCAACACGAACACTGTCTGAAAGCGTGCAGTCTGAGTTGATTGAATGCAATCAGTTAAAACTTTCAACAATGGATCTCTTGGTTCCGGCATCGATGAAGAACGCAGCGAAATGCGATAACTAATGTGAATTGCAGAATTCAGTGAATCATCGAGTCTTTGAACGCACATTGCGCCCCCTGGTATTCCGGGGGGCATGCCTGTCCGAGCGTCATTGCTGCCCTCAAGCCCGGCTTGTGTGTTGGGTCGCCGTCCCCCTCTCCGGGGGGACGGGCCCGAAAGGCAGCGGCGGCACCGCGTCCGAT…
Aspergillus ochraceopetaliformis	Aspergillus	Aspergillaceae	Eurotiales	Eurotiomycetes	Ascomycota	1	0	ACCTGCGGAAGGATCATTACTGAGTGAGGGTTCCTTCGGGGCCCAACCTCCCACCCTTGTATACCGTACCAAGTTGCTTCGGCGGGCCCGCCGTTCGCGCGGCCGCCGGGGGGGAACCCCTCCCCCCGGGCGAGCGCCCGCCGGAGACCCCAACGTGAACACTGTCTGAAGTTTTGTCGTCTGAGTTCGATTGTATCGCAATCAGTTAAAACTTTCAACAATGGATCTCTTGGTTCCGGCATCGATGAAGAACGCAGCGAAATGCGATAATTAATGTGAATTGCAGAATTCAGTGAATCATCGAGTCTTTGAACGCACATTGCACCCCCTGGTATTCCGGGGGGTATGCCTGTCCGAGCGTCATTGCTGCCCTCAAGCCCGGCTTGTGTGTTGGGCCCT…
Aspergillus terreus	Aspergillus	Aspergillaceae	Eurotiales	Eurotiomycetes	Ascomycota	0	1	CCTCCCACCCGTGACTATTGTACCTTGTTGCTTCGGCGGGCCCGCCAGCGTTGCTGGCCGCCGGGGGGCGACTCGCCCCCGGGCCCGTGCCCGCCGGAGACCCCAACATGAACCCTGTTCTGAAAGCTTGCAGTCTGAGTGTGATTCTTTGCAATCAGTTAAAACTTTCAACAATGGATCTCTTGGTTCCGGCATCGATGAAGAACGCAGCGAAATGCGATAACTAATGTGAATTGCAGAATTCAGTGAATCATCGAGTCTTTGAACGCACATTGCGCCCCCTGGTATTCCGGGGGGCATGCCTGTCCGAGCGTCATTGCTGCCCTCAAGCCCGGCTTGTGTGTTGGGCCCTCGTCCCCCGGCTCCCGGGGGACGGGCCCGAAAGGCAGCGGCGGCACC…
Auxarthron kuehnii (91%)	Auxarthron	Onygenaceae	Onygenales	Eurotiomycetes	Ascomycota	0	2	GGGTTTGGTCAGGCGTCCACAGAACCCCACCCTTGAATACTAGACCTTTTGTTGCTTCGGCGGGCCCGCCCTTGGGCCGCCGGGGGGGGATCTCTCCCCCTGGCCCGCGCCCGCCGGAGGCAGATTTGAACTCTTTGTGATTATTAGGCCGTCTGAGTAAACTTTTGAATAGTTAAAACTTTCAACAATGGATCTCTTGGTTCCGGCATCGATGAAGAACGCAGCGAAATGCGATAAGTAATGTGAATTGCAGAATTCCGTGAATCATCGAATCTTTGAACGCACATTGCGCCCCCTGGTATTCCGGGGGGCATGCCTGTCCGAGCGTCATTGCAACCTTCAAGCGCGGCTTGTGTGTTGGGCCTCGTCCCCCTGTGGACGGGCTCGAAAGGCAGTGGC…
Beauveria bassiana	Beauveria	Cordycipitaceae	Hypocreales	Sordariomycetes	Ascomycota	1	0	CCCTTCTGTGAACCTACCTATCGTTGCTTCGGCGGACTCGCCCCAGCCCGGACGCGGACTGGACCAGCGGCCCGCCGGGGACCCCAAACTCTTGTATTCCAGCATCTTCTGAATACGCCGCAAGGCAAAACAAATGAATCAAAACTTTCAACAACGGATCTCTTGGCTCTGGCATCGATGAAGAACGCAGCGAAACGCGATAAGTAATGTGAATTGCAGAATCCAGTGAATCATCGAATCTTTGAACGCACATTGCGCCCGCCAGCATTCTGGCGGGCATGCCTGTTCGAGCGTCATTTCAACCCTCGACCTCCCCTTGGGGAGGTCGGCGTTGGGGACCGGCAGCACACCGCCGGCCCTGAAATGGAGTGGCGGCCCGTCCGCGGCGACCTCTGCGCA…
Byssochlamys nivea	Byssochlamys	Aspergillaceae	Eurotiales	Eurotiomycetes	Ascomycota	0	10	CCTCCCACCCGTGTTGACCGACACCTGTTGCTTCGGCGGGCCCGCCAGGGCTCCCGCCCGGCCGCCGGGGGGCCTCGTCGCCCCCGGGCCCGCGCCCGCCGAAGACCCCTCGAACGCTGCCTTGAAGGTTGCCGTCTGAGTATAAAATCAATCGTTAAAACTTTCAACAACGGATCTCTTGGTTCCGGCATCGATGAAGAACGCAGCGAAATGCGATAAGTAATGTGAATTGCAGAATTCCGTGAATCATCGAATCTTTGAACGCACATTGCGCCCCCTGGCATTCCGGGGGGCATGCCTGTCCGAGCGTCATTGCTAACCCTCCAGCCCGGCTGGTGTGTTGGGCCGCCGTCCCCTCCGGGGGACGGGCCCGAAAGGCAGCGGCGGCGCCGCGTCCGG…
Camarographium sp. (96%)	Camarographium	Incertae sedis	Incertae sedis	Incertae sedis	Ascomycota	0	2	GCGGCGGTGTACAGCTCATACCAATACCCTCATTTATGCGTACCCTTTGTTATTTCCTCGGCGGGGACGCCCGTCGATAGGAAGCCCACCAAAACCTATTGCATTAGCATTAACACTTCTGAGCGTAACCTAAATCTTTACAACTTTCAACAATGGATCTCTTGGTTCTGGCATCGATGAAGAACGCAGCGAAATGCGATAAGTAGTGTGAATTGCAGAATTCAGTGAACCATCGAATCTTTGAACGCACATTGCGCCCCTTGGTATTCCATGGGGCATGCCTGTTCGAGCGTCATTTACACCCTCAAGCTCTGCTTGGTGTTGGGCGTCTGTCCAGCCGACTCGGCGCGGACTCGTCCTAAAAATATTGGCAGCGGTCCTAACCAGCCTCTCGCGCAG…
Candida pseudolambica (89%)	Candida	Incertae sedis	Saccharomycetales	Saccharomycetes	Ascomycota	0	1	CTGCGTGAGCGCACACAACACCGAAACGTATGTCCGAGTGTCAAAACACAACACAAAACAAAACAAAACTTTCAACAACGGATCTCTTGGTTCTCGCATCGATGAAGAGCGCAGCGAAATGCGATACCTAGTGTGAATTGCAGCCATCGTGAATCATCGAGTTCTTGAACGCACATTGCGCCCGCCGGCATTCCGGCGGGCATGCCTGTTTGAGCGTCGTTTCCTTCTTGCGCAAGCAGAGATGGGGGTGTGGGGCTGCTGGCCTTCCCCGAAAAGAAACGTGCTGGCGAAGCGAACTACATCTGGGACGCTTGGCCGCCGAGTTTAGATCTACCGAGCTCGACCTCAAATCAGGTAGGAATACCCGCTGAACTTAAGCATATCAATAA
Candida thaimueangensis	Candida	Incertae sedis	Saccharomycetales	Saccharomycetes	Ascomycota	1	10	CACTGCGTGAGCGCACACAACACATAAACGGGAGTACTAGGTGGTCAAAGAAATCTAATAGAAAACTTTCAACAACGGATCTCTTGGTTCTCGCATCGATGAAGAGCGCAGCGAAATGCGATACCTAGTGTGAATTGCAGCCATCGTGAATCATCGAGTTCTTGAACGCACATTGCGCCCGTCGGCATTCCGGCGGGCATGCCTGTCTGAGCGTCGTTTCCTTCTTGCGCAAGCAGAGATGACCGAGCCCCGGCCCGGTTGAAACGGAACGTTGCGGGTGTGAGCGAACTATGTTGGGACGCTCGTGCCGCCGAGACTTTACCAAGCTCGACCTCAGATCAGGTAGGAATACCCGCTGAACTTAAGCATATCAA
Candida tropicalis	Candida	Incertae sedis	Saccharomycetales	Saccharomycetes	Ascomycota	3	48	TTTCTTTGGTGGCGGGAGCAATCCTACCGCCAGAGGTTATAACTAAACCAAACTTTTTATTTACAGTCAAACTTGATTTATTATTACAATAGTCAAAACTTTCAACAACGGATCTCTTGGTTCTCGCATCGATGAAGAACGCAGCGAAATGCGATACGTAATATGAATTGCAGATATTCGTGAATCATCGAATCTTTGAACGCACATTGCGCCCTTTGGTATTCCAAAGGGCATGCCTGTTTGAGCGTCATTTCTCCCTCAAACCCCCGGGTTTGGTGTTGAGCAATACGCTAGGTTTGTTTGAAAGAATTTAACGTGGAAACTTATTTTAAGCGACTTAGGTTTATCCAAAAACGCTTATTTTGCTAGTGGCCACCACAATTTATTTCATAACTTTGA…
Chaetomella raphigera	Chaetomella	Chaetomellaceae	Chaetomellales	Leotiomycetes	Ascomycota	1	0	TCTCCCTTTCTTGATGTATGACCGGTTGCCTTGCCTTCGGGCAGCATTATTCTGATACCAGTTGTCTGAGTACTACTTAATAAATCAAAACTTTCAACAACGGATCTCTTGGTTCTGGCATCGATGAAGAACGCAGCGAAATGCGATACGTAATGTGAATTGCAGACACCGTGAATCATCGAATCTTTGAACGCACATTGCGCCCTTTGGTATTCCGAAGGGCATGCCTGTTCGAGCGTCATTACACCTTCTACAAAGGTTTTGGGGATGGCACCCGCCGCCCTTAAAAAGCTTGGTGGTAACTGGAACCCACGCACAGTAATCTCTGCGAAGGCGACCAGGTAAACACCGTAAACTCTTCTGTTTGACCTCGGATCAGGTAGGGATACCCGCTGAACT…
Cheiromyces inflatus (85%)	Cheiromyces	Incertae sedis	Incertae sedis	Incertae sedis	Ascomycota	3	0	GCAGTTCGGGTAGTGAAGCCCTTGGAAAATTCGCTGAATACTTCGGCGGGACCTCGTTGGAAGCAATGAGTTCGGCGTTTCGACGCTGGGTTGTGCCCGCCACTGAACTTCTCTTGAACTGTTTGTCTATTTAAAACTATAAATGAACAAAACTTTCAACAACGGATCTCTTGGTTCTGGCATCGATGAAGAACGCAGCGAAATGCGATACGTAATGTGAATTGCAGAATTCAGCGAATCATCGAATTTTTGAACGCACATTGCGCCTTTAGGTATTCCTGGAGGCATGCCTGTTCGAGCGTCGTTTTGACCGTGAGGCTCTGCCTTGTGATGACGGATGGGAGGCGATACGGAATCCCACTGTTTAAACGTGTTGGCGTCAACGCCTGACCAGCCGCA…
Cirrenalia iberica (86%)	Cirrenalia	Halosphaeriaceae	Microascales	Sordariomycetes	Ascomycota	0	5	CATCCTTTGAGAATTTACCATAAAGGCGTTGTTTCGGCGGGTTTGCAGGTTGAATTCGTTCACCGGCAAAGTCGCCTGGCCAGCGAGGCCCGCCGGCATCGCCAAACTCTTCAGTTTTACAGTGGAGTCTTCTGAGTGGCAACCAAAAAAATAAGCAAAACTTTCAACAACGGATCTCTTGGTTCTGGCATCGATGAAGAACGCAGCGAAATGCGATAAGTAATGTGAATTGCAGAATTCAGTGAATCATCGAATCTTTGAACGCACATTGCGCCTGGTGGTATTCCGCCAGGCATGCCTGTTCGAGCGTCATTTCTATCCTCAGGACCCTGCCGTCTACAGGCGGCGCGGGACTGGTTTTGGGGCGTGCGGGGGGACAGTTGTTTCCCCGCAGCCCCC…
Cirrenalia iberica (87%)	Cirrenalia	Halosphaeriaceae	Microascales	Sordariomycetes	Ascomycota	0	1	ACCCTTTGAGAATTTACTTTAATGGCGTTGTTTCGGCGGGTTTGCGGGTTGAATTCGTTCACCAGCAAGTCGCCTGGCCAGCGAAGCCTGCCGGCAGCGCCAAACTCACAGTTTTTCAGTGGAAGTCTTCTGAGTGGCAAAAGCAAAATAAGCAAAACTTTCAACAACGGATCTCTTGGTTCTGGCATCGATGAAGAACGCAGCGAAATGCGATAAGTAATGTGAATTGCAGAATTCAGTGAATCATCGAATCTTTGAACGCACATTGCGCCTGGTGGTATTCCGCCAGGCATGCCTGTTCGAGCGTCATTTCTACCCTCAGCACCTGCCCGTCTAGGCGGCGTAGGCGCTGGTTTTGGGGCGTGCGGGATGCACCTTCGGTGCCCCGCAGTCCCTAAT…
Cladophialophora abundans	Cladophialophora	Herpotrichiellaceae	Chaetothyriales	Eurotiomycetes	Ascomycota	0	34	TCTGTTTACCGAATCTCTGTTGCTTCGGCGGGCCCGTCTCGCGACCGCCCGGGAGACTGTGTCACCACGTCCCCGGGCCCGCGTCCGCCGATAGCCCACCACAATAAACTCGTGACCGAATCGTGTGTTATGTCTGAATCTCATGATTTTAAACGCAAAACTTTCAACAACGGATCTCTTGGTTCTGGCATCGATGAAGAACGCAGCGAAATGCGATAAGTAATGCGAATTGCAGAATTCCCGTGAGTCATCGAATCTTTGAACGCACATTGCGCCCCCTGGTATTCCAGAGGGCATGCCTGTTCGAGCGTCATTATCACCCCTCAAGCCCTGGGCTTGGTGTTGGACGTAGGTCGGCGTGACGCCGACCCCGTCCCAAAGACAATGACGGCGGCCCGT…
Cladophialophora devriesii	Cladophialophora	Herpotrichiellaceae	Chaetothyriales	Eurotiomycetes	Ascomycota	0	1	CTCTCTGGCCCGACCTCCCAACCCTTTGTCTACTAGACCTCTGTTGCTTCGGCGGACCCGTCCCAAACGGACCGCCGGAGGACCGCCCACCGTGCCGCGTCCTCTGGCCAGCGTCCGCCGACAGCCCCTTCAAACTCTGGAACAACCATGATTTTACTGTCTAAGTGAATTTATTCAATTAAAAGCAAAAACTTTCAACAACGGATCTCTTGGTTCTGGCATCGATGAAGAACGCAGCGAAATGCGATAAGTAATGCGAATTGCAGAATTCCAGTGAGTCATCGAATCTTTGAACGCACATTGCGCCCTTTGGTATTCCGAAGGGCATGCCTGTTCGAGCGTCATTATCACCCCCTCAAGCCCCGTGCTTGGTGTTGGACGGCTTGGTAGAGTCTCCTA…
Cladophialophora immunda	Cladophialophora	Herpotrichiellaceae	Chaetothyriales	Eurotiomycetes	Ascomycota	2	0	GACCTCCCAACCCTCTGTTTACTAGACCTCTGTTGCTTCGGCGGACCCGTCTCAAGCGGACCGCCGGAGGACCGCCCACCGCGGCGTGCGTCCTCTGGCCAGTGTCCGCCGATAGCCTCTTTAAACTCTGGAAACAATCATGATTTTAGTGTCTAAGTGATTTTATTCAATTAAAAGCAAAAACTTTCAACAACGGATCTCTTGGTTCTGGCATCGATGAAGAACGCAGCGAAATGCGATAAGTAATGCGAATTGCAGAATTCCAGTGAGTCATCGAATCTTTGAACGCACATTGCGCCCTTTGGTATTCCGAAGGGCATGCCTGTTCGAGCGTCATTATCACCCCCTCAAGCCCCGTGCTTGGTGTTGGACGGTTTGGTAGAGTGCCTACCCCTCCTA…
Clonostachys byssicola	Clonostachys	Bionectriaceae	Hypocreales	Sordariomycetes	Ascomycota	5	2	CCCATGTGAACATACCTATTGTTGCTTCGGCGGGATTGCCCCAGGCGCCTCGTGTGCCCCGGATCAGGCGCCCGCCTAGGAACTTTAACTCTTGTTTTATTATGAATCTTCTGAGTAGTTTTTACAAATAAATAAAAACTTTCAACAACGGATCTCTTGGTTCTGGCATCGATGAAGAACGCAGCGAAATGCGATAAGTAATGTGAATTGCAGAATTCAGTGAATCATCGAATCTTTGAACGCACATTGCGCCCGCCAGTATTCTGGCGGGCATGCCTGTCTGAGCGTCATTTCAACCCTCATGCCCCTAGGGCGTGGTGTTGGGGATCGGCCAAAGCCCGTAAGGGACGGCCGGCCCCTAAATCTAGTGGCGGACCCGTCGTGGCCTCCTCTGCGAAG…
Clonostachys rosea	Clonostachys	Bionectriaceae	Hypocreales	Sordariomycetes	Ascomycota	1	0	ATGTGAACATACCTATCGTTGCTTCGGCGGGATCGCCCCGGGCGCCTTGTGTGCCCCGGAGTCAGGCGCCCGCCGGGGGACTCAAACTCTTGTTTTTAACGAGTATCTTCTGAGTAACGTTTTTAAATAAATAAAAACTTTCAACAACGGATCTCTTGGTTCTGGCATCGATGAAGAACGCAGCGAAATGCGAAAAGTAATGTGAATTGCAGAATTCAGTGAATCATCGAATCTTTGAACGCACATTGCGCCCGCCAGTATTCTGGCGGGCATGCTTGTCTGAGCGTCATTTCAACCCTCATGCCCCCCAGGGCGTGGTGTTGGGGATCGGCCAGAAGCCCGCAAGGGACGGGCCGTCCCCTAAATACAGTGGCGGACTCGCTGTGGCATCCCCTGTGA…
Coniochaeta boothii (93.8%)	Coniochaeta	Coniochaetaceae	Coniochaetales	Sordariomycetes	Ascomycota	0	1	ACACCATTGTGAACCTACCCCGTACGCGTTGCTTCGGCGGGCGTCCCCTCCCCGGGGACGCGGCCCTTCGGGGTGCCCGCCGGACGGCCGACCAAACTCTTTACTGTATCCTAGTGGACTCTCTGAGAAAACAAGCCAATAAATTAAAACTTTCAACAACGGATCTCTTGGTTCTGGCATCGATGAAGAACGCAGCGAAATGCGAAAAGTAATGTGAATTGCAGAATTCAGTGAATCATCGAATCTTTGAACGCACATTGCGCCCGCCAGTATTCTGGCGGGCATGCCTGTCCGAGCGTCATTTCAACCCTCAAGCCCTGCTTGGTGTTGGGGTCCTACGGCTAGCCGTAGGCCCTGAAAGCTAGTGGCGGGCTCGCTACCACTCCGAGCGCAGTACAG…
Curvularia lunata	Curvularia	Pleosporaceae	Pleosporales	Dothideomycetes	Ascomycota	1	0	CTGTACGCGGCTGTGCTCTCGGGCCAGTTTTGCGGAGGCTGAATTATTTATTACCCTTGTCTTTTGCGCACTTGTTGTTTCCTGGGCGGGTTCGCCCGCCACCAGGACCACATCATAAACCTTTTTTATGCAGTTGCAATCAGCGTCAGTATAACAAATGTAAATCATTTACAACTTTCAACAACGGATCTCTTGGTTCTGGCATCGATGAAGAACGCAGCGAAATGCGATACGTAGTGTGAATTGCAGAATTCAGTGAATCATCGAATCTTTGAACGCACATTGCGCCCTTTGGTATTCCAAAGGGCATGCCTGTTCGAGCGTCATTTGTACCCTCAAGCTTTGCTTGGTGTTGGGCGTTTTTTGTCTTTGGTTGCCAAAGACTCGCCTTAAAAGGAT…
Cylindrocladiella lageniformis	Cylindrocladiella	Nectriaceae	Hypocreales	Sordariomycetes	Ascomycota	1	0	CCCCTGTGAACATACCAGTCGTTGCCTCGGCGGTGTCTTGCTTTCGGGCGAGCCCGCCAGAGGACCCAACAAACTCTTGTTTTTTTAGTATTATCTGAGTGACAAGTTTAATAAATCAAAACTTTCAACAACGGATCTCTTGGTTCTGGCATCGATGAAGAACGCAGCGAAATGCGATAAGTAATGTGAATTGCAGAATTCAGTGAATCATCGAATCTTTGAACGCACATTGCGCCCGCCAGTATTCTGGCGGGCATGCCTGTTCGAGCGTCATTTCAACCCTCAAACCCCCGGGTTTGGTGTTGGAGATCGGCATGAGTCCTTCGGGGCGACGCCGTCTCCCAAATATAGTGGCGGTCTCGCTGTAGCTTCCTATGCGTAGTAGCACACCTCGCACTG…
Cylindrocladiella pseudohawaiiensis	Cylindrocladiella	Nectriaceae	Hypocreales	Sordariomycetes	Ascomycota	2	0	CCCCTGTGACATACCAGTCGTTGCCTCGGCGGTGTCTTGCTTCGGCGAGCCCGCCAGAGGACCCAACAAACTCTTGTTTTTTTTAGTATTATCTGAGTGACAAGTTTAATAAATCAAAACTTTCAACAACGGATCTCTTGGTTCTGGCATCGATGAAGAACGCAGCGAAATGCGATAAGTAATGTGAATTGCAGAATTCAGTGAATCATCGAATCTTTGAACGCACATTGCGCCCGCCAGTATTCTGGCGGGCATGCCTGTTCGAGCGTCATTTCAACCCTCAAACCCCCGGGTTTGGTGTTGGAGATCGGCATGAGTCCTCCGGGGCGACGCCGTCTCCCAAATATAGTGGCGGTCTCGCTGTAGCTTCCTATGCGTAGTAGCACACCTCGCACTGGA…
Cymatoderma dendriticum	Cymatoderma	Panaceae	Polyporales	Agaricomycetes	Basidiomycota	1	3	CTTGGTTGTCGCTGGCCTTTCATCAGGCATGTGCACACCTCGGTTATTCCAAAATTCTCATACCTCTGTGCACTTATTACATGGAAAGTGATGAAAAAGTCAGAGCGCTCGGTTAATTTATTACCGAGAGTTCGGCAAAAGTCACCTCTGTGGTTTTACCATTTATACGCTTCAGTTTATAGAATGTAAATCTTGCGTTTGACGCAACATAAAAGTTTATATACAACTTTCAGCAACGGATCTCTTGGCTCTCGCATCGATGAAGAACGCAGCGAAATGCGATAAGTAATGTGAATTGCAGAATTCAGTGAATCATCGAATCTTTGAACGCACCTTGCGCTCCTTGGTATTCCGAGGAGCATGCCTGTTTGAGTGTCATGGTACTCTCAATTCTCTCAA…
Cymatoderma dendriticum (96%)	Cymatoderma	Panaceae	Polyporales	Agaricomycetes	Basidiomycota	0	1	TTGGTTGTAGCTGGCCTTTCATCAGGCATGTGCACGCCTCGGTTATTCCAAAATTCTTATACCTCTGTGCACTTATTACATGGAAAGTGATGAAAAAGTCAGAGCGCTCGGTTGAATTACCGAGAGTTCGGCAAAAGTCACCTCTGTGGATTTACCATTTGTACGCTTCAGTTTATAGAATGTAAATCTTGCGTTTGACGCAACATAAAAGTTTATATACAACTTTCAGCAACGGATCTCTTGGCTCTCGCATCGATGAAGAACGCAGCGAAATGCGATAAGTAATGTGAATTGCAGAATTCAGTGAATCATCGAATCTTTGAACGCACCTTGCGCTCCTTGGTATTCCGAGGAGCATGCCTGTTTGAGTGTCATGGTACTCTCAATTCTCTCAACTTT…
Cystobasidium minutum	Cystobasidium	Cystobasidiaceae	Cystobasidiales	Cystobasidiomycetes	Basidiomycota	0	2	CTTTTTAGAAGTCCGACCATTTCATTTTCTTACACTGTGCACACACTTCTTTTTACACACACTTTTAACACATTAGTATAAGAATGTAATAGTCTCTTAATTGAGCATAAACAAAAATAAAACTTTCAGCAACGGATCTCTTGGCTCTCGCATCGATGAAGAACGCAGCGAATTGCGATAAGTAATGTGAATTGCAGAATTCAGTGAATCATCGAATCTTTGAACGCACCTTGCACTCTTTGGTATTCCGAAGAGTATGTCTGTTTGAGTATCATGAAACTCTCAACCCCCCTATTTTGTAATGAAATGGGCGTGGGCTTGGATTATGGTTGTCTGTCGGCGTAATTGCCGGCTCAACTGAAATACACGAGCAACCCTATTGAAATAGACGGTTTGACT…
Debaryomyces singareniensis	Debaryomyces	Saccharomycetaceae	Saccharomycetales	Saccharomycetes	Ascomycota	0	1	GCGCTTATTGCGCGGTGAAAAACCTTACACACTGTGTTTTTTGTTATTAAAACATTTCTTTGGTCTGGACATCTGTTCGGGCCAGAGGCTACAACACGAAACTTCAATTTTATTGAACTTTTATTTAATTATTTGTCAATTTGTTGATTAATTTCAAAAAATCTTCAAAACTTTCAACAACGGATCTCTTGGTTCTCGCATCGATGAAGAACGCAGCGAAATGCGATAAGTAATATGAATTGCAGATTTTCGTGAATCATCGAATCTTTGAACGCACATTGCGCCCTTTGGTATTCCAAAGGGCATGCCTGTTTGAGCGTCATTTCTCTCTCAAACCTTCGGGTTTGGTATTGAGTGATACTCTTAGTCAAGCTAAGTGTTTGCTTAAAATGTATCGGC…
Didymosphaeria enalia	Didymosphaeria	Didymosphaeriaceae	Pleosporales	Dothideomycetes	Ascomycota	0	1	TGTCTCGCTCTTTGCAGCCGCCTCGAGATAGAACCCCATACCTTGCACACCTCTTGTTTTCCTCGGCAGGCCCATCCGCCTGCCAGTAGTTGGCACGCCCGCCCTGCCAGCTGGGGGACCCTTATCTTAAACACTATCAAAAGCAGAAACCGTACCCAAAACCTTAATACTTTTAAAAACTTTCAACAACGGATCTCTTGGTTCTGGCATCGATGAAGAACGCAGCGAAATGCGATAAGTAGTGTGAATTGCAGAATTCAGTGAATCATCGAATCTTTGAACGCACATTGCGCCCTTTGGTATTCCTTAGGGCATGCCTGTTCGAGCGTCATTAAATCCTTCGAGCACTGCTTGATGTTGGGTGCTTTGTCCCCGCCCCTGGGTAGGGACTCGCCCTAA…
Eutypella scoparia	Eutypella	Diatrypaceae	Xylariales	Sordariomycetes	Ascomycota	0	1	TGACCAGCGGAGGGATCATTAATGAGTTTTCTAAACTCCAAACCCTTGAGAACATACCTAGTTGCCTCGGCGGACTTGCCCTGGGACGACCTACCCTGCAGCGAGTTACCCTGTAACGAGTTGCCCTGTAGAGACCTGCCCTGTAGCCTGCCCGCCGGCGGCCAACCTAAACTCTGTTTTATTGTGGCACTTCTGAGGATTATTCTAAATGAATTAAAACTTTCAACAACGGATCTCTTGGTTCTGGCATCGATGAAGAACGCAGCGAAATGCGATAAGTAATGTGAATTGCAGAATTCAGTGAATCATCGAATCTTTGAACGCACATTGCGCCCATTAGTATTCTAGTGGGCATGCCTGTTCGAGCGTCATTTCAACCATCAAGCCCTATTTGCTTGG…
Fonsecaea pedrosoi (97%)	Fonsecaea	Herpotrichiellaceae	Chaetothyriales	Eurotiomycetes	Ascomycota	1	5	GACCTCCCCACCCTTTGTTTACTAGACCTCTGTTGCTTCGGCGGACCCGTCTCAAACGGACCGCCGGAGGACCGCCCACCGCGGCGTCCTCTGGCCAGCGTCCGCCGATGGCCTCTTCAAACTCTGGATCAATCATGATTTTACTGTCTAAGTGATTTTATTCAATTAAACGCAAAAACTTTCAACAACGGATCTCTTGGTTCTGGCATCGATGAAGAACGCAGCGAAATGCGATAAGTAATGCGAATTGCAGAATTCCAGTGAGTCATCGAATCTTTGAACGCACATTGCGCCCTTTGGTATTCCGAAGGGCATGCCTGTTCGAGCGTCATTATCACCCCCTCAAGCCCCGTGCTTGGTGTTGGACGGTTTGGTAGAGTCTCTCTACCCCGCCTAAAG…
Furcasterigmium furcatum	Furcasterigmium	Plectosphaerellaceae	Glomerellales	Saccharomycetes	Ascomycota	1	0	CCCTTTGTGACCTTTATAACCTGTTGCTTCGGCGGCGCGCCCTCCGGGGCGCGCCCGCCGGTATCATCAGAATCTCTGTTCGAACCCGACGATATTTCTGAGTGTTCTAAGCGAACTGTTAAAACTTTCAACAACGGATCTCTTGGCTCCAGCATCGATGAAGAACGCAGCGAAACGCGATATGTAATGTGAATTGCAGAATTCAGTGAATCATCGAATTTTTGAACGCACATGGCGCCTTTCAGTATCCTGGGAGGCATGCCTGTCCGAGCGTCGTTTCAACCCTCGAGCCCCCCGTGGCCCGGCGTTGGGGATCTGCCCAGGCAGTCCCCGAAAACCAGTGGCGGACCCGTTACAGGCCCTTCCCTTGCGTAGTAGCATTCGCCTCGCATCGGGAGC…
Fusarium incarnatum	Fusarium	Nectriaceae	Hypocreales	Sordariomycetes	Ascomycota	1	0	CCCCTGTGACATACCTATACGTTGCCTCGGCGGATCAGCCCGCGCCCCGTAAAACGGGACGGCCCGCCCGAGGACCCCTAAACTCTGTTTTTAGTGGAACTTCTGAGTAAAACAAACAAATAAATCAAAACTTTCAACAACGGATCTCTTGGTTCTGGCATCGATGAAGAACGCAGCAAAATGCGATAAGTAATGTGAATTGCAGAATTCAGTGAATCATCGAATCTTTGAACGCACATTGCGCCCGCCAGTATTCTGGCGGGCATGCCTGTTCGAGCGTCATTTCAACCCTCAAGCTCAGCTTGGTGTTGGGACTCGCGGTAACCCGCGTTCCCCAAATCGATTGGCGGTCACGTCGAGCTTCCATAGCGTAGTAATCATACACCTCGTTACTGGTAA…
Fusarium keratoplasticum	Fusarium	Nectriaceae	Hypocreales	Sordariomycetes	Ascomycota	1	0	ACCCTGTGAACATACCTAAAACGTTGCTTCGGCGGGAACAGACGGCCCCGTAACACGGGCCGCCCCCGCCAGAGGACCCCCTAACTCTGTTTCTATTATGTTTCTTCTGAGTAAAACAAGCAAATAAATTAAAACTTTCAACAACGGATCTCTTGGCTCTGGCATCGATGAAGAACGCAGCGAAATGCGATAAGTAATGTGAATTGCAGAATTCAGTGAATCATCGAATCTTTGAACGCACATTGCGCCCGCCAGTATTCTGGCGGGCATGCCTGTTCGAGCGTCATTACAACCCTCAGGCCCCCGGGCCTGGCGTTGGGGATCGGCGAGGCGCCCCCTGCGGGCACACGCCGTCCCCCAAATACAGTGGCGGTCCCGCCGCAGCTTCCATTGCGTAGT…
Fusarium oxysporum	Fusarium	Nectriaceae	Hypocreales	Sordariomycetes	Ascomycota	0	1	CCCCTGTGACATACCAATTGTTGCCTCGGCGGATCAGCCCGCTCCCGGTAAAACGGGACGGCCCGCCAGAGGACCCCTAAACTCTGTTTCTATATGTAACTTCTGAGTAAAACCATAAATAAATCAAAACTTTCAACAACGGATCTCTTGGTTCTGGCATCGATGAAGAACGCAGCAAAATGCGATAAGTAATGTGAATTGCAGAATTCAGTGAATCATCGAATCTTTGAACGCACATTGCGCCCGCCAGTATTCTGGCGGGCATGCCTGTTCGAGCGTCATTTCAACCCTCAAGCCCAGCTTGGTGTTGGGACTCGCGAGTCAAATCGCGTTCCCCAAATTGATTGGCGGTCACGTCGAGCTTCCATAGCGTAGTAGTAAAACCCTCGTTACTGGTAA…
Fusarium solani	Fusarium	Nectriaceae	Hypocreales	Sordariomycetes	Ascomycota	5	2	CCCTGTGAACATACCTAAAACGTTGCTTCGGCGGGAATAGACGGCCCCGTAACACGGGCCGCCCCCGCCAGAGGACCCCTAACTCTGTTTCTATAATGTTTTTTTCTGAGTAAACAAGCAAATAAATTAAAACTTTCAACAACGGATCTCTTGGCTCTGGCATCGATGAAGAACGCAGCGAAATGCGATAAGTAATGTGAATTGCAGAATTCAGTGAATCATCGAATCTTTGAACGCACATTGCGCCCGCCAGTATTCTGGCGGGCATGCCTGTTCGAGCGTCATTACAACCCTCAGGCCCCCGGGCCTGGCGTTGGGGATCGGCGAGGCGCCCCCTGTGGGCACACGCCGTCCTCTAAATACAGTGGCGGCCCCGCCGCAGCTTCCATTGCGTAGTAC…
Fusarium verticillioides	Fusarium	Nectriaceae	Hypocreales	Sordariomycetes	Ascomycota	0	1	CCCCTGTGACATACCAATTGTTGCCTCGGCGGATCAGCCCGCTCCCGGTAAAACGGGACGGCCCGCCAGAGGACCCCTAAACTCTGTTTCTATATGTAACTTCTGAGTAAAACCATAAATAAATCAAAACTTTCAACAACGGATCTCTTGGTTCTGGCATCGATGAAGAACGCAGCAAAATGCGATAAGTAATGTGAATTGCAGAATTCAGTGAATCATCGAATCTTTGAACGCACATTGCGCCCGCCAGTATTCTGGCGGGCATGCCTGTTCGAGCGTCATTTCAACCCTCAAGCCCAGCTTGGTGTTGGGACTCGCGAGTCAAATCGCGTTCCCCAAATTGATTGGCGGTCACGTCGAGCTTCCATAGCGTAGTAGTAAAACCCTCGTTACTGGTAA…
Galactomyces pseudocandidum	Galactomyces	Dipodascaceae	Saccharomycetales	Saccharomycetes	Ascomycota	0	1	TACTATTTAACAAAAATTATACAATCAATTAAAAAAAAAAATCAAAACTTTTAACAATGGATCTCTTGGTTCTCGTATCGATGAAGAACGCAGCGAAACGCGATATTTCTTGTGAATTGCAGAAGTGAATCATCAGTTTTTGAACGCACATTGCACTTTGGGGTATCCCCCAAAGTATACTTGTTTGAGCGTTGTTTCTCTCTTGGAATTGCATTGCTTTTCTAAAAAATCGAATCAAATTCGTTTGAAACATCCATCTCCAACCTCAGATCAAGTAGGATTACCCGCTGAACTTAAGCATATCAATAAGCGGAGGAA
Galactomyces reessii (97%)	Galactomyces	Dipodascaceae	Saccharomycetales	Saccharomycetes	Ascomycota	0	6	TTACACGCAAACCAAAATTATATATGTCATAACAAAAAATTCAAAACTTTTAACAATGGATCTCTTGGTTCTCGTATCGATGAAGAACGCAGCGAAACGCGATATTTCTTGTGAATTGCAGAAGTGAATCATCAGTTTTTGAACGCACATTGCACTTTGGGGTATCCCCCAAAGTATACTTGTTTGAGCGTTGTTTCTCTCTTGAAATTGCATTTGCTTTTTTGAAATAGTGAAACAAAAATGTTTGTACCCTCGTATATTCAACCTCAGATCAAGTAGGACTACCCGCTGAACTTAAGCATATCAATAA
Geosmithia sp. (91%)	Geosmithia	Bionectriaceae	Hypocreales	Sordariomycetes	Ascomycota	3	3	CCATTGTGACATACCTATCGTTGCTTCGGCGGTTTCGTCCCGGGCGCGCTTCGCGGCGTGATCCGGATCCAGGCGGCCGCCGGGGGAATCAAACTCTTGTTTTCTTAGAGGATCTTCTGAGTGGCATAAGCAAAATAAATCAAAACTTTCAGCAACGGATCTCTTGGTTCTGGCATCGATGAAGAACGCAGCGAAATGCGATAAGTAATGTGAATTGCAGAATTCAGTGAATCATCGAATCTTTGAACGCATATTGCGCCCGCCAGTATTCTGGCGGGCATGCCTGTCCGAGCGTCATTTCAACCCTCAGGGCCCGTTCGCGGGACCTGGTGTTGGGGATCGGCCGTCCATCGCGGCGGCCGGCCCTGAAATCGAGTGGCGGTCTCGTCGCGACCTCCT…
Geotrichum candidum	Geotrichum	Dipodascaceae	Saccharomycetales	Saccharomycetes	Ascomycota	0	2	CAGCAAACAATAATTCATATAATCAAAACAAAAATAATCAAAACTTTTAACAATGGATCTCTTGGTTCTCGTATCGATGAAGAACGCAGCGAAACGCGATATTTCTTGTGAATTGCAGAAGTGAATCATCAGTTTTTGAACGCACATTGCACTTTGGGGTATCCCCCAAAGTATACTTGTTTGAGCGTTGTTTCTCTCTTGGAATTGCATTGCTTTTCTAAAATTTCGAATCAAATTCGTTTGAAAAACAACACTATTCAACCTCAGATCAAGTAGGATTACCCGCTGAACTTAAGCATATCAATAAGCGGAGGAA
Geotrichum candidum (96%)	Geotrichum	Dipodascaceae	Saccharomycetales	Saccharomycetes	Ascomycota	5	22	TACCACGAAAAACGATAATGATATAGTCAAAAAGGAAAAATCAAAACTTTTAACAATGGATCTCTTGGTTCTCGTATCGATGAAGAACGCAGCGAAACGCGATATTTCTTGTGAATTGCAGAAGTGAATCATCAGTTTTTGAACGCACATTGCACTTTGGGGTATCCCCCAAAGTATACTTGTTTGAGCGTTGTTTCTCTCTTGGAATTGCATTGCTTTTCTGAAAAATTGAAACAAATTCGTTTGAAAAACAACATTATTCAACCTCAGATCAAGTAGGAATACCCGCTGAACTTAA
Geotrichum candidum (98%)	Geotrichum	Dipodascaceae	Saccharomycetales	Saccharomycetes	Ascomycota	0	3	TGACCTGCGGAAGGATCATTATTGATTTTAGTTATTTGTGAACGTACTACGAACAAACAAAAAAATATTATAGTCAAAAAAAAAATTAAATCAAAACTTTTAACAATGGATCTCTTGGTTCTCGTATCGATGAAGAACGCAGCGAAACGCGATATTTCTTGTGAATTGCAGAAGTGAATCATCAGTTTTTGAACGCACATTGCACTTTGGGGTATCCCCCAAAGTATACTTGTTTGAGCGTTGTTTCTCTCTTGGAATTGCATTTGCTTTTCTAAAAAATCGAATCAAATTCGTTTGAAACTTCATTTATTTCAACCTCAGATCAAGTAGGATTACCCGCTGAACTTAAGCATATCAA
Geotrichum cucujoidarum	Geotrichum	Dipodascaceae	Saccharomycetales	Saccharomycetes	Ascomycota	0	1	GTGATTTGTTTTATAAGATTATTAAAGTAGTTTGGAAAATATTTTAAAACTTTCAACAACGGATCTCTTGGTTCTCGCATCGATGAAGAACGCAGCAAAACGCGATATGCCTTGTGAATTGCAGAGTGAAACATTGATTTTTGAACGCACATTGCACCTAAAGGTATTCCTTTAGGTATGGCTGGATGAGCGACTTTTCAATTGTGAACGTAATTTACTTCATGAAAGAATAACAACGAAACTAATTTCTTTTTGAAAAACTTCGTCCTCACCTCAACCAAGATTACCCGCTGAACTTAAGCATATCAA
Gliomastix murorum	Gliomastix	Bionectriaceae	Hypocreales	Sordariomycetes	Ascomycota	6	0	TACCCGTTGCTTCGGCGGCGCGCCGGCGACCGAACTCCCCCCTCGCCGGGGGATTAGGGGACCGGGCGTGCCCGCCGGTGTATTCAGAATCTCTGTTCGAACCCGACGTAACTTCTGAGTGTTCTAAGCGAACTGTTAAAACTTTCAACAACGGATCTCTTGGCTCTAGCATCGATGAAGAACGCAGCGAAACGCGATAAGTAGTGTGAATTGCAGAATTCAGTGAATCATCGAATCTTTGAACGCACATGGCGCCCCCCGGTATCCCGGGGGGCATGCCTGTCCGAGCGTCGTTTCAACCCTCGGGCCCTGTTGGTTATACCGACGGTGGCCCGGCGTTGGGGAACCTACGCGCCGACGTAGGCCCCGAAAAGCAGTGGCGGACCCGCGCCGGCCCCC…
Halorosellinia xylocarpi	Halorosellinia	Xylariaceae	Xylariales	Sordariomycetes	Ascomycota	0	2	ATGTGAAACCTTACCTTTGTTGCCTCGGCAGGTCTGCAGCTTACCCTGTAAGCACCTACCCTGTAGGTACTTTACCCGGTAGTTGTAGGAAAGAAACCTGCCGGTGGTATATTAAAAAAACCTCTTTGTTTGTTATGTTATTCTGAATTCTATAATTAATAAAGTTAAAACTTTCAACAACGGATCTCTTGGTTCTGGCATCGATGAAGAACGCAGCGAAATGCGATAAGTAATGTGAATTGCAGAATTCAGTGAATCATCGAATCTTTGAACGCACATTGCGCCCATTAGTATTCTAGTGGGCATGCCTGTTCGAGCGTCATTTCAACCCTTAAGCCCTCGTTGCTTAGCGTTGGGAGCTTACAAAACAACCCTTTGTAGTTCCTTAAAGTTAGTGGC…
Hornodermoporus martius	Hornodermoporus	Polyporaceae	Polyporales	Agaricomycetes	Basidiomycota	0	1	TTGTAGCTGGCCTTCCGGGGCATGTGCACATCCTGCTCAATCCACTCTACACCTGTGCACTTATTGTGGGTTCCTGTGAGGTGCTGAGCAGGCCTCTTTTGGCCTGTGAGGCCCTTCTGGGCCTGCGTTTTTATTATCGACTCCGAAGTAATCAGAATGTGCAATGCGCGATGTAACGCATTTATATACAACTTTCAGCAACGGATCTCTTGGCTCTCGCATCGATGAAGAACGCAGCGAAATGCGATAAGTAATGTGAATTGCAGAATTCAGTGAATCATCGAATCTTTGAACGCACCTTGCGCTCCTTGGTATTCCGAGGAGCATGCCTGTTTGAGTGTCATGAATTCCTCAACTTACAGGCCTTTGTGGTTTGTAAGGTTGGACTTTGGAGGTGTT…
Ijuhya corynospora (87%)	Ijuhya	Bionectriaceae	Hypocreales	Sordariomycetes	Ascomycota	0	2	CCCGTGTGACATACCTATCGTTGCTTCGGCGGGATCGTCCCGGGTCGCCCCCCCAGGGGCTCCCGGAAACCATGGCGCCCGCCGGAGGTCCGAAACTCTTGTTTTAGCAATGTGGCATTCTGAGTGGTATAAACAAATGAATCAAAACTTTCAACAACGGATCTCTTGGTTCTGGCATCGATGAAGAACGCAGCGAAATGCGATAAGTAATGTGAATTGCAGAATTCAGTGAATCATCGAATCTTTGAACGCATATTGCGCCCGCCAGCCATTCTGGCGGGCATGCCTGTCCGAGCGTCATTTCAACCCTCGAGCCCAATTCTCCCCGGGCTCGGCGTTGGGGATCGGCCGAGGCCCCTCGCGGGCGTGCGGCCGGCCCCGAAATCGAGTGGCGGTCTC…
Keratinophyton turgidum (81%)	Keratinophyton	Onygenaceae	Onygenales	Eurotiomycetes	Ascomycota	0	1	CGGGTGACCCCCGGCGTCTCGCGACCTGGCCACCCGTGTCTACCTTACCTTCTGTTGCTTCGGCGGGCCCGCCTCCAGGGGCCGCCGGGGGTGCGCCGCGGCGCACCCCTGGCCAGCGCCCGCCGAGGGACCATTAGAACTCTTGTGAATCATTGACGTCTGAGGTTATTCCAATAGCACAAAACTTTCAACAACGGATCTCTTGGTTCCAGCATCGATGAAGAACGCAGCGAAATGCGATAAGTAATGTGAATTGCAGAATTCCGTGAATCATCGAATCTTTGAACGCACATTGCGCCCCCTGGTATTCCGGGGGGCATGCCTGTCCGAGCGTCATTTCAACCCCTCAAGCACGGCTTGTGTGATGGGCCATCCGCCCCCGTAACGGAGGGCGGGCCC…
Kluyveromyces aestuarii	Kluyveromyces	Saccharomycetaceae	Saccharomycetales	Saccharomycetes	Ascomycota	0	44	CTTGAGCCTGCGCTTAATTGCGCGGCCAATTCCTGACTTTCTGCTATCAGTATTCTATTTCTCATCCTAAACACAATGGAGTTTTTTCTCTATAAACTACTTCCCTGGAGAACTCGTTTCTCCAGTGGACATAAACACAAACAATCTTTTGTATTATGAAAACTTATTTATCAATAAATTTAATATTCAAAACTTTCAACAACGGATCTCTTGGTTCTCGCATCGATGAAGAACGCAGCGAATTGCGATAAGTATTGTGAATTGCAGATTTTCGTGAATCATCGAATCTTTGAACGCACATTGCGCCCTTTGGTATTCCAGGGGGCATGCCTGTTTGAGCGTCATTTCCTTCTCAAACCTCTGGGTTTGGTTGTGAGTGATACTCTCTTCTGGGTTAAC…
Kluyveromyces siamensis	Kluyveromyces	Saccharomycetaceae	Saccharomycetales	Saccharomycetes	Ascomycota	3	94	CTTGAGCCTGCGCTTAATTGCGCGGCCAATTCCTGACTTTCTGCTATCAGTATTCTATTTCTCATCCTAAACACAATGGAGTTTTTTCTCTATAAACTACTTCCCTGGAGAACTCGTTTCTCCAGTGGACATAAACACAAACAATCTTTTGTATTATGAAAACTTATTTATCAATAAATTTAATATTCAAAACTTTCAACAACGGATCTCTTGGTTCTCGCATCGATGAAGAACGCAGCGAATTGCGATAAGTATTGTGAATTGCAGATTTTCGTGAATCATCGAATCTTTGAACGCACATTGCGCCCTTTGGTATTCCAGGGGGCATGCCTGTTTGAGCGTCATTTCCTTCTCAAACCTCTGGGTTTGGTTGTGAGTGATACTCTCTTCTGGGTTAAC…
Lulworthia atlantica (89%)	Lulworthia	Lulworthiaceae	Lulworthiales	Sordariomycetes	Ascomycota	0	1	TACCGTGGACCTGAAAAACGTCGGGAGGCGCGGCCGGCGGGAAACCGTCGCCGCCCGCCCAAACCCAAAAAAAGCAAGAAGAAAACATTACAACTTTCAGCAATGGATCTCTTGGCTCTGGCATCGATGAAGAACGCAGCGAAATGCGATAAGTAATGCGAATTGCAGAATTCAGCGAGTCATCGAATCTTTGAACGCACATTGCGCCCGCCGGCACTCCGGCGGGCATGCCTGTTCGAGCGTCATCGAAAACCCCTCGGGCCCCCCAGTCGTCCATGGCGGCGGCGGGGGCGGCCCGGCGTTGGGGCACCGCGGGACGAGGGGCGGCGGCCTTTTTCTGGCGCAGCAGCTCCTGCACCCCCGGGCCCTCAAATTCAGCGGCGGACGCTACCCGCATCC…
Lulworthia sp. (88%)	Lulworthia	Lulworthiaceae	Lulworthiales	Sordariomycetes	Ascomycota	0	2	GCATGGCTTTGCGCCTGCAACCGCCCTCGCTGCGAGTGTTTCTTTTTTTCCGAGAAACCTCGTTGCGCGAGTCGCAAACAAACCAAAAACCTTCTGAACGCGAGTCTGAGTGGCTTCCACGGCCGGAAATAAAACAACGGTCAAGTACAACCTTCAGCAACGGATCTCTTGGTTCTGGCATCGATGAAGAACGCAGCGAATTGCGATACGTAGTGCGAATTGCAGAATTCCGCGAGCCATCGAATCTTTGAACGCACATTGCGCCCGCCGGTATCCCGGCGGGCATGCCTGTCCGAGCGTCGTCACGCACGACGCAGCCTCGGCTTTCTTGCCGGCGTTGGCGCTTGCAGCATGGGATTTCCTCTCCAGGCTGCCGCCCAAATCCATCGGCGGACGTTC…
Massarina rubi (93%)	Massarina	Massarinaceae	Pleosporales	Dothideomycetes	Ascomycota	6	0	TAGAGAGATAACACCCTTGACCTTTCAAGCACCTTCTGTTTCCTCGGCGGGCTCGCCCGCCAGTGGACAACAACCAAAAACTCTTTTGCAATAGCAGTATCCTCTGATAAAGCAAAACAAAAAGTTAAAACTTTCAACAACGGATCTCTTGGTTCTGGCATCGATGAAGAACGCAGCGAAATGCGATAAGTAGTGTGAATTGCAGAATTCAGTGAATCATCGAATCTTTGAACGCACATTGCGCCCTTTGGTATTCCTTAGGGCATGCCTGTTCGAGCGTCATTTCAAACTTCAAGCCTCCCCGCTTGGTGTTGGGCGTTTGTCCCCCCTAAACCCGGGGACTCGCCTCAAATGCATTGGCAGCCGGTACGTTGGCTTCGAGCGCAGCAGAAACGCGCG…
Medicopsis romeroi (87%)	Medicopsis	Trematosphaeriaceae	Pleosporales	Dothideomycetes	Ascomycota	2	2	GCTTGACCTCCCCCGCGAACCTTCTCATCCCTTTATGGTGTACCTTTGTTTCCTCGGCAGGCTTGCCTGCCAGCGAGGAGTTAGAAAAACCTTTTTGCAGTAAGAAGTATACGTCTGATCAAAAACAAATCGTTTACAACTTTCAACAATGGATCTCTTGGTTCTGGCATCGATGAAGAACGCAGCGAAATGCGATAAGTAGTGTGAATTGCAGAATTTAGCGAATCATCGAATCTTTGAACGCACATTGCGCCCCTTGGTATTCCATGGGGCATGCCTGTTCGAGCGTCATTTCAACCCTCAAGCACTGCTTGGTGTTGGGCGTTTGTCCCGCCTACGCGTGTGGACTCGCCTCAAAGTCATTGGCGGCTGTTCCCCTTCGGCTCGTAAGCGCAGCAC…
Metarhizium anisopliae	Metarhizium	Clavicipitaceae	Hypocreales	Sordariomycetes	Ascomycota	5	1	TGTGAATTATACCTTTAATTGTTGCTTCGGCGGGACTTCGCGCCCGCCGGGGACCCAAACCTTCTGAATTTTTTAATAAGTATCTTCTGAGTGGTTAAAAAAAAATGAATCAAAACTTTCAACAACGGATCTCTTGGTTCTGGCATCGATGAAGAACGCAGCGAAATGCGATAAGTAATGTGAATTGCAGAATTCAGTGAATCATCGAATCTTTGAACGCACATTGCGCCCGTCAGTATTCTGGCGGGCATGCCTGTTCGAGCGTCATTACGCCCCTCAAGTCCCCTGTGGACTTGGTGTTGGGGATCGGCGAGGCTGGTTTTCCAGCACAGCCGTCCCTTAAATTAATTGGCGGTCTCGCCGTGGCCCTCCTCTGCGCAGTAGTAAAACACTCGCAAC…
Microascus intricatus	Microascus	Microascaceae	Microascales	Sordariomycetes	Ascomycota	0	2	ACCCTTTTGTGACCTTACCCCTCGCCGCGCGGTTGCCTCGGCGTGGAGGTCGGGAGTGGGGCCGCCCAGCGCGGACCCCGCCTCCGGCCCCCGCCGGCCGCGCCAAACTCTTAATTTGCATAGCGGACTGTATGTTCTGATTTATCTTGAAAAAACAAGTCAAAACTTTCAACAACGGATCTCTTGGTTCTGGCATCGATGAAGAACGCAGCGAAATGCGATAAGTAATGTGAATTGCAGAATTCAGTGAATCATCGAATCTTTGAACGCACATTGCGCCCGGCAGCAATCTGCCGGGCATGCCTGTCCGAGCGTCATTTCTGCCCTCGAGCTCGGTTCTCTCGAACCGACGCCCGGTGTTGGGGCGCTGCGGGCTCAGCCCCGCAGGCCCTGAAATGA…
Monocillium griseo-ochraceum (90%)	Monocillium	Niessliaceae	Hypocreales	Sordariomycetes	Ascomycota	0	1	CCCTTTGTGACCGTACCAGATCGTTGCTTCGGCGGGCTCGCCCCGGTGCCTTGCCGCGCCGGAACCAGGCGCCCGCCGGGGGTATCGGAACTCTCGTTTTATGCAGTGGTATCTTCTGAGTGGCACAAGCAAATAAAATCAAAACTTTCAACAACGGATCTCTTGGTTCTGGCATCGATGAAGAACGCAGCGAAATGCGATAAGTAATGTGAATTGCAGAATTCAGTGAATCATCGAATCTTTGAACGCACATTGCGCCCGCCAGTATTCTGGCGGGCATGCCTGTTCGAGCGTCATTTCAACCCTCGAGCCCCCCCGGGCTTGGCGTTGGGGATCGGCCACCGCACCGGCGGCCGGCCCCGAAATCCAGTGGCGGTCACGCCGCGGCTTCCTCTGCGT…
Morinagamyces vermicularis (92%)	Morinagamyces	Schizotheciaceae	Sordariales	Sordariomycetes	Ascomycota	0	1	CCAGCGGAGGGATCATTAAAGAGTTGCAAAACTCCCAACCATTGTGAACGAACCTTTATGCTCAGGCGGGTGGCGCTCTGTCGCTGCAAGCCGACGGCATTGAACTCTTAATTCAGTGAATATCTGAGTAGCTTATTTAATAAGTCAAAACTTTCAACAACGGATCTCTTGGTTCTGGCATCGATGAAGAACGCAGCGAAATGCGATAAGTAATGTGAATTGCAGAATTCAGTGAATCATCGAATCTTTGAACGCACATTGCGCCCGCCAGTATTCTGGCGGGCATGCCTGTTCGAGCGTCATTTCAACCATCAAGCCCTAGGCTTGTGTTGGGGACCTGCGGCTGCCGCAGCCCCCTAAAAGCAGTGGCGGTCTCGCTGTCATACCGAGCGCAGTAGT…
Myriodontium keratinophilum (96%)	Myriodontium	Incertae sedis	Incertae sedis	Incertae sedis	Ascomycota	0	5	GCTAAGGCCCCACACTTGTCTACCGAACCACGTTGCCTCGGCGGGACCGCCCCCCCTAGGGGGGCCGCCGGGGGGGACTCACCTCCCCCCTGGTCAGCGCCCGCCGGTGGACCAATAACCAAAACACCCTGTAATAGTGAGCTGTCTGAGCGATTATTTAAATGAATCAAAACTTTCAACAATGGATCTCTTGGTTCCGGCATCGATGAAGAACGCAGCGAAATGCGATAAGTAATGTGAATTGCAGAATTCCGTGAATCATCGAATCTTTGAACGCACATTGCGCCCCCTGGTATTCCGGGGGGCATGCCTGTCCGAGCGTCATTGCAACCCTCAAGCCCGGCTTGTGTTATGGGCCCTCGTCCCGCTATTTTAGTGGACGTGCCCGAAATGCAGTGA…
Myrmecridium sp. (80%)	Myrmecridium	Myrmecridiaceae	Myrmecridiales	Sordariomycetes	Ascomycota	0	1	GATTCAGTGAATCATCGAATCTTTGAACGCACATTGCGCCCGCCAGCACTCTGGCGGGCATGCCTGTTCGAGCGTCATCTCAGCCCTCAAGCCCACGCGCTTGGTGTTGGGGCGCTGCGCGCCACGGCGGCCGCAGGCTCCGAAACGCAGTGGCGGGCTCGCTGCGGCCCCGGGCGTAGTACATACGTCGCCCTGGGGACGCTGCGGGCGCCAGCCGTTAAACCACGGGTCGGACGGGGGGGCCCCGCGCCCCGCCGCCCGCCCGAGACACCAAGGTTGACCTCGGATCAGGTAGGAATACCCGCTGAACTTAAGCATATCAATAA
Neopyrenochaeta annellidica (93%)	Neopyrenochaeta	Neopyrenochaetaceae	Pleosporales	Dothideomycetes	Ascomycota	0	1	CTGTCTGCACCCTTGTCTTTTGCGTACTATATGTTTCCTCGGTGGGCTTGCCTGCCGATAGGACACTTATAAACTCTTTTGTAATTGCAATCAGCGTCAGAAAAACTATAATAGTTACAACTTTCAACAACGGATCTCTTGGTTCTGGCATCGATGAAGAACGCAGCGAAATGCGAAAAGTAGTGTGAATTGCAGAATTCAGTGAATCATCGAATCTTTGAACGCACATTGCGCCCCTTGGTATTCCATGGGGCATGCCTGTTCGAGCGTCATTTGTACCCTCAAGCTCTGCTTGGTGTTGGGTGTTTGTCCCGCTATTGCGCGTGGACTCGCCTTAAAGCAATTGGCAGCCGGCATATTGGCCTGGAGCGCAGCACAATTTGCACTTCTTGCCTTTTG…
Neurospora crassa	Neurospora	Sordariaceae	Sordariales	Sordariomycetes	Ascomycota	0	1	AACCATCGCGAATCTTACCCGTACGGTTGCCTCGGCGCTGGCGGTCCGGAAAGGCCTTCGGGCCCTCCCGGATCCTCGGGTCTCCCGCTCGCGGGAGGCTGCCCGCCGGAGTGCCGAAACTAAACTCTTGATATTTTATGTCTCTCTGAGTAAACTTTTAAATAAGTCAAAACTTTCAACAACGGATCTCTTGGTTCTGGCATCGATGAAGAACGCAGCGAAATGCGATAAGTAATGTGAATTGCAGAATTCAGTGAATCATCGAATCTTTGAACGCACATTGCGCTCGCCAGTATTCTGGCGAGCATGCCTGTTCGAGCGTCATTTCAACCATCAAGCTCTGCTTGCGTTGGGGATCCGCGGCTGTCCGCGGTCCCTCAAAATCAGTGGCGGGCTCGC…
Nigrograna mackinnonii	Nigrograna	Nigrogranaceae	Pleosporales	Dothideomycetes	Ascomycota	1	0	ATCTGGGATAGAACCCTTGCCTTTGAGTACCTTTTCGTTTCCTCGGTGGGCTCGCCCGCCGGTGGACAACCATAAACTCTTTGTAATAGCAGTATCTTCTGAGAAAAACAAATAGTTAAAACTTTCAACAACGGATCTCTTGGTTCTGGCATCGATGAAGAACGCAGCGAAATGCGATAAGTAGTGTGAATTGCAGAATTCAGTGAATCATCGAATCTTTGAACGCACATTGCGCCCTTCGGTATTCCGTTGGGCATGCCTGTTCGAGCGTCATTTAAGCATTCAAGCTCAGCTTGGTGTTGGGTGCTTGTCCTCCCCCGCGGTGGACTCACCTCAAATGCATTGGCGGCCGGTATGTTGGCTTCGAGCGCAGTAGAAACGCGCCAGACGTCCTGACAT…
Nigrograna rhizophorae (93%)	Nigrograna	Nigrogranaceae	Pleosporales	Dothideomycetes	Ascomycota	5	0	TCCGGGATAGAACCCTTGCCTTTGAGTACCTCTGTTTCCTCGGTGGGCTCGCCCACCGGTGGACAACTCGAAACTCTTGTAGCAGCAGTATCTTCTGAGAAAAATCTTTAATAGTCAAAACTTTCAACAACGGATCTCTTGGTTCTGGCATCGATGAAGAACGCAGCGAAATGCGATAAGTAGTGTGAATTGCAGAATTCAGTGAATCATCGAATCTTTGAACGCACATTGCGCCCTTCGGAATTCCGTTGGGCATGCCTGTTCGAGCGTCATTTGCATATTCAAGCCCAGCTTGGTGTTGGGTGCTTGTCCCCCCGCTCGGTGGCGGACTCACCTCAAATGCATTGGCGGCCGGTATGTTGGCTACAGCGCAGCACAAGGCGCCTCTTGCCTCTGCAT…
Paecilomyces dactylethromorphus	Paecilomyces	Aspergillaceae	Eurotiales	Eurotiomycetes	Ascomycota	0	1	CCTCCCATCCGTGTTGACCGACACCTGTTGCTTCGGCGGGCCCGCCAGGGCTCCCGCCCCGGCCGCCGGGGGGCATTGCCCCCGGGCCCGCGCCCGCCGAAGACCCCTCGAACGCTGCCTTGAAGGTTGCCGTCTGAGTATCAAATCAAATCGTTAAAACTTTCAACAACGGATCTCTTGGTTCCGGCATCGATGAAGAACGCAGCGAAATGCGATAAGTAATGTGAATTGCAGAATTCCGTGAATCATCGAATCTTTGAACGCACATTGCGCCCCCTGGCATTCCGGGGGGCATGCCTGTCCGAGCGTCATTGCTAACCCTCCAGCCCGGCTGGTGTGTTGGGCCGTCGTCCCCTCCGGGGGACGGGCCCGAAAGGCAGCGGCGGCGCCGCGTCCGGT…
Paecilomyces tenuis	Paecilomyces	Aspergillaceae	Eurotiales	Eurotiomycetes	Ascomycota	0	1	GCTCTGGGCCACCTCCCACCCGTGTCTCTTGCGTACTTTGTTGCTTTGGCGGGCCCACTGGGTCACTCCGGTCGCCGGGGGGCGCTATGCTCCCGGGCCCGTGCCCGCCAGAGCACCCCTGTGAACCCTGATGAAGAGAGGCTGTCTGAGTCCCACGATAATCGTTAAAACTTTCAACAATGGATCTCTTGGTTCCGGCATCGATGAAGAACGCAGCGAAATGCGATAAGTAATGTGAATTGCAGAATTCCGTGAATCATCGAATCTTTGAACGCACATTGCGCCCCCTGGCATTCCGGGGGGCATGCCTGTCCGAGCGTCATTTCTGCCCTCAAGCGCGGCTTGTGTGTTGGGCGTGGTCCCCCTGTCTTTGGCGGGGACCTGCCCGAAAGGCAGCGG…
Paecilomyces tenuis (93%)	Paecilomyces	Aspergillaceae	Eurotiales	Eurotiomycetes	Ascomycota	0	1	TCCGGGCCTAACCTCCCACCCGTGTCTTGTGCATACCCTGTTGCTTGGGCGGGCCCACCGGGCCGCTCCGGTCGCCGGGGGGCCTCCCGCCCCCGGGCCCGCGCCCGCCCGAGCGCCTGTGAACCCTTTGGAAGCGAGGCTGTCTGAGTGTGGGATGAGAATTGTCAAAACTTTCAACAATGGATCTCTTGGTTCCGGCATCGATGAAGAACGCAGCGAAATGCGATAAGTAATGTGAATTGCAGAATTCCGTGAATCATCGAATCTTTGAACGCACATTGCGCCCCCTGGCATTCCGGGGGGCATGCCTGTCCGAGCGTCATTTCTGCCCTCAAGCGCGGCTTGTGTGTTGGGCGTGGTCCCCCGGGTTCGGGGGGACCTGCCCCAAAGGCAGCGGCG…
Paraconiothyrium cyclothyrioides	Paraconiothyrium	Didymosphaeriaceae	Pleosporales	Dothideomycetes	Ascomycota	1	3	TCGCGGCCTCCGGGGGCTCCCCCCGGGCGGTAGAGGTAACACTCTTACGCGCCACATGTCTGAATCCTTTTTTTACGAGCACCTTTCGTTCTCCTTCGGTGGGGCAACCTGCCGTTGGAACTTATCAAAACCTTTTTTGCATCTAGCATTACCTGTTCAGATACAAACAATCGTTACAACTTTCAACAATGGATCTCTTGGCTCTGGCATCGATGAAGAACGCAGCGAAATGCGATAAGTAGTGTGAATTGCAGAATTCAGTGAATCATCGAATCTTTGAACGCACATTGCGCCCCTTGGTATTCCATGGGGCATGCCTGTTCGAGCGTCATCTACACCCTCAAGCTCTGCTTGGTGTTGGGCGTCTGTCCCGCCTCTGCGCGTGGACTCGCCCCAAAT…
Paraconiothyrium estuarinum	Paraconiothyrium	Didymosphaeriaceae	Pleosporales	Dothideomycetes	Ascomycota	5	0	TCGCGGCCTCCGGGGGTTCCCCCCGGGCGGTAGAGGTAACACTCTCACGCGCCACATGTCTGAATCCTTTTTTTACGAGCACCTTTCGTTCTCCTTCGGTGGGGCAACCTGCCGCTGGAACTTATCAAAACCTTTTTTGCATCTAGCATTACCTGTTCAGATACAAACAATCGTTACAACTTTCAACAATGGATCTCTTGGCTCTGGCATCGATGAAGAACGCAGCGAAATGCGATAAGTAGTGTGAATTGCAGAATTCAGTGAATCATCGAATCTTTGAACGCACATTGCGCCCCTTGGTATTCCATGGGGCATGCCTGTTCGAGCGTCATCTACACCCTCAAGCTCTGCTTGGTGTTGGGCGTCTGTCCCGCCTCTGCGCGTGGACTCGCCCCAAAT…
Paracremonium inflatum (93%)	Paracremonium	Nectriaceae	Hypocreales	Sordariomycetes	Ascomycota	2	0	TGTGAACATACCTATCGTTGCTTCGGCGGGATCGTCCCGGCGCCCCCCCCTCGGGGCCCGGACCCAGGCGCCCGCCGGGGGACCCAAACTCCTGTCTCTTGGGATGCATCTTCTGAGTGATACAAGCGAAAAATGAATCAAAACTTTCAACAACGGATCTCTTGGCTCTGGCATCGATGAAGAACGCAGCGAAATGCGATAAGTAATGTGAATTGCAGAATCCAGTGAATCATCGAATCTTTGAACGCACATTGCGCCCGCCAGTACTCTGGCGGGCATGCCTGTCCGAGCGTCATTTCAACCCTCGAGCCCCCCCGGGGCTCGGTGCTGGGGATCGGCCGTCACTGGCCGGCCCCGAAATCGAGTGGCGGTCCCGCCGCAGCCTCCCCTGCGTAGTAG…
Parafuscosporella mucosa (87%)	Parafuscosporella	Fuscosporellaceae	Fuscosporellales	Sordariomycetes	Ascomycota	0	1	GATCTCTCGGCTCCGGCCTCGATGAAGAACGCAGCGAAATGCGATACCTAATAGGACTCGCAGACCCCCTCAGTGAATCATCGAGTTTTTGAACGCACATGGCACCCGCCAGTATTCTGGCGGGTCTGTCTGTCCGAGCGTCGTCTGCAACCCCCCGGGCCTTCGCCCCGGCGTTGGGGCGTTTGCGCGGCGCGCTGCGAAAAAGGCAGCGCCCCGCGGCCCCCAAATGCAGCGGCGGCACCGTCTAGGGCGACGCCGGTACGCGGTAGCATAGCAAATCCGTACCGGGTCGCCGGCGGGCGCCGGCCTCGCGAAAAATAAAGCCTCCCTCTCCTCGCGGAGGGGAAAGCAATTCGTC
Pararoussoella quercina (92%)	Pararoussoella	Thyridariaceae	Pleosporales	Dothideomycetes	Ascomycota	0	1	TCCGGGGCACACAAGCGTTTATCCACCCTTGATTTTGAGCACCTCTCGTTTCCTCGGCGGGTCCGCCCGCCAAATGAGGACCCTTTGAACTCTTGTAGTTAGCAGTTTTTGTCTGAGATTATACCAAATAATCAAAACTTTCAACAATGGATCTCTTGGTTCTGGCATCGATGAAGAACGCAGCGAAATGCGATAAGTAGTGTGAATTGCAGAATTCAGTGAATCATCGAATCTTTGAACGCACATTGCGCCCCTCGGTATTCCGTGGGGCATGCCTGTTCGAGCGTCATTTGAACTCTCAAGCTCAGCTTGGTGTTGGGTGTTTGTCCCGCCTCTGCGCGGCGACTCACCTCAAAGTCATTGGCAGCCCGCATCTGCCGGCCGAGAGCGCAGCACAGA…
Parathyridaria percutanea	Parathyridaria	Thyridariaceae	Pleosporales	Dothideomycetes	Ascomycota	1	0	CGATCCTTCTGGGAGTGCATACACGGAAGCCTTTGCAGCTGGAGACAGTAAGCTGAGCGACTCAAAACAAGATCAGCCCCATGCAAGTCGGCGCTCGCGCTGGCGACACTTTCGAACTGACGGGGAAACCCTAAAGCCCTTCCCACCAAACCAGTCCGGGGAAACCCGCTGGCGGCCTGTCCTAACAGTACAGGGTATGGTAACAGAGGAAGGGATGATCTGGGCAGCAGCAGCAGCCGCCTGGTGAAGTGGGCAATCCGCAGCGAAGCCCCTAAGGCCTCCGGGTACGGGGAACGTCCACAGACTAAGTGGAAGTGGGTGGAGCCCTAGCAGGCTCTGCTTAAGATATAGTCGGGACCCTGGGGAAACTCAGGGCGGTATTCAGAAACCGTTCCGTAG…
Parathyridaria ramulicola (86%)	Parathyridaria	Thyridariaceae	Pleosporales	Dothideomycetes	Ascomycota	6	0	CGCTTCACCCACCCTTGTTTTTGAGCACCTTCGTTTCCTCGGCAGGTTCGCCTGCCAATGGGGACTACAAAACACCTTGCAGTAAGCAATTTCTGTTCAGATATAAGCAAACAATCAAAACTTTCAACAACGGATCTCTTGGTTCTGGCATCGATGAAGAACGCAGCGAAATGCGATAAGTAGTGTGAATTGCAGAATTCAGTGAATCATCGAATCTTTGAACGCACATTGCGCCCCTCGGTATTCCGTGGGGCATGCCTGTTCGAGCGTCATTTACACCCTCAAGCCTCGCTTGGTATTGGGCGTTTGTCCCGCCTCAGTGCGTGGACTCGCCTCAAAGTCATTGGCAGCCTCTTCTCGCCCGCTTCGCACAGCAAAGTTTGTCGCGAGCAACGAGGA…
Penicillium citrinum	Penicillium	Aspergillaceae	Eurotiales	Eurotiomycetes	Ascomycota	8	0	CCTCCCACCCGTGTTGCCCGAACCTATGTTGCCTCGGCGGGCCCCGCGCCCGCCGACGGCCCCCCTGAACGCTGTCTGAAGTTGCAGTCTGAGACCTATAACGAAATTAGTTAAAACTTTCAACAACGGATCTCTTGGTTCCGGCATCGATGAAGAACGCAGCGAAATGCGATAACTAATGTGAATTGCAGAATTCAGTGAATCATCGAGTCTTTGAACGCACATTGCGCCCTCTGGTATTCCGGAGGGCATGCCTGTCCGAGCGTCATTGCTGCCCTCAAGCCCGGCTTGTGTGTTGGGCCCCGTCCCCCCCGCCGGGGGGACGGGCCCGAAAGGCAGCGGCGGCACCGCGTCCGGTCCTCGAGCGTATGGGGCTTCGTCACCCGCTCTAGTAGGCCC…
Penicillium janthinellum	Penicillium	Aspergillaceae	Eurotiales	Eurotiomycetes	Ascomycota	1	0	GGGTCCACCTCCCACCCGTGTTTATCATACCTAGTTGCTTCGGCGGGCCCGCCGTCATGGCCGCCGGGGGGCACCTGCCCCCGGGCCCGCGCCCGCCGAAGCCCCCCTGAACGCTGTCTGAAGATTGCAGTCTGAGCGATTAGCTAAATCAGTTAAAACTTTCAACAACGGATCTCTTGGTTCCGGCATCGATGAAGAACGCAGCGAAATGCGATAAGTAATGTGAATTGCAGAATTCAGTGAATCATCGAGTCTTTGAACGCACATTGCGCCCCCTGGTATTCCGGGGGGCATGCCTGTCCGAGCGTCATTGCTGCCCTCAAGCACGGCTTGTGTGTTGGGCCCCCGCCCCCCGGCTCCCGGGGGGCGGGCCCGAAAGGCAGCGGCGGCACCGCGTCC…
Penicillium madriti	Penicillium	Aspergillaceae	Eurotiales	Eurotiomycetes	Ascomycota	1	0	TGCGGAAGGATCATTACTGAGTGAGGGCCCTCTGGGTCCAACCTCCCACCCGTGTTTATTGTACCTTGTTGCTTCGGCGGGCCCGCCTTTACGGCCGCCGGGGGGCTCACGCCCCCGGGCCCGCGCCCGCCGAAGACACCCTCGAACTCTGTCTGAAGATTGTAGTCTGAGTGGAATTATGAATTATTTAAAACTTTCAACAACGGATCTCTTGGTTCCGGCATCGATGAAGAACGCAGCGAAATGCGATACGTAATGTGAATTGCAGAATTCAGTGAATCATCGAGTCTTTGAACGCACATTGCGCCCCCTGGTATTCCGGGGGGCATGCCTGTCCGAGCGTCATTGCTGCCCTCAAGCACGGCTTGTGTGTTGGGCCCCGTCCCCCGGTCCCGGGGG…
Penicillium oxalicum	Penicillium	Aspergillaceae	Eurotiales	Eurotiomycetes	Ascomycota	2	1	ACCTCCCACCCGTGTTTATCGTACCTTGTTGCTTCGGCGGGCCCGCCTCACGGCCGCCGGGGGGCATCCGCCCCCGGGCCCGCGCCCGCCGAAGACACACAAACGAACTCTTGTCTGAAGATTGCAGTCTGAGTACTTGACTAAATCAGTTAAAACTTTCAACAACGGATCTCTTGGTTCCGGCATCGATGAAGAACGCAGCGAAATGCGATAAGTAATGTGAATTGCAGAATTCAGTGAATCATCGAGTCTTTGAACGCACATTGCGCCCCCTGGTATTCCGGGGGGCATGCCTGTCCGAGCGTCATTGCTGCCCTCAAGCACGGCTTGTGTGTTGGGCTCTCGCCCCCCGCTTCCGGGGGGCGGGCCCGAAAGGCAGCGGCGGCACCGCGTCCGGTC…
Penicillium pinophilum	Penicillium	Aspergillaceae	Eurotiales	Eurotiomycetes	Ascomycota	0	1	CACCTCCCACCCTTGTCTCTATACACCTGTTGCTTTGGCGGGCCCACCGGGGCCACCTGGTCGCCGGGGGACGCACGTCCCCGGGTCCGCGCCCGCCGAAGCGCTCTGCGAACCCTGATGAAGATGGGCTGTCTGAGTACGATGAAAATTGTCAAAACTTTCAACAATGGATCTCTTGGTTCCGGCATCGATGAAGAACGCAGCGAAATGCGATAAGTAATGTGAATTGCAGAATTCCGTGAATCATCGAATCTTTGAACGCACATTGCGCCCCCTGGCATTCCGGGGGGCATGCCTGTCCGAGCGTCATTTCTGCCCTCAAGCACGGCTTGTGTGTTGGGTGTGGTCCCCCCGGGGACCTGCCCGAAAGGCAGCGGCGACGTCCGTCTGGTCCTCGAG…
Periconia macrospinosa	Periconia	Periconiaceae	Pleosporales	Dothideomycetes	Ascomycota	1	0	GCACGCGGACACGCCTGGGCTTCGGCCTAGGGGTGCTCTCGTCCTTGCCTGTTTGTACCTTTTGTTGCTTCCTCGGCGGGAGCATTCCCGCCGCTAGGAACCCCAAAAACACCTTGCAATTAGCAATCTATTCTGATAAAATACCTAAATCGTTACAACTTTCAACAATGGATCTCTTGGTTCTGGCATCGATGAAGAACGCAGCGAAATGCGATAAGTAGTGTGAATTGCAGAATTCAGTGAATCATCGAATCTTTGAACGCACATTGCGCCCCTCGGTATTCCGTGGGGCATGCCTGTTCGAGCGTCATTTACACCCTCAAGCTTTGCTTGGTGTTGGGCGTCTGTCCCCGCGGCCTGCCCGCCCGGACTCGCCTCAAAGGTATTGGCAGCGGTCTT…
Pestalotiopsis microspora	Pestalotiopsis	Pestalotiopsidaceae	Amphisphaeriales	Sordariomycetes	Ascomycota	1	0	ACCCATGTGAACTTACCTTTTGTTGCCTCGGCAGAAGTTATAGGTCTTCTTATAGCTGCTGCCGGTGGACCATTAAACTCTTGTTATTTTATGTAATCTGAGCGTCTTATTTTAATAAGTCAAAACTTTCAACAACGGATCTCTTGGTTCTGGCATCGATGAAGAACGCAGCGAAATGCGATAAGTAATGTGAATTGCAGAATTCAGTGAATCATCGAATCTTTGAACGCACATTGCGCCCATTAGTATTCTAGTGGGCATGCCTGTTCGAGCGTCATTTCAACCCTTAAGCCTAGCTTAGTGTTGGGAATCTACTTCTTTATAGTTGTAGTTCCTGAAATACAACGGCGGATTTGTAGTATCCTCTGAGCGTAGTAACTTTTTTCTCGCTTTTGTTAG…
Phellinus umbrinellus	Phellinus	Hymenochaetaceae	Hymenochaetales	Agaricomycetes	Basidiomycota	0	1	ACCTGCGGAAGGATCATTAACGAGTTTTGAAAGCGGAGGCTTGTTGCTGGTGCGGAAACGTACATGTGCGCGGCCTTCGTGCTCAATCCACTCAACCCCTGTGCACCTTGCGAAGCTAGTAGCTTCTCTCTCTCTCTCTCTCTGCTCGTTCTGTATCCTCTTTGACTGGTATGTAAGAGCCCTGCCTTGTGCGGGTTCAAACTTAACTCGGTTGAAGTGGGGGGGGG
Phialemoniopsis curvata	Phialemoniopsis	Incertae sedis	Incertae sedis	Incertae sedis	Ascomycota	1	0	CCATATGTTTATCTACCTGTTTCGTTGCTTCGGCAGGTTGCGCCCTTCGGGGCCGCCTGCCGGAGTATCCAAAACTCTTGTTAATTACTGTTCTGTCTGAGTAAACTTTTAATAGTTAAAACTTTCAACAACGGATCTCTTGGTTCTGGCATCGATGAAGAACGCAGCGAAATGCGATAAGTAATGTGAATTGCAGAATTCAGTGAATCATCGAATCTTTGAACGCACATTGCGCCCATTAGTATTCTAGTGGGCATGCCTGTTCGAGCGTCATTTCAACCCTCAAGCACTGCTTGGTGTTGGGGCGTCTGCAGCTCCGGCTGCAGGCCCTGAAAAACAGTGGCGGGCTCGCTATAACTCCGAGCGTAGTAATCTCTCTCGCTTTGGAAGTGTGGCGGT…
Phialemoniopsis pluriloculosa	Phialemoniopsis	Incertae sedis	Incertae sedis	Incertae sedis	Ascomycota	5	0	CCATATGTTTATCTACCTGTTTCGTTGCTTCGGCAGGCGGTCCTTCGGGGCCTTCGCCCTCTGGGTGCCTGCCGGAGTATCCAAAACTCTTGTTAATTACTGTTCTGTCTGAGTAAACTTTTAATAGTTAAAACTTTCAACAACGGATCTCTTGGTTCTGGCATCGATGAAGAACGCAGCGAAATGCGATAAGTAATGTGAATTGCAGAATTCAGTGAATCATCGAATCTTTGAACGCACATTGCGCCCATTAGTATTCTAGTGGGCATGCCTGTTCGAGCGTCATTTCAACCCTCAAGCACTGCTTGGTGTTGGGGCGTCTGCAGCTCCGGCTGCAGGCCCTGAAAAACAGTGGCGGGCTCGCTATAACTCCGAGCGTAGTAATCTCTCTCGCTTTGG…
Phialemonium dimorphosporum	Phialemonium	Cephalothecaceae	Cephalothecales	Sordariomycetes	Ascomycota	1	0	CCATTTGTTTATCTACCTGTTTCGTTGCTTCGGCAGGCGGCTCTTCGGGGCCTTTGCTACCTGTAGCGCCTGCCGGAGTATCCAAAACTCTTGTTATTTTTGTTCTGTCTGAGTAAACTTTTAATAGTTAAAACTTTCAACAACGGATCTCTTGGTTCTGGCATCGATGAAGAACGCAGCGAAATGCGATAAGTAATGTGAATTGCAGAATTCAGTGAATCATCGAATCTTTGAACGCACATTGCGCCCATTAGTATTCTAGTGGGCATGCCTGTTCGAGCGTCATTTCAACCCTCAAGCTCTCTTGCTTGGTGTTGGGGCTTCTGCGGCTTCGGCCGCAGGCCCTGAAAAACAGTGGCGGGCTCGCTATAACTCCGAGCGTAGTAATCTCTCTCGCTT…
Phlebia subserialis (89%)	Phlebia	Meruliaceae	Polyporales	Agaricomycetes	Basidiomycota	0	10	GTGGCCTCACGAAGGCATGTGCACACCTGGCTCATCCACTCTCATACCCCTGTGCACCTATTGTAGGCTTGGTCGGATGGCTGGTTTTCCATGTGAAGCCAGTTTGAAAAGCCAAACCTATGCTCCCAAACACAAACACAATAGTCAAAGAATGTAACATGTTGCGTCTAACGCAGTAAATACAACTTTCAGCAACGGATCTCTTGGCTCTCGCATCGATGAAGAACGCAGCGAAATGCGATAAGTAATGTGAATTGCAGAATTCAGTGAATCATCGAATCTTTGAACGCACCTTGCACTCCTTGGTATTCCGAGGAGTATGCCTGTTTGAGTGTCATGGTATTCTCAACCTCCAAAGCTTTTTTGTTTTGGAGGCTTGGATGTGGAGGCTGTGTTGGC…
Phlebiopsis cf.ravenelii (95%)	Phlebiopsis	Phanerochaetaceae	Polyporales	Agaricomycetes	Basidiomycota	0	1	TTGTAGCTGGCCTGAACCAAACCAAACCAAAACAATAAATAAACCAAAGGCATGTGCACACCCTGATCAATCCACTCTCATACCCCTGTGCACTTATTGTAGGCTCGGTGGCATGGCGCTCACGCGTCGTTAAGCCTTGCCTACGTTCACATCACAAACTATTAAGTTAAAGAATGTAAACCTCGCGTTTAACGCAATAAATACAACTTTCAGCAACGGATCTCTTGGCTCTCGCATCGATGAAGAACGCAGCGAAATGCGATAAGTAATGTGAATTGCAGAATTCAGTGAATCATCGAATCTTTGAACGCACCTTGCGCTCCTTGGTATTCCGAGGAGCATGCCTGTTTGAGTGTCATGGAATTCTCAACCTCTAACACTTTTGTGAAAGGAGGCTTG…
Pichia norvegensis	Pichia	Saccharomycetaceae	Saccharomycetales	Saccharomycetes	Ascomycota	0	4	CGCGTGAGCGCACACAACACCTAAACATGAAGTACCCCCGTCACCAGAAATCTAGAAACATAAAACTTTCAACAACGGATCTCTTGGTTCTCGCATCGATGAAGAGCGCAGCGAAATGCGATACCTAGTGTGAATTGCAGCCATCGTGAATCATCGAGTTCTTGAACGCACATTGCGCCCTCCGGCATTCCGGGGGGCATGCCTGTTTGAGCGTCGTTTCCTTCTTGCGCAAGCAGAGATGGTGGCTGCGGCCGGCGCGACCTACGCGCCGCTGCTCCGCCGAAAAGAAACGATGCGGGCCGAGCGAACTACCTAGCACGCTTGGGCCGCCGAACTTTAACGAGCTCGACCTCAAATCAGGTAGGAATACCCGCTGAACTTAAGCATATC
Pithomyces chartarum	Pithomyces	Didymellaceae	Pleosporales	Dothideomycetes	Ascomycota	3	0	TGCGCCGCGGGAGGTCCGCCACCTGCCGCGCGCAAGCCTCGCATCCTCGATATTACCGTACCTTGACGTTCTCCTTCGGCGGGCACGGCCCGCCGTCGGAACCGCAACACCCACCTTTTGCACGCAGCAATACCCGTTCGGAAACAAACAATCGTTACAACTTTCAACAATGGATCTCTTGGCTCTGGCATCGATGAAGAACGCAGCGAAATGCGATAAGTAGTGTGAATTGCAGAATTCAGTGAATCATCGAATCTTTGAACGCACATTGCGCCCCTCGGTATTCCGTGGGGCATGCCTGTTCGAGCGTCATCTACACCCTCAAGCCCTGCTTGGTGTTGGGTGCCTGTCCCCGCCCCCGCGCGCGGACTCACCCCAAATGCATTGGCGGCGGCCCTT…
Plectosphaerella cucumerina	Plectosphaerella	Plectosphaerellaceae	Glomerellales	Saccharomycetes	Ascomycota	2	0	ACCCTTTGTGAACTATTATACCTGTTGCTTCGGCGGCGCCCGCGAGGGCGCCCGCCGGTCTCATCAGAATCTCTGTTTTCGAACCCGACGATACTTCTGAGTGTTCTTAGCGAACTGTCAAAACTTTTAACAACGGATCTCTTGGCTCCAGCATCGATGAAGAACGCAGCGAAACGCGATATGTAATGTGAATTGCAGAATTCAGTGAATCATCGAATCTTTGAACGCACATGGCGCCTTCCAGTATCCTGGGAGGCATGCCTGTCCGAGCGTCGTTTCAACCCTCGAGCCCCCCGTGGCCCGGCGTTGGGGATCTGCCACGGCAGGCCCCTAAAACCAGTGGCGGACCCGCTGGGCCCTCTCCTTTGCGCAGTAGCATCAGCCTCGCATCGGGAGCCC…
Pleurostoma richardsiae	Pleurostoma	Pleurostomataceae	Calosphaeriales	Sordariomycetes	Ascomycota	0	1	TACCTACACGTTGCTTCGGCGGTGCCGCCGCGGGGGGTGCCCAGCTGCTGGGCCCCCCCGGGGCGCCCGCCGGAGGCCACTAAAACTCTTCTGTATCTCGCGTACCATCTGAGCGAATGGCGAATAATAAAAACTTTCAACAACGGATCTCTTGGTTCTGGCATCGATGAAGAACGCGGCGAAATGCGATACGTAATGTGAATTGCAGAATTCAGTGAATCATCGAATCTTTGAACGCACATTGCGCCCGCCAGCATTCTGGCGGGCATGCCTGTTCGAGCGTCATTTCAACCCTCAGGCCCTGCCTGGCGTTGGGGCGCCGCGGCGGCGAGAGCCCCGCGGGCCCTGAAATACAGTGGCGAGCCCGCCTGGACTCCGAGCGTAGTAGCAACACTCGCT…
Psathyrella secotioides (93%)	Psathyrella	Psathyrellaceae	Agaricales	Agaricomycetes	Basidiomycota	0	4	GGTTGTAGCTGGCTTCTAGGAGCATTTGTGCACGCCCGTCATTCTCATATATTCATCTTCCACCTGTGAACTATGTGTAGGCTTGGATACCCCTCGCTTTGGTGACAAGGCGGACACAGGGATTGCTGCGTCGAAAAGGCCAGCTCTCTCTGAATTTCCAGGTCTATGTCTTTTTTACACACCCCAATTGAATGATGTAGAATGTAGTCAATGGGCCTTTCAAGCCTATAAAACATTTTATACAACTTTCAGCAACGGATCTCTTGGCTCTCGCATCGATGAAGAACGCAGCGAAATGCGATAAGTAATGTGAATTGCAGAATTCAGTGAATCATCGAATCTTTGAACGCACCTTGCGCTCCTTGGTATTCCGAGGAGCATGCCTGTTTGAGTGTCATT…
Psathyrella subsingeri (93%)	Psathyrella	Psathyrellaceae	Agaricales	Agaricomycetes	Basidiomycota	0	2	GTAGCTGGCTTCTAGGAGCATTTGTGCACGCCCGTCATTCTCATATATTCATCTTCCACCTGTGAACTATGTGTAGGCTTGGATACCCCTCGCTTTGGTGACAAGGCGGACACAGGGATTGCTGCGTCGAAAAGGCCAGCTCTCTCTGAATTTCCAGGTCTATGTCTTTTTTACACACCCCAATTGAATGATGTAGAATGTAGTCAATGGGCCTTTCAAGCCTATAAAACATTTTATACAACTTTCAGCAACGGATCTCTTGGCTCTCGCATCGATGAAGAACGCAGCGAAATGCGATAAGTAATGTGAATTGCAGAATTCAGTGAATCATCGAATCTTTGAACGCACCTTGCGCTCCTTGGTATTCCGAGGAGCATGCCTGTTTGAGTGTCATTAAAT…
Pseudallescheria apiosperma	Pseudallescheria	Microascaceae	Microascales	Sordariomycetes	Ascomycota	0	1	ATTGTGACCTTACCTATGTTCTGTTGCCTCGGCGGCGTCGGTCAGCGCCCCTCTGAGAAGAGGACGATGCCCCTCCCGCCGGCAGCACCAAACTCTTGAATTTTACAGCGGATTACAGTTCTGATTTGAAAACAAAAAACAAGTTAAAACTTTCAACAACGGATCTCTTGGTTCTGGCATCGATGAAGAACGCAGCGAAATGCGATAAGTAATGTGAATTGCAGAATTCAGTGAATCATCGAATCTTTGAACGCACATTGCGCCCGGCAGTAATCTGCCGGGCATGCCTGTCCGAGCGTCATTTCAACCCTCGAACCTCCGTTTCCTCAGGGAAGCCCAGGGTCGGTGTTGGGGCGCTACGGCGAGTCCTCGCGACCCCCGTAGGCCCTGAAATACAGT…
Pseudallescheria boydii	Pseudallescheria	Microascaceae	Microascales	Sordariomycetes	Ascomycota	3	4	TTGTGACCTTACCTATGTTCTGTTGCCTCGGCGGCGTGGTCAGCGCCCCCTCTGAAAAGAGGACGATGCCCTCCCGCCGGCAGCACCAAACTCTTTGAATTTTACAGCGGATTACAGTTCTGATTTGAAAACAAAAAACAAGTTAAAACTTTCAACAACGGATCTCTTGGTTCTGGCATCGATGAAGAACGCAGCGAAATGCGATAAGTAATGTGAATTGCAGAATTCAGTGAATCATCGAATCTTTGAACGCACATTGCGCCCGGCAGTAATCTGCCGGGCATGCCTGTCCGAGCGTCATTTCAACCCTCGAACCTCCGTTTCCTCAGGGAAGCTCAGGGTCGGTGTTGGGGCGCTACGGCGAGTCTTCGCGACCCTCCGTAGGCCCTGAAATACAGT…
Pseudeurotium ovale	Pseudeurotium	Pseudeurotiaceae	Thelebolales	Leotiomycetes	Ascomycota	0	2	CCTCCCACCCTTTGTTTACTATACCTTTGTTGCTTTGGCGGGCCCGTCCTCGGACCACCGGCTCCGGCTGGTCAGCGCCCGCCAGGGGACCTAAAACTCTGTTTGTTCATATTGTCTGAGTACTATATAATAGTTAAAACTTTCAACAACGGATCTCTTGGTTCTGGCATCGATGAAGAACGCAGCGAAATGCGATAAGTAATGTGAATTGCAGAATTCAGTGAATCATCGAATCTTTGAACGCACATTGCGCCCCCTGGTATTCCGGGGGGCATGCCTGTTCGAGCGTCATTACAACCCTCAAGCTCTGCTTGGTATTGGGCTCTGCCGGTCCCGGCAGGCCTTAAAATCAGTGGCGGTGCCATCCGGCTTCAAGCGTAGTAATTCTTCTCGCTTTGG…
Pseudochaetosphaeronema ginkgonis (95%)	Pseudochaetosphaeronema	Incertae sedis	Pleosporales	Dothideomycetes	Ascomycota	0	1	TTTGCGGCGGTGTACAGCTCATACCAATACCCTCATTTATGCGTACCCTTTGTTATTTCCTCGGCGGGGACGCCCGTCGATAGGAAGCCCACCAAAACCTATTGCATTAGCATTAACACTTCTGAGCGTAACCTAAATCTTTACAACTTTCAACAATGGATCTCTTGGTTCTGGCATCGATGAAGAACGCAGCGAAATGCGATAAGTAGTGTGAATTGCAGAATTCAGTGAACCATCGAATCTTTGAACGCACATTGCGCCCCTTGGTATTCCATGGGGCATGCCTGTTCGAGCGTCATTTACACCCTCAAGCTCTGCTTGGTGTTGGGCGTCTGTCCAGCCGACTCGGCGCGGACTCGTCCTAAAAATATTGGCAGCGGTCCTAACCAGCCTCTCGCG…
Pseudochaetosphaeronema pandanicola	Pseudochaetosphaeronema	Incertae sedis	Pleosporales	Dothideomycetes	Ascomycota	1	0	CATAGGCGATCTAGGCTCTGCCTCTGGTCGCGGTGCGCGGCTCACACCTTACCCTTGCTTATGCGCACCTTTTTGTTGTTTCCTCGGCGGGTCCGCCCGCCGACGGGAAGCCCATCAAACCCTTTGCATCAGCATGAAAACCTCTGAGCAAAACCTAAATATTTACAACTTTCAACAATGGATCTCTTGGTTCTGGCATCGATGAAGAACGCAGCGAAATGCGATAAGTAGTGTGAATTGCAGAATTCAGTGAATCATCGAATCTTTGAACGCACATTGCGCCCCTTGGTATTCCATGGGGCATGCCTGTTCGAGCGTCATTTACACCCTCAAGCCCTGCTTGGTGTTGGGCGTCTGTCCCGCCGTTTCGGCGCGGACTCGCCCCAAAGATATTGGCAG…
Pseudocosmospora vilior (95%)	Pseudocosmospora	Nectriaceae	Hypocreales	Sordariomycetes	Ascomycota	1	0	CCCCTGTGAACATACCTATCGTTGCCTCGGCGGGCTCGCCCCGGCGCCCCCGGGCCCGGACCCAGGCGCCCGCCGGAGGACCCAAACTCTTGTCTCGCAACGTGAATCCTCTGAGTGACACAAGCAAATAAATCAAAACTTTCAACAACGGATCTCTTGGTTCTGGCATCGATGAAGAACGCAGCGAAATGCGATAAGTAATGTGAATTGCAGAATTCCGTGAATCATCGAATCTTTGAACGCACATTGCGCCCGCCAGTATTCTGGCGGGCATGCCTGTTCGAGCGTCATTTCAACCCTCAAGCCCCCCCCGGCTTGGTGTTGGGGATCGGCCCGTCCCTCGCGGCGGCCGGCCCCGAAATCTAGTGGCGGTCTCGCTGTAGCCTCCTCTGCGTAGTA…
Purpureocillium lilacinum	Purpureocillium	Ophiocordycipitaceae	Hypocreales	Sordariomycetes	Ascomycota	2	0	CCATCGCGAACTCGTCCAAGTTGCTTCGGCGGCGCGGCCCCCCTCACGGGGGCGCCGCAGCCCCGCCTCTCCGGAGGTGTGGGGCGCCCGCCGGAGGTACGAAACTCTGTATTATAGTGGCATCTCTGAGTAAAAAACAAATAAGTTAAAACTTTCAACAACGGATCTCTTGGTTCTGGCATCGATGAAGAACGCAGCGAAATGCGATAAGTAATGTGAATTGCAGAATTCAGTGAATCATCGAATCTTTGAACGCACATTGCGCCCGCTAGTACTCTAGCGGGCATGCCTGTTCGAGCGTCATTTCAACCCTCAAGCCCTGCTTGGTGTTGGGGCCCTACGGCTGCCGTAGGCCCTGAAAGGAAGTGGCGGGCTCGCTACAACTCCGAGCGTAGTAAT…
Roussoella mediterranea (96%)	Roussoella	Roussoellaceae	Pleosporales	Dothideomycetes	Ascomycota	1	0	CGAGGAGACACCGACTCCAGGCAAGCGTTCTACCACCCTTGACTTTGAGCACCTTTTGTTTCCTCGGCGGGTTCGCCCGCCAGCGAGGACCCCCTAAACGCTTTGCAGTTTGCAGTATTTGTCTGAAAAACATACCAATAATCAAAACTTTCAACAATGGATCTCTTGGTTCTGGCATCGATGAAGAACGCAGCGAAATGCGATAAGTAGTGTGAATTGCAGAATTCAGTGAATCATCGAATCTTTGAACGCACATTGCGCCCCTCGGTATTCCGTGGGGCATGCCTGTTCGAGCGTCATTTAAACCCTCAAGCTCAGCTTGGTGTTGGGTGCTTGTCCCGCCCCCGCGCGGCGACTCACCTCAAAATCAGTGGCAGCCCGCACCCGCCGGCCGTGAGC…
Roussoella solani	Roussoella	Roussoellaceae	Pleosporales	Dothideomycetes	Ascomycota	13	0	TTCTCCAATTGCTGGGGGGTTAGGGCGGCCACACGCGTTCTTACCACCCTTGATTTTGAGCACCTTCATGTTTCCTCGGCAGGGACGCCTGCCAGCGAGGACCCCCAAAAAACCTTTTGCAGTTTGCAGTATTTGTCTGAAAACAAACATAATAATCAAAACTTTCAACAATGGATCTCTTGGTTCTGGCATCGATGAAGAACGCAGCGAAATGCGATAAGTAGTGTGAATTGCAGAATTCAGTGAATCATCGAATCTTTGAACGCACATTGCGCCCTATAGTATTCTGTAGGGCATGCCTGTTCGAGCGTCATTTAACCCCTCAAGCTCAGCTTGGTATTGGGTGCTTGTCCCGCCTCCTGCGCGGCGACTCACCTCAAAGTCATTGGCAGCCCGCAA…
Roussoella solani (96%)	Roussoella	Roussoellaceae	Pleosporales	Dothideomycetes	Ascomycota	0	1	GCGATCGTCCCTTCTCAAATTGCTGGGGCGTTAGGGCGGCCATATGCGTTCTTACCACCCTTGATTTTGAGCACCTTTTTGTTTCCTCGGCAGGGACGCCTGCCAGCGAGGACCCCCCAAAACCTTTTGCAGTATGCAGTATTTGTCTGAAAAAAACTTTGAATAATCAAAACTTTCAACAATGGATCTCTTGGTTCTGGCATCGATGAAGAACGCAGCGAAATGCGATAAGTAGTGTGAATTGCAGAATTCAGTGAATCATCGAATCTTTGAACGCACATTGCGCCCTATAGTATTCTGTAGGGCATGCCTGTTCGAGCGTCATTTAACCCCTCAAGCCCAGCTTGGTATTGGGTGCTTGTCCCGCCTCTCGCGCGGCGACTCACCTCAAAGTCATTG…
Sarcopodium vanillae	Sarcopodium	Incertae sedis	Incertae sedis	Incertae sedis	Ascomycota	1	0	CCCCTGTGAACTTACCTCTTGTTGCCTCGGCGGAACGCCCCGGCGCCCTCGCGGCCCGGACCCAGGCGCCCGCCGGAGGACCTACAAACTCTTGTATTATTCGAATCTTCTGAGTCTTATAAACAAATAAGTAAAAACTTTCAACAACGGATCTCTTGGTTCTGGCATCGATGAAGAACGCAGCGAAATGCGATAAGTAATGTGAATTGCAGAATTCAGTGAATCATCGAATCTTTGAACGCACATTGCGCCCGCGAGTATTCTCGCGGGCATGCCTGTTCGAGCGTCATTTCAACCCTCAAGCCCCCGGGCTTGGTGTTGGGGATCGGCGGATCGCGGCCTCCGGGTCGCGGCGCCGGCCCCGAAATCCATTGGCGGTCTCGCTTGCAGCCTCCCCTG…
Savoryella nypae	Savoryella	Savoryellaceae	Savoryellales	Sordariomycetes	Ascomycota	0	2	CGCACCAGTGCACCTCTTACAGAGAACTCGAGACTCGGCCGCGGCGAGGCAGCCCGCTGGAGGGGCCCCGGGCCGCAAGGCCGGCCCGCCGACGGACCGAGCAAGCTGAAGCTGCCGCGCCCCGCGAGACGCTGAAAGCAAAGCCCCCGCCTGCGGGCGGCAGGGCGAAAGCCAATTACAACCCATAGCAATGGATCTCTTGGCTCCGGCATCGATGAAGAACGCAGCGAAATGCGATACGTACTACGAATTGCAGCTCCCGCGAGTCATCGAATCTTTGAACGCATATTGCGCCGCGCGGTATTCCGCGCGGCACGTCCGACCGAGCGCCGCTGCAACGCTCGCAGGCCTCCCAGCAGTGGGAGGGCCGGCGGTGCTGGGGGGACCGGGGCGACCCGG…
Scedosporium apiospermum	Scedosporium	Microascaceae	Microascales	Sordariomycetes	Ascomycota	0	3	ATTGTGACCTTACCTTATGTTCTGTTGCCTCGGCGGCGTCGGTCAGCGCCCCTCTGAAAAGAGGACGATGCCCCTCCCGCCGGCAGCACCAAACTCTTGAATTTTACAGCGGATTACAGTTCTGATTTGAAAACAAAAAACAAGTTAAAACTTTCAACAACGGATCTCTTGGTTCTGGCATCGATGAAGAACGCAGCGAAATGCGATAAGTAATGTGAATTGCAGAATTCAGTGAATCATCGAATCTTTGAACGCACATTGCGCCCGGCAGTAATCTGCCGGGCATGCCTGTCCGAGCGTCATTTCAACCCTCGAACCTCCGTTTCCTCAGGGAAGCCCAGGGTCGGTGTTGGGGCGCTACGGCGAGTCTTCGCGACCCCCGTAGGCCCCGAAATACAG…
Scedosporium aurantiacum	Scedosporium	Microascaceae	Microascales	Sordariomycetes	Ascomycota	2	0	CCCATTGTGAACCTTACCTATGTTCTGTTGCCTCGGCGGGGCGGTCGGCGCCCCCTCTCCGCGAGGAGGGGAGACGATGGACCCCCCGCCGGCAGCACCAAACTCTTGAATTTTATAGCGGATTACAAGCTCTGATTGGAAAACAAAAAAACAAATCAAAACTTTCAACAACGGATCTCTTGGTTCTGGCATCGATGAAGAACGCAGCGAAATGCGATAAGTAATGTGAATTGCAGAATTCAGTGAATCATCGAATCTTTGAACGCACATTGCGCCCGGCAGTAATCTGCCGGGCATGCCTGTCCGAGCGTCATTTCAACCCTCGAACCTCTGTTTCCCAGCGAAGCTCAGGGTCGGCGTTGGGGCGCTACGGCGAGTCTTCGCGACCCCGTAGGCCCT…
Scedosporium boydii	Scedosporium	Microascaceae	Microascales	Sordariomycetes	Ascomycota	2	3	TTGTGAACCTTACCTATGTTCTGTTGCCTCGGCGGCGCGGTCAGCGTCCCCACGGACGACGGCCCCCGCCGGCAGCACCAAACTCTTGAATTTTACAGCGGATTACAGTTCTGATTTGAAACAAAAAACAAGTTAAAACTTTCAACAACGGATCTCTTGGTTCTGGCATCGATGAAGAACGCAGCGAAATGCGATAAGTAATGTGAATTGCAGAATTCAGTGAATCATCGAATCTTTGAACGCACATTGCGCCCGGCAGTAATCTGCCGGGCATGCCTGTCCGAGCGTCATTTCAACCCTCGAACCTCCGTTTCCTCAGGGAAGCTCAGGGTCGGCGTTGGGGCGCTACGGCGAGTCTTCGCGACCCCCGTAGGCCCTGAAATACAGTGGCGGTCCCGC…
Scedosporium dehoogii	Scedosporium	Microascaceae	Microascales	Sordariomycetes	Ascomycota	0	1	TATGTTCTGTTGCCTCGGCGGCGCGGTCAGCGCCCGAAAGGACGACGGCCCCCGCCGGCAGCACCAAACTCTTGAATTTTACAGCGGATTACAGTTCTGATTTGAAATAAAAAAAACAAGTTAAAACTTTCAACAACGGATCTCTTGGTTCTGGCATCGATGAAGAACGCAGCGAAATGCGATAAGTAATGTGAATTGCAGAATTCAGTGAATCATCGAATCTTTGAACGCACATTGCGCCCGGCAGTAATCTGCCGGGCATGCCTGTCCGAGCGTCATTTCAACCCTCGAACCTCTGTTTCCTCAGGGAAGCTCAGGGTCGGTGTTGGGGCGCTACGGCGAGTCTTCGCGACCCCCGTAGGCCCTGAAATACAGTGGCGGTCCCGCCGCGGTTGCCTT…
Sedecimiella taiwanensis	Sedecimiella	Niessliaceae	Hypocreales	Sordariomycetes	Ascomycota	3	13	ATGTGAACCATACCGAATGTTGCTTCGGCGGGCTCGGCGCTCCGGCCCGGCGCCCGCCGGAGGTATCAAACTCTTTGTTTTTTTGGTGGCATTATCTGAGTAGCGCAAGCAAATAAAATCAAAACTCTGAACAACGGATCTCTTGGTTCTGGCATCGATGAAGAACGCAGCGAAATGCGATAAGTAATGTGAATTGCAGAATTCAGTGAATCATCGAATCTTTGAACGCACATTGCGCCCGCCAGTATTCTGGCGGGCATGCCTGTTCGAGCGTCATTTCAACCCTCAAGCCCCATTAGGCTTGGTGTTGGGGATCGGCCGCGGCGGCTCCTAGTCGCCCGCGGCCGGCCCCGAAATCTAGTGGCGGTCTCGCTGTAGCCTCCTCTGCGTAGTAGAAAC…
Sedecimiella taiwanensis (93%)	Sedecimiella	Niessliaceae	Hypocreales	Sordariomycetes	Ascomycota	0	3	AACCCCATGTGAACCTACCTATCGTTGCTTCGGCGGGATCGCCCCGGTGCCTCTGCCGCCCGGAACCAGGCGCCCGCCGGAGGTCCCTAAACTCTTGTTTTCCTGGTGGCATTATCTGAGTGGCGCAAGCAAAATAAAATCAAAACTCTCAACAACGGATCTCTTGGTTCTGGCATCGATGAAGAACGCAGCGAAATGCGATAAGTAATGTGAATTGCAGAATTCAGTGAATCATCGAATCTTTGAACGCACATTGCGCCCGCTAGTATTCTAGCGGGCATGCCTGTTCGAGCGTCATTTCAACCCTCGAGCCCTGTTGGCTCGGTGTTGGAGGTCGGCCGCTGCGGCTACGAGTCGTGGGCGGCCGTCTCCGAAATACAGTGGCGGTCTCGCTGGACC…
Sedecimiella taiwanensis (95%)	Sedecimiella	Niessliaceae	Hypocreales	Sordariomycetes	Ascomycota	0	3	TGTGAACCTTACCTATCGTTGCTTCGGCGGGATCGCCCCGGTGCCTCGTCGCCCGGACCCAGGCTCCCGCCGGAGGCCCCAAAACCATTGTCTTTTAGGTGGCATTATCTGAGTGGCGCAAGCAAATAAAATCAAAACTCTTAACAACGGATCTCTTGGTTCTGGCATCGATGAAGAACGCAGCGAAATGCGATAAGTAATGTGAATTGCAGAATTCAGTGAATCATCGAATCTTTGAACGCACATTGCGCCCGCTAGTATTCTAGCGGGCATGCCTGTTCGAGCGTCATTTCAACCCTCAAGCCCCCCGGGCTTGGTGTTGGGGATCGGCCGCGGCGGCTCCAAGCCGCGGGCGGCCGGCCCCGAAATCTAGTGGCGGTCTCGCTGCAGCCTCCTCTG…
Septoria sp. (91%)	Septoria	Mycosphaerellaceae	Capnodiales	Dothideomycetes	Ascomycota	0	1	TCTACTCTGTAGTTCCGGCATCGCCGGGGGGCTTCACAGCCCCCGTCTGCACCCTTGTCTTTGCGCACTCATGTTTCCTCGGCAGGCTTGCCTGCCGCTAGGACAACCTAAACTCTTGAATTTTCAATCAGCGTCTAAAAAACTATAATATTTACAACTTTCAACAACGGATCTCTTGGTTCTGGCATCGATGAAGAACGCAGCGAAATGCGATAAGTAGTGTGAATTGCAGAATTCAGTGAATCATCGAATCTTTGAACGCACATTGCGCCCCTTGGTATTCCATGGGGCATGCCTGTTCGAGCGTCATTTGTACTCTCAAGCTCTGCTTGGTGTTGGGTGCTGTCTGGCTAACAGACTCGCCTTAAAAGAATTGGCAGCCAGTGTATTGGTCTTGAG…
Sporothrix stenoceras	Sporothrix	Ophiostomataceae	Ophiostomatales	Sordariomycetes	Ascomycota	1	0	GACCAGCGGAGGGATCATTACAGAGTTTTCTAAACTCCCAACCCTTGCGAACCATACCCATACTGTTCTCGTTGCTTCCGGCGGGGGACGGGGCGGGGTG
Stephanonectria keithii	Stephanonectria	Bionectriaceae	Hypocreales	Sordariomycetes	Ascomycota	4	0	AACCCATGTGAACATACCATTTGTTGCTTCGGCGGGATCGCCCCGGGTGCCGGTTCGTCCGCGCCCCGGAGTCAGGCGCCCGCCAGAGGACCTAAACTCTTGTATTATTGAGAATCTCTGAGTGGATTACACAAATAATCAAAACTTTCAACAACGGATCTCTTGGTTCTGGCATCGATGAAGAACGCAGCGAAATGCGAAAAGTAATGTGAATTGCAGAATTCAGTGAATCATCGAATCTTTGAACGCACATTGCGCCCGCCAGTATTCTGGCGGGCATGCCTGTCTGAGCGTCATTTCAACCCTCATGCCCACCTGGGCGTGGTGTTGGGGATCGGCCAAGCCCTATAGACGGGATGCCGGCCCCTAAATCTAGTGGCGGGACCGCTGTGGCCTCCT…
Synnemellisia aurantia (93.7%)	Synnemellisia	Incertae sedis	Incertae sedis	Incertae sedis	Ascomycota	0	1	CGGAGGGATCATTACTGAGTGTAAAAACTCCCAAACCCATTGTGAACATACCACTGTTGCTTCGGCGGATCCGCCCCGGGCGCTCCCTTTTACAGGGCGTGCCCCGGACCCAGGCGCCCGCCGGGGGACCTAAACTCTCTGTATTCTAACGAGTATCTCTGAGTCTGATTTATACAAATCAAATCAAAACTTTCAACAACGGATCTCTTGGCTCTAGCATCGATGAAGAACGCAGCGAAATGCGATAAGTAATGCGAATTGCAGAATTCAGTGAATCATCGAATCTTTGAACGCACATTGCGCCCGCTAGTATTCTGGCGGGCATGCCTGTCTGAGCGTCATTTCAACCCTCGCGCCCGGCTTCTGTCGGGGGCGGTGTTGGGGATCGGCCGCCCGTAA…
Talaromyces assiutensis (93%)	Talaromyces	Aspergillaceae	Eurotiales	Eurotiomycetes	Ascomycota	0	5	TTTCTGGGCCTACATCTCCCACCCGTGTCTCTTGCGTACCCTGTTGCTTTGGCGGGCCCACCGGGTCACTCTGGTCGCCGGGGGGCAGCATGCCCCCGGGCCCGTGCCTGCCAAAGCACCCCTATGAACCCTGAGGAAGATGGGCGGTCTGAGTCGGATGATAATGTATTAAAACTTTCAACAATGGATCTCTTGGTTCCGGCATCGATGAAGAACGCAGCGAAATGCGATAAGTAATGTGAATTGCAGAATTCCGTGAATCATCGAATCTTTGAACGCACATTGCGCCCCCTGGCATTCCGGGGGGCATGCCTGTCCGAGCGTCATTTCTGCCCTCAAGCGCGGCTTGTGTGTTGGGCGTGGTTCCCCTGGTTTAGCGGGGACCTGCCCCAAAGGCAG…
Talaromyces pinophilus	Talaromyces	Aspergillaceae	Eurotiales	Eurotiomycetes	Ascomycota	1	1	CCTCCCACCCTTGTCTCTATACACCTGTTGCTTTGGCGGGCCCACCGGGGCCACCTGGTCGCCGGGGGACGCACGTCCCCGGGCCCGCGCCCGCCGAAGCGCTCTGCGAACCCTGATGAAGATGGGCTGTCTGAGTACGATGAAAATTGTCAAAACTTTCAACAATGGATCTCTTGGTTCCGGCATCGATGAAGAACGCAGCGAAATGCGATAAGTAATGTGAATTGCAGAATTCCGTGAATCATCGAATCTTTGAACGCACATTGCGCCCCCTGGCATTCCGGGGGGCATGCCTGTCCGAGCGTCATTTCTGCCCTCAAGCACGGCTTGTGTGTTGGGTGTGGTCCCCCCGGGGACCTGCCCGAAAGGCAGCGGCGACGTCCGTCTGGTCCTCGAGCG…
Talaromyces siamensis	Talaromyces	Aspergillaceae	Eurotiales	Eurotiomycetes	Ascomycota	2	0	CACCTCCCACCCTTGTCTCTATACACCCGTTGCTTTGGCGGGCCCACCGGGGCCACCTGGTCGCCGGGGGACGTCCGTCCCCGGGCCCGCGCCCGCCGAAGCGCTCTGTGAACCCTGATGAAGATGGGCTGTCTGAGTACTATGAGAATTGTCAAAACTTTCAACAATGGATCTCTTGGTTCCGGCATCGATGAAGAACGCAGCGAAATGCGATAAGTAATGTGAATTGCAGAATTCCGTGAATCATCGAATCTTTGAACGCACATTGCGCCCCCTGGCATTCCGGGGGGCATGCCTGTCCGAGCGTCATTTCTGCCCTCAAGCACGGCTTGTGTGTTGGGTGCGGTCCCCCCGGGGACCTGCCCGAAAGGCAGCGGCGACGTCCGTCTGGTCCTCGAG…
Talaromyces trachyspermus	Talaromyces	Aspergillaceae	Eurotiales	Eurotiomycetes	Ascomycota	0	8	TCCCACCCGTGTCTCTTGCGTACTTTGTTGCTTTGGCGGGCCCACTGGGTCACTCCGGTCGCCGGGGAGCGCTATGCTCCCGGGCCCGTGCCCGCCAGAGCACCCCTGTGAACCCTGATGAAGAGAGGCTGTCTGAGTCCCACGATAATCGTTAAAACTTTCAACAATGGATCTCTTGGTTCCGGCATCGATGAAGAACGCAGCGAAATGCGATAAGTAATGTGAATTGCAGAATTCCGTGAATCATCGAATCTTTGAACGCACATTGCGCCCCCTGGCATTCCGGGGGGCATGCCTGTCCGAGCGTCATTTCTGCCCTCAAGCGCGGCTTGTGTGTTGGGCGTGGTCCCCCTGGCTTTGGCGGGGACCTGCCCGAAAGGCAGCGGCGACGTCCCGCCT…
Talaromyces verruculosus	Talaromyces	Aspergillaceae	Eurotiales	Eurotiomycetes	Ascomycota	3	0	GCCCACCTCCCACCCTTGTCTCTCTACACCTGTTGCTTTGGCGGGCCCACTGGGGCTCCCTGGTCGCCGGGGGACACCCGTCCCCGGGCCCGCGCCCGCCGAAGCGCTTCGTGAACCCTGATGAAGAAGGGCTGTCTGAGTACTATGAAAATTGTCAAAACTTTCAACAATGGATCTCTTGGTTCCGGCATCGATGAAGAACGCAGCGAAATGCGATAAGTAATGTGAATTGCAGAATTCCGTGAATCATCGAATCTTTGAACGCACATTGCGCCCCCTGGCATTCCGGGGGGCATGCCTGTCCGAGCGTCATTTCTGCCCTCAAGCACGGCTTGTGTGTTGGGTGTGGTCCCCCCGGGGACCTGCCCGAAAGGCAGCGGCGACGTCCGTCTGGTCCTC…
Tilachlidium brachiatum (92%)	Tilachlidium	Tilachlidiaceae	Hypocreales	Sordariomycetes	Ascomycota	1	0	CCCATTGCGAACATACCTATTGTTGCTTCGGCGGTGCCGCCCCCGGAGCCCTTCGGGGCATCGGATCAGGCGCCCGCCGGAGGCCCCAAACCTCTGAATTTACCATTGTGGAATTTCTGAGTGGCGAAAGCAAAAACGAATCAAAACTTTCAACAACGGATCTCTTGGTTCTGGCATCGATGAAGAACGCAGCGAAATGCGATAAGTAATGTGAATTGCAGAATTCAGTGAATCATCGAATCTTTGAACGCACATTGCGCCCGCCAGTATTCTGGCGGGCATGCCTGTCCGAGCGTCATTTCAACCCTCAGATCTCCTTTACGGAGAACTGGCGTTGGGGACCGGCCCTCCTTGCGGGGGCCGCCTCCGAAATATAGTGGCGGTCTCGCCGCAGCCTCC…
Trematosphaeria grisea	Trematosphaeria	Trematosphaeriaceae	Pleosporales	Dothideomycetes	Ascomycota	4	17	CCCTTGACTATGAGTACCAAAATATACGTCCCTCGGCGGGGTGCACACCGCCCATGGGCCTTTTGAAAACACCTTTTGCAGTATGCTAGTATCTTCTGATTCTGTGGGCATGAATTTTTTACAACTTTCAACAATGGATCTCTTGGCTCTGGCATCGATGAAGAACGCAGCGAAATGCGATAAGTAGTGTGAATTGCAGAATTCAGTGAATCATCGAATCTTTGAACGCACATTGCGCCCCTTGGTATTCCATGGGGCATGCCTGTTCGAGCGTCATTGACACCCTCAAGCTCTGCTTGGTGTTGGGCGTCTGTCCCTGCGGGGACTCGCCCCAAAGTCATTGGCAGCCTCTGCCCGCTTCCCGCGCAGCACTGTCGCGCTTTTGGGAGGACCTACGGG…
Trichoderma atroviride	Trichoderma	Hypocreaceae	Hypocreales	Sordariomycetes	Ascomycota	3	3	TGTGAACCATACCAAACTGTTGCCTCGGCGGGGTCACGCCCCGGGTGCGTCGCAGCCCCGGAACCAGGCGCCCGCCGGAGGGACCAACCAAACTCTTTTCTGTAGTCCCCTCGCGGACGTTATTTCTTACAGCTCTGAGCAAAAATTCAAAATGAATCAAAACTTTCAACAACGGATCTCTTGGTTCTGGCATCGATGAAGAACGCAGCGAAATGCGATAAGTAATGTGAATTGCAGAATTCAGTGAATCATCGAATCTTTGAACGCACATTGCGCCCGCCAGTATTCTGGCGGGCATGCCTGTCCGAGCGTCATTTCAACCCTCGAACCCCTCCGGGGGGTCGGCGTTGGGGACCTCGGGAGCCCCTAAGACGGGATCCCGGCCCCGAAATACAGTGG…
Trichoderma effusum	Trichoderma	Hypocreaceae	Hypocreales	Sordariomycetes	Ascomycota	0	2	TGTGAACGTTACCAAACTGTTGCCTCGGCGGGATCTCTGCCCCGGGTGCGTCGCAGCCCCGGACCAAGGCGCCCGCCGGAGGACCAACCTAAAACTCTTATTGTATACCCCCTCGCGGGTTTTTTTATAATCTGAGCCTTCTCGGCGCCTCTCGTAGGCGTTTCGAAAATGAATCAAAACTTTCAACAACGGATCTCTTGGTTCTGGCATCGATGAAGAACGCAGCGAAATGCGATAAGTAATGTGAATTGCAGAATTCAGTGAATCATCGAATCTTTGAACGCACATTGCGCCCGCCAGTATTCTGGCGGGCATGCCTGTCCGAGCGTCATTTCAACCCTCGAACCCCTCCGGGGGGTCGGCGTTGGGGATCGGCCCTCCCTTAGCGGGGTGGCCGTC…
Trichoderma harzianum	Trichoderma	Hypocreaceae	Hypocreales	Sordariomycetes	Ascomycota	11	17	TGTGAACGTTACCAAACTGTTGCCTCGGCGGGATCTCTGCCCCGGGTGCGTCGCAGCCCCGGACCAAGGCGCCCGCCGGAGGACCAACCAAAACTCTTTTTGTATACCCCCTCGCGGGTTTTTTTATAATCTGAGCCTTCTCGGCGCCTCTCGTAGGCGTTTCGAAAATGAATCAAAACTTTCAACAACGGATCTCTTGGTTCTGGCATCGATGAAGAACGCAGCGAAATGCGATAAGTAATGTGAATTGCAGAATTCAGTGAATCATCGAATCTTTGAACGCACATTGCGCCCGCCAGTATTCTGGCGGGCATGCCTGTCCGAGCGTCATTTCAACCCTCGAACCCCTCCGGGGGGTCGGCGTTGGGGATCGGCCCTCCCTTAGCGGGTGGCCGTCTC…
Trichoderma koningiopsis	Trichoderma	Hypocreaceae	Hypocreales	Sordariomycetes	Ascomycota	1	0	ATGTGACCATACCAAACTGTTGCCTCGGCGGGGTCACGCCCCGGGTGCGTCGCAGCCCCGGAACCAGGCGCCCGCCGGAGGGACCAACCAAACTCTTTCTGTAGTCCCCTCGCGGACGTTATTTCTTACAGCTCTGAGCAAAAATTCAAAATGAATCAAAACTTTCAACAACGGATCTCTTGGTTCTGGCATCGATGAAGAACGCAGCGAAATGCGATAAGTAATGTGAATTGCAGAATTCAGTGAATCATCGAATCTTTGAACGCACATTGCGCCCGCCAGTATTCTGGCGGGCATGCCTGTCCGAGCGTCATTTCAACCCTCGAACCCCTCCGGGGGGTCGGCGTTGGGGATCGGGAACCCCTAAGACGGGATCCCGGCCCCGAAATACAGTGGCGG…
Trichoderma lentiforme	Trichoderma	Hypocreaceae	Hypocreales	Sordariomycetes	Ascomycota	2	0	CTGTTGCCTCGGCGGGATCTCTGCCCCGGGTGCGTCGCAGCCCCGGACCAAGGCGCCCGCCGGAGGACCAACCAAAACTCTTATTGTATACCCCCTCGCGGGTTTTTTTATAATCTGAGCCTTCTCGGCGCCTCTCGTAGGCGTTTCGAAAATGAATCAAAACTTTCAACAACGGATCTCTTGGTTCTGGCATCGATGAAGAACGCAGCGAAATGCGATAAGTAATGTGAATTGCAGAATTCAGTGAATCATCGAATCTTTGAACGCACATTGCGCCCGCCAGTATTCTGGCGGGCATGCCTGTCCGAGCGTCATTTCAACCCTCGAACCCCTCCGGGGGGTCGGCGTTGGGGATCGGCCCTCCCTTAGCGGGTGGCCGTCTCCGAAATACAGTGGCGG…
Trichoderma lixii	Trichoderma	Hypocreaceae	Hypocreales	Sordariomycetes	Ascomycota	1	0	AGCGGAGGGATCATTACCGAGTTTACAACTCCCAAACCCAATGTGAACGTTACCAAACTGTTGCCTCGGCGGGATCTCTGCCCCGGGTGCGTCGCAGCCCCGGACCAAGGCGCCCGCCGGAGGACCAACCAAAACTCTTTTTGTATACCCCCTCGCGGGTTTTTTATAATCTGAGCCTTCTCGGCGCCTCTCGTAGGCGTTTCGAAAATGAATCAAAACTTTCAACAACGGATCTCTTGGTTCTGGCATCGATGAAGAACGCAGCGAAATGCGATAAGTAATGTGAATTGCAGAATTCAGTGAATCATCGAATCTTTGAACGCACATTGCGCCCGCCAGTATTCTGGCGGGCATGCCTGTCCGAGCGTCATTTCAACCCTCGAACCCCTCCGGGGGGTC…
Trichoderma longibrachiatum	Trichoderma	Hypocreaceae	Hypocreales	Sordariomycetes	Ascomycota	5	0	TGTGAACGTTACCAATCTGTTGCCTCGGCGGGATTCTCTTGCCCCGGGCGCGTCGCAGCCCCGGATCCCATGGCGCCCGCCGGAGGACCAACTCCAAACTCTTTTTTCTCTCCGTCGCGGCTCCCGTCGCGGCTCTGTTTTATTTTTGCTCTGAGCCTTTCTCGGCGACCCTAGCGGGCGTCTCGAAAATGAATCAAAACTTTCAACAACGGATCTCTTGGTTCTGGCATCGATGAAGAACGCAGCGAAATGCGATAAGTAATGTGAATTGCAGAATTCAGTGAATCATCGAATCTTTGAACGCACATTGCGCCCGCCAGTATTCTGGCGGGCATGCCTGTCCGAGCGTCATTTCAACCCTCGAACCCCTCCGGGGGGTCGGCGTTGGGGATCGGCCCC…
Trichoderma paraviridescens	Trichoderma	Hypocreaceae	Hypocreales	Sordariomycetes	Ascomycota	2	0	CCCAATGTGAACCATACCAAACTGTTGCCTCGGCGGGGTCACGCCCCGGGTGCGTCGCAGCCCCGGAACCAGGCGCCCGCCGGAGGGACCAACCAAACTCTTTACTGTAGTCCCCTCGCGGACGTTATTTCTTACAGCTCTGAGCAAAAATTCAAAATGAATCAAAACTTTCAACAACGGATCTCTTGGTTCTGGCATCGATGAAGAACGCAGCGAAATGCGATAAGTAATGTGAATTGCAGAATTCAGTGAATCATCGAATCTTTGAACGCACATTGCGCCCGCCAGTATTCTGGCGGGCATGCCTGTCCGAGCGTCATTTCAACCCTCGAACCCCTCCGGGGGGTCGGCGTTGGGGATCGGGAACCCCTCAGACGGGATCCCGGCCCCGAAATACAG…
Trichoderma reesei	Trichoderma	Hypocreaceae	Hypocreales	Sordariomycetes	Ascomycota	10	0	CCCCATGTGAACGTTACCAATCTGTTGCCTCGGCGGGATTCTCTGCCCCGGGCGCGTCGCAGCCCCGGATCCCATGGCGCCCGCCGGAGGACCAACTCAAACTCTTTTTTCTCTCCGTCGCGGCTTCCGTCGCGGCTCTGTTTTACCTTTGCTCTGAGCCTTTCTCGGCGACCCTAGCGGGCGTCTCGAAAATGAATCAAAACTTTCAACAACGGATCTCTTGGTTCTGGCATCGATGAAGAACGCAGCGAAATGCGATAAGTAATGTGAATTGCAGAATTCAGTGAATCATCGAATCTTTGAACGCACATTGCGCCCGCCAGTATTCTGGCGGGCATGCCTGTCCGAGCGTCATTTCAACCCTCGAACCCCTCCGGGGGGTCGGCGTTGGGGATCGGC…
Trichoderma tawa	Trichoderma	Hypocreaceae	Hypocreales	Sordariomycetes	Ascomycota	1	0	CCCAATGTGAACGTTACCAAACTGTTGCCTCGGCGGGATCTCTGCCCCGGGTGCGTCGCAGCCCCGGACCAAGGCGCCCGCCGGAGGACCAACCAAAACTCTTATTGTATACCCCCTCGCGGGTTTTTTTTATAATCTGAGCCTTCTCGGCGCCTCTCGTAGGCGTTTCGAAAATGAATCAAAACTTTCAACAACGGATCTCTTGGTTCTGGCATCGATGAAGAACGCAGCGAAATGCGATAAGTAATGTGAATTGCAGAATTCAGTGAATCATCGAATCTTTGAACGCACATTGCGCCCGCCAGTATTCTGGCGGGCATGCCTGTCCGAGCGTCATTTCAACCCTCGAACCCCTCCGGGGGGTCGGCGTTGGGGATCGGCCCTCCCTTAGCGGGTGGC…
Westerdykella capitulum	Westerdykella	Sporormiaceae	Pleosporales	Dothideomycetes	Ascomycota	1	1	CCCTTGCCTTTTCGAGCACCTGTTTGTTTCCTCGGCAGGCCCGCCTGCCAATGGGGACCCTTTAAAACTCTTGCAATCAACCTGAACAATATTGTCTGAACAAAAAAATCTAAATCAAAACTTTCAACAACGGATCTCTTGGTTCTGGCATCGATGAAGAACGCAGCGAAATGCGATAAGTAGTGTGAATTGCAGAATTCAGTGAATCATCGAATCTTTGAACGCACATTGCGCCCTATGGTATTCCGTAGGGCATGCCTGTTCGAGCGTCATTTACACCTTCAAGCTCCGCTTGGTGTTGGGTGACTGTGGCCCCTCGGGGCCACTCGCCTCAAAGTCATTGGCGGCCGGTTTGTAGGCTTCGAGCGCAGCACATGTGCGTCTTCGTGCCTCGCGGAT…
Westerdykella globosa	Westerdykella	Sporormiaceae	Pleosporales	Dothideomycetes	Ascomycota	0	1	TCTTTCGAGGGAGACCCTTGCCTTTTCGAGCACCTGTTTGTTTCCTCGGCAGGCCCGCCTGCCAATGGGGACCTTTTTAAACCCTTGCGATAACCTGAACAAAAATCGTCTGAACAAAAAAAAATCTAAATCAAAACTTTCAACAACGGATCTCTTGGTTCTGGCATCGATGAAGAACGCAGCGAAATGCGATAAGTAGTGTGAATTGCAGAATTCAGTGAATCATCGAATCTTTGAACGCACATTGCGCCCTATGGTATTCCGTAGGGCATGCCTGTTCGAGCGTCATTTACACCTTCAAGCTTTGCTTGGTATTGGGTGACTGTGGCCCCTGGGCCACTCGCCTCAAAGTCATTGGCGGCCGGTACTTGGGCTTCGAGCGCAGCACATGTGCGTCCT…
Xenoacremonium sinensis	Xenoacremonium	Nectriaceae	Hypocreales	Sordariomycetes	Ascomycota	0	2	TGTGACATACCTTTTGTTGCCTCGGCGGGATCGCCCCGGCGCCCGCCGCAGGACCCTAAACTCTTGTTTTCTATATGAATCTTCTGAGTGACACAAGCAAATAAATTAAAACTTTCAACAACGGATCTCTTGGTTCTGGCATCGATGAAGAACGCAGCGAAATGCGATAAGTAATGTGAATTGCAGAATTCAGTGAATCATCGAATCTTTGAACGCACATTGCGCCCGGCAGTATTCTGCCGGGCATGCCTGTTCGAGCGTCATTTCAACCCTCAAGCCCCCGGGCTTGGTGTTGGAGATCGGCCCGCCCCCGTGGCAGGCCGGCTCCGAAATCTAGTGGCGGTCCCGCTGTAACTTCCTCTGCGTAGTAGCAATATCTCGCACCGGAAAGCGACGGAG…
Yunnania penicillata	Yunnania	Microascaceae	Microascales	Sordariomycetes	Ascomycota	0	1	TCAAGAGTTAGGTTCGACGGCTGGCCTTCGCCGGGACCCGATGCGAGGTGTAGACTACTACGCAGGGGGCGCCGCGGCGGGACCGCCACTTCATTTCGGGGACTGCGGCCAGGCCGCAGGACCCCAACACCGGGCCGCGGCCCCAGCCCCGGAGGACTGGGAACCGCTGCTCGAGGGGAGAAATGACGCTCGGACAGGCATGCCCGGCAGATTGCTGCCGGGCGCAATGTGCGTTCAAAGATTCGATGATTCACTGAATTCTGCAATTCACATTACTTATCGCATTTCGCTGCGTTCTTCATCGATGCCAGAACCAAGAGATCCGTTGTTGAAAGTTTTTACTTGTTTTTGTTTTAAATCAGAGCATGCAGTACGCTTTGCAGATTTAGAGTTTGGCGC…
Zygoascus polysorbophila	Zygoascus	Trichomonascaceae	Saccharomycetales	Saccharomycetes	Ascomycota	0	2	TTGTGATTATAAATTAATTTGTTTGGGTGTTTTTCGAAAGAGAAATGCCCAAAGATTTTTTAAAAAACACTTATTTTAAACCAATATCTGAGAAAATTTTAATAAATAAATTAAAACTTTCAACAACGGATCTCTTGGTTCTCGCATCGATGAAGAACGCAGCAAAATGCGATAAGTAATGTGAATTGCAGAATTGTGAATCATCGAATCTTTGAACGCACATTGCGCCTTTTGGAATTCCGAAAGGCATGCCTGTTTGAGCGTCATTTCAACTTCAACTTTATTGTTGGTATTGGAAAGTCTAGTCATAAATTTTTGTGGTTGGTTTTCTGAAAATTATTGGTGAATCTTGTTTCAAGGCCAAATAAAACGTATTAGGTTTTTTCCAACTCGTTTTCC…
species name	Species names in red colour indicate the novel species were isolated only after enrichment cultivation
	Background within yellow color indicates the representative novel species described in this study

## Sheet: Table S4
Table S4: Species on phylogenetic tree isolated from sediment samples SZ-1 and SZ-2 through DPM and FiChips
SZ-1			SZ-2
closest ITS BLAST match to named fungus-99 or 100% match unless otherwise stated	strains number obtained by DPM	strains number obtained by FiChips	closest ITS BLAST match to named fungus-99 or 100% match unless otherwise stated	strains number obtained by DPM	strains number obtained by FiChips
Acremoniopsis suttonii (90%)	0	2	Acremoniopsis suttonii (90%)	0	1
Allophoma tropica	8	2	Acremonium antarcticum	1	0
Arachnotheca glomerata (94%)	0	1	Allophoma tropica	8	1
Ascoidea corymbosa (96%)	0	1	Amorosia littoralis (97.6%)	1	0
Aspergillus aculeatus	2	0	Aspergillus aculeatinus	1	0
Aspergillus assiutensis	2	0	Aspergillus aculeatus	2	0
Aspergillus cejpii	0	3	Aspergillus cejpii	0	4
Aspergillus fumigatus	1	0	Byssochlamys nivea	0	2
Aspergillus niger	3	2	Camarographium sp. (96%)	0	2
Aspergillus ochraceopetaliformis	1	0	Candida thaimueangensis	1	5
Aspergillus terreus	0	1	Candida tropicalis	2	11
Auxarthron kuehnii (91%)	0	2	Cheiromyces inflatus (85%)	3	0
Beauveria bassiana	1	0	Cirrenalia iberica (86%)	0	3
Byssochlamys nivea	0	8	Cirrenalia iberica (87%)	0	1
Candida pseudolambica (89%)	0	1	Cladophialophora abundans	0	16
Candida thaimueangensis	0	5	Cladophialophora immunda	2	0
Candida tropicalis	1	37	Curvularia lunata	1	0
Chaetomella raphigera	1	0	Cylindrocladiella lageniformis	1	0
Cirrenalia iberica (86%)	0	2	Cymatoderma dendriticum	1	0
Cladophialophora abundans	0	18	Cystobasidium minutum	0	2
Cladophialophora devriesii	0	1	Eutypella scoparia	0	1
Clonostachys byssicola	5	2	Fonsecaea pedrosoi (97%)	1	3
Clonostachys rosea	1	0	Fusarium incarnatum	1	0
Coniochaeta boothii (93.8%)	0	1	Fusarium solani	3	0
Cylindrocladiella pseudohawaiiensis	2	0	Galactomyces reessii (97%)	0	6
Cymatoderma dendriticum	0	3	Geosmithia sp. (91%)	2	2
Cymatoderma dendriticum (96%)	0	1	Geotrichum candidum	0	2
Debaryomyces singareniensis	0	1	Geotrichum candidum (96%)	2	15
Didymosphaeria enalia	0	1	Gliomastix murorum	6	0
Fonsecaea pedrosoi (97%)	0	2	Halorosellinia xylocarpi	0	2
Furcasterigmium furcatum	1	0	Hornodermoporus martius	0	1
Fusarium keratoplasticum	1	0	Kluyveromyces aestuarii	0	44
Fusarium oxysporum	0	1	Kluyveromyces siamensis	3	0
Fusarium solani	2	2	Lulworthia atlantica (89%)	0	1
Fusarium verticillioides	0	1	Lulworthia sp. (88%)	0	1
Galactomyces pseudocandidum	0	1	Massarina rubi (93%)	6	0
Geosmithia sp. (91%)	1	1	Medicopsis romeroi (87%)	1	2
Geotrichum candidum (96%)	3	7	Metarhizium anisopliae	3	1
Geotrichum candidum (98%)	0	3	Myriodontium keratinophilum (96%)	0	5
Geotrichum cucujoidarum	0	1	Neopyrenochaeta annellidica (93%)	0	1
Ijuhya corynospora (87%)	0	2	Nigrograna mackinnonii	1	0
Keratinophyton turgidum (81%)	0	1	Nigrograna rhizophorae (93%)	5	0
Kluyveromyces siamensis	0	94	Paecilomyces tenuis (93%)	0	1
Lulworthia sp. (88%)	0	1	Paraconiothyrium cyclothyrioides	1	1
Medicopsis romeroi (87%)	1	0	Paraconiothyrium estuarinum	1	0
Metarhizium anisopliae	2	0	Pararoussoella quercina (92%)	0	1
Microascus intricatus	0	2	Parathyridaria percutanea	1	0
Monocillium griseo-ochraceum (90%)	0	1	Parathyridaria ramulicola (86%)	6	0
Myrmecridium sp. (80%)	0	1	Penicillium citrinum	3	0
Neurospora crassa	0	1	Penicillium janthinellum	1	0
Paecilomyces dactylethromorphus	0	1	Penicillium oxalicum	1	0
Paecilomyces tenuis	0	1	Periconia macrospinosa	1	0
Paraconiothyrium cyclothyrioides	0	2	Phialemoniopsis pluriloculosa	3	0
Paraconiothyrium estuarinum	4	0	Phialemonium dimorphosporum	1	0
Paracremonium inflatum (93%)	2	0	Phlebia subserialis (89%)	0	4
Parafuscosporella mucosa (87%)	0	1	Pichia norvegensis	0	4
Penicillium citrinum	5	0	Pithomyces chartarum	3	0
Penicillium madriti	1	0	Psathyrella subsingeri (93%)	0	1
Penicillium oxalicum	1	1	Pseudeurotium ovale	0	2
Penicillium pinophilum	0	1	Pseudochaetosphaeronema ginkgonis (95%)	0	1
Pestalotiopsis microspora	1	0	Pseudochaetosphaeronema pandanicola	1	0
Phellinus umbrinellus	0	1	Roussoella solani	9	0
Phialemoniopsis curvata	1	0	Roussoella solani (96%)	0	1
Phialemoniopsis pluriloculosa	2	0	Sarcopodium vanillae	1	0
Phlebia subserialis (89%)	0	6	Savoryella nypae	0	1
Phlebiopsis cf.ravenelii (95%)	0	1	Scedosporium aurantiacum	2	0
Plectosphaerella cucumerina	2	0	Scedosporium boydii	1	1
Pleurostoma richardsiae	0	1	Sedecimiella taiwanensis	3	3
Psathyrella secotioides (93%)	0	4	Sedecimiella taiwanensis (93%)	0	1
Psathyrella subsingeri (93%)	0	1	Sedecimiella taiwanensis (96%)	0	1
Pseudallescheria apiosperma	0	1	Septoria sp. (91%)	0	1
Pseudallescheria boydii	3	4	Stephanonectria keithii	1	0
Pseudocosmospora vilior (95%)	1	0	Synnemellisia aurantia (93.7%)	0	1
Purpureocillium lilacinum	2	0	Talaromyces assiutensis (93%)	0	3
Roussoella mediterranea (96%)	1	0	Talaromyces siamensis	1	0
Roussoella solani	4	0	Talaromyces trachyspermus	0	6
Savoryella nypae	0	1	Trematosphaeria grisea	4	2
Scedosporium apiospermum	0	3	Trichoderma atroviride	1	0
Scedosporium boydii	1	2	Trichoderma effusum	0	1
Scedosporium dehoogii	0	1	Trichoderma harzianum	3	3
Sedecimiella taiwanensis	0	10	Trichoderma longibrachiatum	2	0
Sedecimiella taiwanensis (93%)	0	2	Trichoderma reesei	1	0
Sedecimiella taiwanensis (96%)	0	2	Westerdykella capitulum	1	0
Sporothrix stenoceras	1	0	Westerdykella globosa	0	1
Stephanonectria keithii	3	0
Talaromyces assiutensis (93%)	0	2
Talaromyces pinophilus	1	1
Talaromyces siamensis	1	0
Talaromyces trachyspermus	0	2
Talaromyces verruculosus	3	0
Tilachlidium brachiatum (92%)	1	0
Trematosphaeria grisea	0	15
Trichoderma atroviride	2	3
Trichoderma effusum	0	1
Trichoderma harzianum	8	14
Trichoderma koningiopsis	1	0
Trichoderma lentiforme	2	0
Trichoderma lixii	1	0
Trichoderma longibrachiatum	3	0
Trichoderma paraviridescens	2	0
Trichoderma reesei	9	0
Trichoderma tawa	1	0
Uncultured fungus (95%)	0	1
Westerdykella capitulum	0	1
Xenoacremonium sinensis	0	2
Yunnania penicillata	0	1
Zygoascus polysorbophila	0	2
	Background within red color indicates the species was isolated at the certain method of isolation.
	Background within orange color indicates the species was isolated from two sediment samples.
species name	Species names in red colour indicate the species was isolated by in situ cultivation
species name	Species names in black colour indicate the strains be isolated by directly culturing on media
SZ-1 sample, 49 species could be isolate by directly culturing, and 58 more different species could be isolated from ichip
SZ-2 sample, 49 species could be isolate by directly culturing, and 34 more different species could be isolated from ichip
42 out of 148 species were isolated from two sediment samples.

## Sheet: Table S5
Table S5: The detailed information of each cultured species on phylogenetic tree based on isolation of 66 sediment samples
closest ITS BLAST match to named fungus-99 or 100% match unless otherwise stated	Genus	Family	Order	Class	Phylum	strains number in 66 sediment samples by DPM	strains number in 5 sediment samples by NFCT	ITS sequences
Abortiporus biennis (87%)	Abortiporus	Meruliaceae	Polyporales	Agaricomycetes	Basidiomycota	1	0	GTTGTAGCTGGTCTTAATCAAGACATGTGCACACTCCGGTAATCCAAATTCTACACCTCTGTGCACTCTTTCATGGGATGGCTGAGGCTGCTCTGCTTGTCGGAGTGGTCAAGGCTAATTCCTATGTATACACATTATACGCATCAGTCTAGAATGTTATTTTCGCGTTTAACGCAATAAATTATACAACTTTCAGCAACGGATCTCTTGGCTCTCGCATCGATGAAGAACGCAGCGAAATGCGATAAGTAATGTGAATTGCAGAATTCAGTGAATCATCGAATCTTTGAACGCACCTTGCGCTCCTTGGTATTCCGAGGAGCATGCCTGTTTGAGTGTCATGGTATTCTCAATTCCCTCACATTTTTGTGTGACCGGAATTGGATGTGGAGGCTTTGC…
Acidiella americana (96%)	Acidiella	Teratosphaeriaceae	Capnodiales	Dothideomycetes	Ascomycota	0	3	GACCTCCAACCCTTCTGTTATCCGACCTCTGTTGCCTCGGGGGCGACCCGGCCCTCGCGCCGGGGCCCCCCGTGGACCACTCTTGAAACTCTTGCATCCTTGCGTCTGAGTATGATTATGAATCAATCAAAACTTTCAACAACGGATCTCTTGGTTCCAGCATCGATGAAGAACGCAGCGAAATGCGATAAGTAATGTGAATTGCAGAATTCAGTGAATCATCGAATCTTTGAACGCACATTGCGCCCCTCGGTATTCCGGGGGGCATGCCTGTTCGAGCGTCATTAACACCACTCAAGCCTCGTCTTGGTATTGGGCGTCTCGCGGGGTCACACCCGCGCGCCTCGAAATCTCCGGCCGAGCCGTCCGTCTCTAAGCGTTGTGGAAACAGTTTCGCTT…
Acremoniopsis suttonii (90%)	Acremoniopsis	Incertae sedis	Hypocreales	Sordariomycetes	Ascomycota	1	3	AACCCTTTGTGACCATACCGGTCGTTGCTTCGGCGGGCTCGCCCCGGCGCCTTGCCGCGCCGGAACCAGGCGCCCGCCGGGGGTATCGAAACTCTCGTTTTATACAGCGGTATTTTCTGAGTGGCACAAGCAAATAAAATCAAAACTTTCAACAACGGATCTCTTGGTTCTGGCATCGATGAAGAACGCAGCGAAATGCGATAAGTAATGTGAATTGCAGAATTCAGTGAATCATCGAATCTTTGAACGCACATTGCGCCCGCCAGTATTCTGGCGGGCATGCCTGTTCGAGCGTCATTTCAACCCTCGAGCCCCTCCGGGCTTGGCGTTGGGGATCGGCCACCGCTCCGGCGGCCGGCCCCGAAATACAGTGGCGGTCACGCCGCGGCTTCCTCTGCG…
Acremonium antarcticum	Acremonium	Incertae sedis	Hypocreales	Sordariomycetes	Ascomycota	2	0	CCCTTTGTGACCTTTATACCTGTTGCTTCGGCGGCGCGCCCTCCGGGGCGTGCCCGCCGGTATCATCAGAATCTCTGTTTGAACCCGACGATACATCTGAGTGTTCTAAGCGAACTGTTAAAACTTTCAACAACGGATCTCTTGGCTCCAGCATCGATGAAGAACGCAGCGAAACGCGATAAGTAATGTGAATTGCAGAATTCAGTGAATCATCGAATCTTTGAACGCACATGGCGCCTTCCAGTATCCTGGGAGGCATGCCTGTCCGAGCGTCGTTTCAACCCTCGAGCCCCCGTGGCCCGGCGTTGGGGATCTGCCCAGGCAGGCCCCGAAAACCAGTGGCGGACCCGTTACAGGCCCTTCCTTTGCGTAGTAATACTGCCTCGCATCGGGAGCCGG…
Acremonium egyptiacum (90%)	Acremonium	Incertae sedis	Hypocreales	Sordariomycetes	Ascomycota	0	1	TACCTATCGTTGCTTCGGCGGTTTCGTCCCGGGCGCGCTTCGCGGCGTGATCCGGATCCAGGCGGCCGCCGGGGGAATCAAACTCTTGTTTTCTTAGAGGATCTTCTGAGTGGCATAAGCAAAATAAATCAAAACTTTCAGCAACGGATCTCTTGGTTCTGGCATCGATGAAGAACGCAGCGAAATGCGATAAGTAATGTGAATTGCAGAATTCAGTGAATCATCGAATCTTTGAACGCATATTGCGCCCGCCAGTATTCTGGCGGGCATGCCTGTCCGAGCGTCATTTCAACCCTCAGGGCCCGTTCGCGGGACCTGGTGTTGGGGATCGGCCGTCCATCGCGGCGGCCGGCCCTGAAATCGAGTGGCGGTCTCGTCGCGACCTCCTCTGCGTAGTAG…
Acremonium fusidioides	Acremonium	Incertae sedis	Hypocreales	Sordariomycetes	Ascomycota	1	0	TACCTGTTGCTTCGGCGGTCCTCACCGGCCGCCGAAGGCCTATATTCTTGAATTTACATGAATTTCTGAGTATCAAACAAAAATAAATAAAAACTTTCAGCAACGGATCTCTTGGCTCTGGCATCGATGAAGAACGCAGCGAAATGCGATAAGTAATGTGAATTGCAGAATTCAGTGAATCATCGAATCTTTGAACGCACATTGCGCCCACCAGTACTCTGGTGGGCATGCCTGTCCGAGCGTCATTTCAACCCTCAGGGCCCGTTCGCGGGACCTGGTGTTGGGGATCGGCCCCACCGGCCGGCCCCGAAATACAGTGGCGGCACACCCGCGACCTCCTCTGCGTAGTAGCAATGCCTCGCAGCTGGATAGCGGTTGCGCCTCGCCGTAAAACCCCCC…
Acremonium persicinum	Acremonium	Incertae sedis	Hypocreales	Sordariomycetes	Ascomycota	1	0	CCCCTGTGACATACCTATCGTTGCTTCGGCGGGACCGCCCCGGGCGCCTTTCGAGGTGCCCCGGAACCAGGCGCCCGCCGGGGACACCAAACTCTTGATTGTTATAGTGGCATTCTCTGAGTAAATTATACAAATAAATCAAAACTTTCAACAACGGATCTCTTGGCTCTGGCATCGATGAAGAACGCAGCGAAATGCGATAAGTAATGCGAATTGCAGAATTCAGTGAATCATCGAATCTTTGAACGCACATTGCGCCCGCCAGTATTCTGGCGGGCATGCCTGTCTGAGCGTCATTTCAACCCTCGTACCACGGTTCGCCGCGGGACGGTGTTGGGGATCGGCCGCCCGTCACTGGGAGGCCGGCCCCGAAATAGAGTGGCGACCACGCCGTGTGCT…
Acremonium polychromum	Acremonium	Incertae sedis	Hypocreales	Sordariomycetes	Ascomycota	1	0	ACCCTTTGTGACATACCTCTGTTGCTTCGGCGGATGCGCCCCGGGCGCGCCTTCTAGGAGGCGTGCCCCGGAACCAGGCGCCCGCCGGGGGACCTACAAACTCTTGTATTCCTAGCGGATCTCTGAGTGTGATTTAAACAAATCAAATCAAAACTTTCAACAACGGATCTCTTGGCTCTAGCATCGATGAAGAACGCAGCGAAATGCGATAAGTAATGCGAATTGCAGAATTCAGTGAATCATCGAATCTTTGAACGCACATTGCGCCCGCTAGTATTCTGGCGGGCATGCCTGTCTGAGCGTCATTTCAACCCTCGTCCCCCGTCTAGGCGGGAGGGCGGTGTTGGGGATGGGCCTGCCTCCGGGCCGGCCCGCCCCTAAATGTAGTGGCGACCACGC…
Acremonium sp.	Acremonium	Incertae sedis	Hypocreales	Sordariomycetes	Ascomycota	3	0	CCCCTGTGACATACCTATCGTTGCTTCGGCGGGACCGCCCCGGGCGCCTTTCGAGGTGCCCCGGAACCAGGCGCCCGCCGGGGACACCAAACTCTTGATTGTTATAGTGGCATTCTCTGAGTAAATTATACAAATAAATCAAAACTTTCAACAACGGATCTCTTGGCTCTGGCATCGATGAAGAACGCAGCGAAATGCGATAAGTAATGCGAATTGCAGAATTCAGTGAATCATCGAATCTTTGAACGCACATTGCGCCCGCCAGTATTCTGGCGGGCATGCCTGTCTGAGCGTCATTTCAACCCTCGTACCACGGTTCGCCGCGGGACGGTGTTGGGGATCGGCCGCCCGTCACTGGGAGGCCGGCCCCGAAATAGAGTGGCGACCACGCCGTGTGCT…
Acremonium tubakii	Acremonium	Incertae sedis	Hypocreales	Sordariomycetes	Ascomycota	1	0	GACCAGCGGAGGGATCATTACTGAGTTATCCAACTCCCAAACCCCTGTGAACATACCTATGTTGCTTCGGCGGACCGTCCCGCGGCGCGCCCTCGTGGCGTGACCCGGATCCAGGCGCCCGCCGGGGAACCAAACTCTTGTTTTCTAGTGTCTCCTCTGAGTGGCATAAGCAAAAATAAACAAAACTTTCAGCAACGGATCTCTTGGTTCTGGCATCGATGAAGAACGCAGCGAAATGCGATAAGTAATGTGAATTGCAGAATTCAGTGAATCATCGAATCTTTGAACGCACATTGCGCCCGCCAGTATTCTGGCGGGCATGCCTGTCTGAGCGTCATTTCAACCCTCAGCCCCCGTTCGCGGGGCGCTGGCGTTGGGGCCCGGCCGTCCTCGCGGCGG…
Acremonium vitellinum (92%)	Acremonium	Incertae sedis	Hypocreales	Sordariomycetes	Ascomycota	1	1	TTACCTATCGTTGCCTCGGCGGGACTGCCCCGGTGCCTCTGCTGCCCGGACCAAGGCGCCCGCCGGAGGACCCTAAACTCTTTGTATTTTCAGTGGTATCTTCTGAGTTGTATAAGCAAATAAATTAAAACTTTCAACAACGGATCTCTTGGTTCTGGCATCGATGAAGAACGCAGCGAAATGCGATAAGTAATGTGAATTGCAGAATTCAGTGAATCATCGAATCTTTGAACGCACATTGCGCCCGCCAGTATTCTGGCGGGCATGCCTGTTCGAGCGTCATTTCAACCCTCAAACCCCCGGGTTTGGTGTTGGGGATCGGCCGCACACTGCGGCGGCCGGCCCTGAAATACAGTGGCGGTCTCGCTGTTGCCTCTCCTGCGTAGTAGCACATCTCGC…
Allophoma tropica	Allophoma	Didymellaceae	Pleosporales	Dothideomycetes	Ascomycota	36	4	CGAGGGAGAACCCTTGCCTTTTCGAGCACCTGTTTGTTTCCTCGGCAGGCCCGCCTGCCAATGGGGACCCTTTAAAACTCTTGCAATCAACCTGAACAATATTGTCTGAACAAAAAAATCTAAATCAAAACTTTCAACAACGGATCTCTTGGTTCTGGCATCGATGAAGAACGCAGCGAAATGCGATAAGTAGTGTGAATTGCAGAATTCAGTGAATCATCGAATCTTTGAACGCACATTGCGCCCTATGGTATTCCGTAGGGCATGCCTGTTCGAGCGTCATTTACACCTTCAAGCTCCGCTTGGTGTTGGGTGACTGTGGCCCCTCGGGGCCACTCGCCTCAAAGTCATTGGCGGCCGGTTTGTAGGCTTCGAGCGCAGCACATGTGCGTCTTCGTG…
Alternaria alternata	Alternaria	Pleosporaceae	Pleosporales	Dothideomycetes	Ascomycota	1	0	GGACCTCTCGGGGTTACAGCCTTGCTGAATTATTCACCCTTGTCTTTTGCGTACTTCTTGTTTCCTTGGTGGGTTCGCCCACCACTAGGACAAACATAAACCTTTTGTAATTGCAATCAGCGTCAGTAACAAATTAATAATTACAACTTTCAACAACGGATCTCTTGGTTCTGGCATCGATGAAGAACGCAGCGAAATGCGATAAGTAGTGTGAATTGCAGAATTCAGTGAATCATCGAATCTTTGAACGCACATTGCGCCCTTTGGTATTCCAAAGGGCATGCCTGTTCGAGCGTCATTTGTACCCTCAAGCTTTGCTTGGTGTTGGGCGTCTTGTCTCTAGCTTTGCTGGAGACTCGCCTTAAAGTAATTGGCAGCCGGCCTACTGGTTTCGGAGCG…
Alternaria longissima (86%)	Alternaria	Pleosporaceae	Pleosporales	Dothideomycetes	Ascomycota	1	0	GCAGCGGCTCCCACCAAGGAGCTGAATCTCTGGGACGTCCTGTGTTTGCTTAACTTGCACCGCAGCAAATCATGCTGCGCTGCTCCCCTCCCTTGCGTATGCGTACCTTGTATGTTTGTTTCCTCGGCAGCATCTGCTGCCGCTGGAGGCCCCCATTCAACCCTTTCTGTAATAGTACTATTCTTCTGAAAAAAAAACTTAAATTATTACAACTTTCAACAACGGATCTCTTGGTTCTGGCATCGATGAAGAACGCAGCGAAATGCGATAAGTAGTGTGAATTGCAGAATTCAGTGAATCATCGAATCTTTGAACGCACATTGCGCCCTTTGGTATTCCATAGGGCATGCCTGTTCGAGCGTCATTAAAATCCTCAAGCTTTGCTTGGTGTTGGGCATC…
Alternaria ricini	Alternaria	Pleosporaceae	Pleosporales	Dothideomycetes	Ascomycota	1	0	TCTCGGGGTTACAGCCTTGCTGAATTATTCACCCTTGTCTTTTGCGTACTTCTTGTTTCCTTGGTGGGTTCGCCCACCACTAGGACAAACATAAACCTTTTGTAATTGCAATCAGCGTCAGTAACAAATTAATAATTACAACTTTCAACAACGGATCTCTTGGTTCTGGCATCGATGAAGAACGCAGCGAAATGCGATAAGTAGTGTGAATTGCAGAATTCAGTGAATCATCGAATCTTTGAACGCACATTGCGCCCTTTGGTATTCCAAAGGGCATGCCTGTTCGAGCGTCATTTGTACCCTCAAGCTTTGCTTGGTGTTGGGCGTCTTGTCTCTAGCTTTGCTGGAGACTCGCCTTAAAGTAATTGGCAGCCGGCCTACTGGTTTCGGAGCGCAGCA…
Amorosia littoralis (87%)	Amorosia	Amorosiaceae	Pleosporales	Dothideomycetes	Ascomycota	2	0	TATTTTTTGGGTACCTTTGTTTCCTTAGCGGGTCCGCCTGCTCTGGTGCGGGTGCGGCCCCTTCACAGGGCGTGCGGCCCGCCCCAGGCGCGGCGGCCTCTAGGGACCCCTCAAACCTTTTGTAAACGCTGTAACAGTCTGAGAAACAAAAAAAACAATTAAAACTTTCAACAATGGATCTCTTGGCTCTGGCATCGATGAAGAACGCAGCAAAATGCGATAAGTAGTGTGAATTGCAGAATTCCGTGAATCATCGAATCTTTGAACGCACATTGCGCCCTTTGGTATTCCTTAGGGCATGCCTGTTCGAGCGTCATTTTCACCCTCAAGCTCAGCTTGGTGTTGGGCGTCTGTCCCGCCGTCACGGCGAGGACTCGCCTCAAATCGATTGGCGTCCTC…
Amorosia littoralis (97.6%)	Amorosia	Amorosiaceae	Pleosporales	Dothideomycetes	Ascomycota	1	0	ACCTGCGGAAGGATCATTACTGTATGAGGTGGCCCTCGGCCGCCCTCGTCCTTGCCATATTTTTTGGGTACCTTTTGTTTCCTTAGCAGGTCCGCCTGCTCTGGTGCGGGTGCGGCCCCTTCACAGGGCGTGCGGCCCGCGCCGGACGCGGCGGCCTCTAGGGACCCCTTAAACCTTTTGTAAACGCTGTAATCGTCTGAGAAAACAAAAACAAATTAAAACTTTCAACAATGGATCTCTTGGCTCTGGCATCGATGAAGAACGCAGCAAAATGCGATAAGTAGTGTGAATTGCAGAATTCCGTGAATCATCGAATCTTTGAACGCACATTGCGCCCTTTGGTATTCCTTAGGGCATGCCTGTTCGAGCGTCATTTCAACCCTCAAGCTCAGCTTGGTG…
Apioclypea sp. (93.8%)	Apioclypea	Clypeosphaeriaceae	Amphisphaeriales	Sordariomycetes	Ascomycota	0	1	TATTGTTGCCTCGGCGGACTTACCTGCAGTTACCCTGTAGGGGACGCCCGCCGGTGGAAAACCAAACTATGTTATTTGTTGTCATCTGAGCGTCTTATGAAAATAAGTCAAAACCTTTAACAACGGATCTCTTGGTTCTGGCATCGATGAAGAACGCAGCGAAATGCGATAAGTAATGTGAATTGCAGAATTCAGTGAATCATCGAATCTTTGAACGCACATTGCGCCCGCCAGCATTCTGGCGGGCATGCCTGTTCGAGCGTCATTATCACCACTCAAGCCCCTAGGCTTGGCGTTGGGAGACTACCCGGGAGCTATCCTGTAGCTACCCTGTAGCTCCTCAAATTCACCGGCGGAGTGACGGTTCTACCTCTGAGCGCAGTAACATATCTCTCGCTT…
Arachnotheca glomerata (94%)	Arachnotheca	Onygenaceae	Onygenales	Eurotiomycetes	Ascomycota	0	1	CGGTAGTGGTGTGTCCCCTAAACGGGCGCCCACGCCGGCCCACTACAGGCCCCACACTTGTCTACATACCACGTTGCCTCGGCGGACCGCCCCTCGCGGGGGGTCGGGGGGGTCACACCTCCTGGCCAGCGTCCGCCCGAGGACTGTTCAAATCACTGTTATCAGCGTTTGCAGTCTGAGCGATTTACTAAATAAATCAAAACTTTCAACAATGGATCTCTTGGTTCCGGCATCGATGAAGAACGCAGCGAAATGCGATAAGTAATGTGAATTGCAGAATTCCGTGAATCATCGAATCTTTGAACGCACATTGCGCCCTCTGGTATTCCGGGGGGCATGCCTGTCCGAGCGTCATTACAACCCTCAAGCGCGGCTTGTGTTATGGGCGTCGTCCCCGTG…
Arthrinium marii	Arthrinium	Apiosporaceae	Incertae sedis	Sordariomycetes	Ascomycota	1	0	CACCATTTGTCAACTTACCAGTTATGCCTCGGCGTGAACTGCGTACGGAGGCAGGTCGGGTGTTACCCTGTAGCCTACCCTGTAGGTTACCCGGTAGCTACCCTGTAGGCTACCCTGTAGCTTACCCTGCACCACTCCCGCGCAGCCCGCCGGTGGACACTAAACTCTTGTTTTATTGTATCTTCTGAGCGTATTATTTTAATAATTAAAACTTTCAACAACGGATCTCTTGGTTCTGGCATCGATGAAGAACGCAGCGAAATGCGATAAGTAATGTGAATTGCAGAATTCAGTGAATCATCGAATCTTTGAACGCACATTGCGCCCATCAGTATTCTGGTGGGCATGCCTGTTCGAGCGTCATTTCAACCCTTAAGCCTAGCTTAGTGTTGGGAATCT…
Arthrocladium tropicale	Arthrocladium	Incertae sedis	Incertae sedis	Incertae sedis	Ascomycota	0	1	CTCACGGGCCCGATCTCCCAACCCTGTGTCTACCACACCTTGTCGTTGCTTCGGCGGACCGGTTTCCACCGCCGGGGGCGCATGCCCCTGGAGAGTGTCCGCCGATGGCCCAACCACACAAACTCTTTTGTACGAAACCATGTCGTCTGAAAATACTTTTGATATAATCAAACACAAAACTTTCAACAACGGATCTCTTGGTTCTGGCATCGATGAAGAACGCAGCGAAATGCGATAAGTAATGCGAATTGCAGAATTTCCGTGAGTCATCGAATCTTTGAACGCACATTGCGCCCATTGGCATTCCGATGGGCATGCCTGTTCGAGCGTCATTATCCTCCCTCAAACCCCGTGGGTTTGGTGTTGGACTCTGTTGTGCGGTGTGTGGCACAACTGGTC…
Ascoidea corymbosa (96%)	Ascoidea	Ascoideaceae	Saccharomycetales	Saccharomycetes	Ascomycota	0	1	ACCTGCGGAGGATCATTACTGTAATTTTTACCTTAAGGTTAAAGCTTTAGGGTTGAAGATGCCTTAGTATTTAATTACACTAAGGGTACTTTAGCCTTGGGTTTTTCCCTTAAATACACTGTGTGTTCTTTTCTTTTAAGACCTTTTTTTAATATTTAAGGCATGAATTGGGAGATTGGATAGAATCTGAGAAAAAGGATATAAGTTTTACTTTTTTCTGACTCTCTTTTTCTTTAAGGTTAACCATGGATTGTTTTAGGTATTTTAAAAGGGCACAAACTAATTAAATTGAATCTTATTTTTTTTGGTAGAATTCTTTTTTCTTATGAATTTATTAAGGACTTTTTTTTTTAACCGAAAAAAAGACCCCTTATAAAAAAATAAATTTATTACAACTTT…
Aspergillus aculeatinus	Aspergillus	Aspergillaceae	Eurotiales	Eurotiomycetes	Ascomycota	2	0	CCTCCCACCCGTGCTTACCGTACCCTGTTGCTTCGGCGGGCCCGCCTTCGGGCGGCCCGGGGCCTGCCCCCGGGACCGCGCCCGCCGGAGACCCCAATGGAACACTGTCTGAAAGCGTGCAGTCTGAGTCGATTGATACCAATCAGTCAAAACTTTCAACAATGGATCTCTTGGTTCCGGCATCGATGAAGAACGCAGCGAAATGCGATAACTAATGTGAATTGCAGAATTCAGTGAATCATCGAGTCTTTGAACGCACATTGCGCCCCCTGGTATTCCGGGGGGCATGCCTGTCCGAGCGTCATTTCTCCCCTCCAGCCCCGCTGGTTGTTGGGCCGCGCCCCCCCGGGGGCGGGCCTCGAGAGAAACGGCGGCACCGTCCGGTCCTCGAGCGTATGG…
Aspergillus aculeatus	Aspergillus	Aspergillaceae	Eurotiales	Eurotiomycetes	Ascomycota	9	0	GGGCCCACCTCCCACCCGTGCTTACCGTACCCTGTTGCTTCGGCGGGCCCGCCTTCGGGCGGCCCGGGGCCTGCCCCCGGGACCGCGCCCGCCGGAGACCCCAATGGAACACTGTCTGAAAGCGTGCAGTCTGAGTCGATTGATACCAATCAGTCAAAACTTTCAACAATGGATCTCTTGGTTCCGGCATCGATGAAGAACGCAGCGAAATGCGATAACTAATGTGAATTGCAGAATTCAGTGAATCATCGAGTCTTTGAACGCACATTGCGCCCCCTGGTATTCCGGGGGGCATGCCTGTCCGAGCGTCATTTCTCCCCTCCAGCCCCGCTGGTTGTTGGGCCGCGCCCCCCCGGGGGCGGGCCTCGAGAGAAACGGCGGCACCGTCCGGTCCTCGAG…
Aspergillus assiutensis	Aspergillus	Aspergillaceae	Eurotiales	Eurotiomycetes	Ascomycota	12	10	CCTCCCACCCGTGCTTACCGTACCCTGTTGCTTCGGCGGGCCCGCCTTCGGGCGGCCCGGGGCCTGCCCCCGGGACCGCGCCCGCCGGAGACCCCAATGGAACACTGTCTGAAAGCGTGCAGTCTGAGTCGATTGATACCAATCAGTCAAAACTTTCAACAATGGATCTCTTGGTTCCGGCATCGATGAAGAACGCAGCGAAATGCGATAACTAATGTGAATTGCAGAATTCAGTGAATCATCGAGTCTTTGAACGCACATTGCGCCCCCTGGTATTCCGGGGGGCATGCCTGTCCGAGCGTCATTTCTCCCCTCCAGCCCCGCTGGTTGTTGGGCCGCGCCCCCCCGGGGGCGGGCCTCGAGAGAAACGGCGGCACCGTCCGGTCCTCGAGCGTATGG…
Aspergillus cejpii	Aspergillus	Aspergillaceae	Eurotiales	Eurotiomycetes	Ascomycota	3	8	ACCCTCCCACCCGTGTCTACCGTACCTTGTTGCTTCGGCGGGCCCGCCGCCTGACGGCCGCCGGGGAGGCCTCCGCGCCCCCGGGCCCGCGCCCGCCGAAGACGCCCACGTGAACTCTGCCCTGAAGGATTGCAGTCTGAGTCGATTATCATAATCAGTTAAAACTTTCAACAACGGATCTCTTGGTTCCGGCATCGATGAAGAACGCAGCGAAATGCGATAACTAATGTGAATTGCAGAATTCAGTGAATCATCGAGTCTTTGAACGCACATTGCGCCCCCTGGTATTCCGGGGGGCATGCCTGTCCGAGCGTCATTGCTGCCCTCAAGCACGGCTTGTGTGTTGGGCCGCCGTCCCCGCCTCCCCGGGGACGGGCCCGAAAGGCAGCGGCGGCACCG…
Aspergillus chevalieri	Aspergillus	Aspergillaceae	Eurotiales	Eurotiomycetes	Ascomycota	2	0	CACCTCCCATCCGTGTCTATCTGTACCCTGTTGCTTCGGCGTGGCCACGGCCCGCCGGAGACTAACATTTGAACGCTGTCTGAAGTTTGCAGTCTGAGTTTTTAGTTAAACAATCGTTAAAACTTTCAACAACGGATCTCTTGGTTCCGGCATCGATGAAGAACGCAGCGAAATGCGATAATTAATGTGAATTGCAGAATTCAGTGAATCATCGAGTCTTTGAACGCACATTGCGCCCCCTGGTATTCCGGGGGGCATGCCTGTCCGAGCGTCATTGCTGCCCTCAAGCACGGCTTGTGTGTTGGGCTTCCGTCCCTGGCAACGGGGACGGGCCCAAAAGGCAGTGGCGGCACCATGTCTGGTCCTCGAGCGTATGGGGCTTTGTCACCCGCTCCCGTA…
Aspergillus cristatus	Aspergillus	Aspergillaceae	Eurotiales	Eurotiomycetes	Ascomycota	4	0	CCTCCCATCCGTGTCTATCTGTACCCTGTTGCTTCGGCGTGGCCACGGCCCGCCGGAGACTAACATTTGAACGCTGTCTGAAGTTTGCAGTCTGAGTTTTTAGTTAAACAATCGTTAAAACTTTCAACAACGGATCTCTTGGTTCCGGCATCGATGAAGAACGCAGCGAAATGCGATAATTAATGTGAATTGCAGAATTCAGTGAATCATCGAGTCTTTGAACGCACATTGCGCCCCCTGGTATTCCGGGGGGCATGCCTGTCCGAGCGTCATTGCTGCCCTCAAGCACGGCTTGTGTGTTGGGCTTCCGTCCCTGGCAACGGGGACGGGCCCAAAAGGCAGTGGCGGCACCATGTCTGGTCCTCGAGCGTATGGGGCTTTGTCACCCGCTCCCGTAGG…
Aspergillus flavus	Aspergillus	Aspergillaceae	Eurotiales	Eurotiomycetes	Ascomycota	0	5	TGCGGAAGGATCATTACCGAGTGTAGGGTTCCTAGCGAGCCCAACCTCCCACCCGTGTTTACTGTACCTTAGTTGCTTCGGCGGGCCCGCCATTCATGGCCGCCGGGGGCTCTCAGCCCCGGGCCCGCGCCCGCCGGAGACACCACGAACTCTGTCTGATCTAGTGAAGTCTGAGTTGATTGTATCGCAATCAGTTAAAACTTTCAACAATGGATCTCTTGGTTCCGGCATCGATGAAGAACGCAGCGAAATGCGATAACTAGTGTGAATTGCAGAATTCCGTGAATCATCGAGTCTTTGAACGCACATTGCGCCCCCTGGTATTCCGGGGGGCATGCCTGTCCGAGCGTCATTGCTGCCCATCAAGCACGGCTTGTGTGTTGGGTCGTCGTCCCCTCT…
Aspergillus fumigatus	Aspergillus	Aspergillaceae	Eurotiales	Eurotiomycetes	Ascomycota	10	6	CCTCCCACCCGTGTCTATCGTACCTTGTTGCTTCGGCGGGCCCGCCGTTTCGACGGCCGCCGGGGAGGCCTTGCGCCCCCGGGCCCGCGCCCGCCGAAGACCCCAACATGAACGCTGTTCTGAAAGTATGCAGTCTGAGTTGATTATCGTAATCAGTTAAAACTTTCAACAACGGATCTCTTGGTTCCGGCATCGATGAAGAACGCAGCGAAATGCGATAAGTAATGTGAATTGCAGAATTCAGTGAATCATCGAGTCTTTGAACGCACATTGCGCCCCCTGGTATTCCGGGGGGCATGCCTGTCCGAGCGTCATTGCTGCCCTCAAGCACGGCTTGTGTGTTGGGCCCCCGTCCCCCTCTCCCGGGGGACGGGCCCGAAAGGCAGCGGCGGCACCGCG…
Aspergillus giganteus	Aspergillus	Aspergillaceae	Eurotiales	Eurotiomycetes	Ascomycota	0	1	ACCTCCCACCCGTGTCTATTGTACCTTGTTGCTTCGGCGGGCCCGCCGTCTTCGGACGGCCGCCGGGGAGGCCTCCGCGCCCCCGGGCCCGCGCCCGCCGAAGACCACAACATGAACTCTGTTCTGAAGTTTTGCAGTCTGAGTTGATTATCATAATCAGTTAAAACTTTCAACAACGGATCTCTTGGTTCCGGCATCGATGAAGAACGCAGCGAAATGCGATAACTAATGTGAATTGCAGAATTCAGTGAATCATCGAGTCTTTGAACGCACATTGCGCCCCCTGGTATTCCGGGGGGCATGCCTGTCCGAGCGTCATTGCTGCCCTCAAGCACGGCTTGTGTGTTGGGCCCCCGTCCCCGCCTCACCGCGGGGACGGGCCCGAAAGGCAGCGGCGGC…
Aspergillus intermedius	Aspergillus	Aspergillaceae	Eurotiales	Eurotiomycetes	Ascomycota	1	0	TCTGGGTCCACCTCCCATCCGTGTCTATCTGTACCCTGTTGCTTCGGCGTGGCCACGGCCCGCCGGAGACTAACATTTGAACGCTGTCTGAAGTTTGCAGTCTGAGTTTTTAGTTAAACAATCGTTAAAACTTTCAACAACGGATCTCTTGGTTCCGGCATCGATGAAGAACGCAGCGAAATGCGATAATTAATGTGAATTGCAGAATTCAGTGAATCATCGAGTCTTTGAACGCACATTGCGCCCCCTGGTATTCCGGGGGGCATGCCTGTCCGAGCGTCATTGCTGCCCTCAAGCACGGCTTGTGTGTTGGGCTTCCGTCCCTGGCAACGGGGACGGGCCCAAAAGGCAGTGGCGGCACCATGTCTGGTCCTCGAGCGTATGGGGCTTTGTCACCCG…
Aspergillus niger	Aspergillus	Aspergillaceae	Eurotiales	Eurotiomycetes	Ascomycota	10	26	TCCGTGTCTATTATACCCTGTTGCTTCGGCGGGCCCGCCGCTTGTCGGCCGCCGGGGGGGCGCCTTTGCCCCCCGGGCCCGTGCCCGCCGGAGACCCCAACACGAACACTGTCTGAAAGCGTGCAGTCTGAGTTGATTGAATGCAATCAGTTAAAACTTTCAACAATGGATCTCTTGGTTCCGGCATCGATGAAGAACGCAGCGAAATGCGATAACTAATGTGAATTGCAGAATTCAGTGAATCATCGAGTCTTTGAACGCACATTGCGCCCCCTGGTATTCCGGGGGGCATGCCTGTCCGAGCGTCATTGCTGCCCTCAAGCCCGGCTTGTGTGTTGGGTCGCCGTCCCCCTCTCCGGGGGGACGGGCCCGAAAGGCAGCGGCGGCACCGCGTCCGAT…
Aspergillus nomius	Aspergillus	Aspergillaceae	Eurotiales	Eurotiomycetes	Ascomycota	0	1	TCCCACCCGTGTTTACTGTACCTTAGTTGCTTCGGCGGGCCCGCCGCAAGGCCGCCGGGGGGCATCCGCCCCCGGGCCCGCGCCCGCCGGAGACACCACGAACTCTGAACGATCTAGTGAAGTCTGAGTTGATTGTATCGCAATCAGTTAAAACTTTCAACAATGGATCTCTTGGTTCCGGCATCGATGAAGAACGCAGCGAAATGCGATAACTAGTGTGAATTGCAGAATTCCGTGAATCATCGAGTCTTTGAACGCACATTGCGCCCCCTGGTATTCCGGGGGGCATGCCTGTCCGAGCGTCATTGCTGCCCATCAAGCACGGCTTGTGTGTTGGGTCGTCGTCCCCCCCTCCGGGGGGGGACGGGCCCTAAAGGCAGCGGCGGCACCGCGTCCGAT…
Aspergillus ochraceopetaliformis	Aspergillus	Aspergillaceae	Eurotiales	Eurotiomycetes	Ascomycota	1	0	ACCTGCGGAAGGATCATTACTGAGTGAGGGTTCCTTCGGGGCCCAACCTCCCACCCTTGTATACCGTACCAAGTTGCTTCGGCGGGCCCGCCGTTCGCGCGGCCGCCGGGGGGGAACCCCTCCCCCCGGGCGAGCGCCCGCCGGAGACCCCAACGTGAACACTGTCTGAAGTTTTGTCGTCTGAGTTCGATTGTATCGCAATCAGTTAAAACTTTCAACAATGGATCTCTTGGTTCCGGCATCGATGAAGAACGCAGCGAAATGCGATAATTAATGTGAATTGCAGAATTCAGTGAATCATCGAGTCTTTGAACGCACATTGCACCCCCTGGTATTCCGGGGGGTATGCCTGTCCGAGCGTCATTGCTGCCCTCAAGCCCGGCTTGTGTGTTGGGCCCT…
Aspergillus tabacinus	Aspergillus	Aspergillaceae	Eurotiales	Eurotiomycetes	Ascomycota	0	2	GGGCGCCCAACCTCCCACCCGTGACTACCTAACACTGTTGCTTCGGCGGGGAGCCCTCTCGGGGGCGAGCCGCCGGGGACTACTGAACTTCATGCCTGAGAGTGATGCAGTCTGAGTCTGAATATAAAATCAGTCAAAACTTTCAACAATGGATCTCTTGGTTCCGGCATCGATGAAGAACGCAGCGAACTGCGATAAGTAATGTGAATTGCAGAATTCAGTGAATCATCGAGTCTTTGAACGCACATTGCGCCCCCTGGCATTCCGGGGGGCATGCCTGTCCGAGCGTCATTGCTGCCCATCAAGCCCGGCTTGTGTGTTGGGTCGTCGTCCCCCCCGGGGGACGGGCCCGAAAGGCAGCGGCGGCACCGTGTCCGGTCCTCGAGCGTATGGGGCTTT…
Aspergillus tamarii	Aspergillus	Aspergillaceae	Eurotiales	Eurotiomycetes	Ascomycota	1	0	TAGCGAGCCCAACCTCCCACCCGTGTTTACTGTAACCTTAGTTGCTTCGGCGGGCCCGCCTTTAAGGCCGCCGGGGGGCATCAGCCCCCGGGCCCGCGCCCGCCGGAGACACCACGAACTCTGTCTGATCTAGTGAAGTCTGAGTTGATTGTATCGCAATCAGTTAAAACTTTCAACAATGGATCTCTTGGTTCCGGCATCGATGAAGAACGCAGCGAAATGCGATAACTAGTGTGAATTGCAGAATTCCGTGAATCATCGAGTCTTTGAACGCACATTGCGCCCCCTGGTATTCCGGGGGGCATGCCTGTCCGAGCGTCATTGCTGCCCATCAAGCACGGCTTGTGTGTTGGGTCGTCGTCCCCTCTTCGGGGGGGACGGGCCCCAAAGGCAGCGGCG…
Aspergillus tennesseensis	Aspergillus	Aspergillaceae	Eurotiales	Eurotiomycetes	Ascomycota	0	2	AACCTCCCACCCGTGACTACCTAACACTGTTGCTTCGGCGGGGAGCCCTCTCGGGGGCGAGCCGCCGGGGACTACTGAACTTCATGCCTGAGAGTGATGCAGTCTGAGTCTGAATATAAAATCAGTCAAAACTTTCAACAATGGATCTCTTGGTTCCGGCATCGATGAAGAACGCAGCGAACTGCGATAAGTAATGTGAATTGCAGAATTCAGTGAATCATCGAGTCTTTGAACGCACATTGCGCCCCCTGGCATTCCGGGGGGCATGCCTGTCCGAGCGTCATTGCTGCCCATCAAGCCCGGCTTGTGTGTTGGGTCGTCGTCCCCCCCGGGGGACGGGCCCGAAAGGCAGCGGCGGCACCGTGTCCGGTCCTCGAGCGTATGGGGCTTTGTCACCCG…
Aspergillus terreus	Aspergillus	Aspergillaceae	Eurotiales	Eurotiomycetes	Ascomycota	2	3	CCTCCCACCCGTGACTATTGTACCTTGTTGCTTCGGCGGGCCCGCCAGCGTTGCTGGCCGCCGGGGGGCGACTCGCCCCCGGGCCCGTGCCCGCCGGAGACCCCAACATGAACCCTGTTCTGAAAGCTTGCAGTCTGAGTGTGATTCTTTGCAATCAGTTAAAACTTTCAACAATGGATCTCTTGGTTCCGGCATCGATGAAGAACGCAGCGAAATGCGATAACTAATGTGAATTGCAGAATTCAGTGAATCATCGAGTCTTTGAACGCACATTGCGCCCCCTGGTATTCCGGGGGGCATGCCTGTCCGAGCGTCATTGCTGCCCTCAAGCCCGGCTTGTGTGTTGGGCCCTCGTCCCCCGGCTCCCGGGGGACGGGCCCGAAAGGCAGCGGCGGCACC…
Aspergillus tubingensis	Aspergillus	Aspergillaceae	Eurotiales	Eurotiomycetes	Ascomycota	1	3	GGGCCAACCTCCCATCCGTGTCTATTATACCCTGTTGCTTCGGCGGGCCCGCCGCTTGTCGGCCGCCGGGGGGGCGCCTTTGCCCCCCGGGCCCGTGCCCGCCGGAGACCCCAACACGAACACTGTCTGAAAGCGTGCAGTCTGAGTTGATTGAATGCAATCAGTTAAAACTTTCAACAATGGATCTCTTGGTTCCGGCATCGATGAAGAACGCAGCGAAATGCGATAACTAATGTGAATTGCAGAATTCAGTGAATCATCGAGTCTTTGAACGCACATTGCGCCCCCTGGTATTCCGGGGGGCATGCCTGTCCGAGCGTCATTGCTGCCCTCAAGCCCGGCTTGTGTGTTGGGTCGCCGTCCCCCTCTCCGGGGGGACGGGCCCGAAAGGCAGCGGCG…
Aureobasidium pullulans	Aureobasidium	Saccotheciaceae	Dothideales	Dothideomycetes	Ascomycota	1	8	ACATGTGTTTTTTATTGAACAAATTTCTTTGGTGGCGGGAGCAATCCTACCGCCAGAGGTTATAACTAAACCAAACTTTTTATTTACAGTCAAACTTGATTTATTATTACAATAGTCAAAACTTTCAACAACGGATCTCTTGGTTCTCGCATCGATGAAGAACGCAGCGAAATGCGATACGTAATATGAATTGCAGATATTCGTGAATCATCGAATCTTTGAACGCACATTGCGCCCTTTGGTATTCCAAAGGGCATGCCTGTTTGAGCGTCATTTCTCCCTCAAACCCCCGGGTTTGGTGTTGAGCAATACGCTAGGTTTGTTTGAAAGAATTTAACGTGGAAACTTATTTTAAGCGACTTAGGTTTATCCAAAA
Auxarthron kuehnii (91%)	Auxarthron	Onygenaceae	Onygenales	Eurotiomycetes	Ascomycota	0	2	GGGTTTGGTCAGGCGTCCACAGAACCCCACCCTTGAATACTAGACCTTTTGTTGCTTCGGCGGGCCCGCCCTTGGGCCGCCGGGGGGGGATCTCTCCCCCTGGCCCGCGCCCGCCGGAGGCAGATTTGAACTCTTTGTGATTATTAGGCCGTCTGAGTAAACTTTTGAATAGTTAAAACTTTCAACAATGGATCTCTTGGTTCCGGCATCGATGAAGAACGCAGCGAAATGCGATAAGTAATGTGAATTGCAGAATTCCGTGAATCATCGAATCTTTGAACGCACATTGCGCCCCCTGGTATTCCGGGGGGCATGCCTGTCCGAGCGTCATTGCAACCTTCAAGCGCGGCTTGTGTGTTGGGCCTCGTCCCCCTGTGGACGGGCTCGAAAGGCAGTGGC…
Beauveria bassiana	Beauveria	Cordycipitaceae	Hypocreales	Sordariomycetes	Ascomycota	1	0	CCCTTCTGTGAACCTACCTATCGTTGCTTCGGCGGACTCGCCCCAGCCCGGACGCGGACTGGACCAGCGGCCCGCCGGGGACCCCAAACTCTTGTATTCCAGCATCTTCTGAATACGCCGCAAGGCAAAACAAATGAATCAAAACTTTCAACAACGGATCTCTTGGCTCTGGCATCGATGAAGAACGCAGCGAAACGCGATAAGTAATGTGAATTGCAGAATCCAGTGAATCATCGAATCTTTGAACGCACATTGCGCCCGCCAGCATTCTGGCGGGCATGCCTGTTCGAGCGTCATTTCAACCCTCGACCTCCCCTTGGGGAGGTCGGCGTTGGGGACCGGCAGCACACCGCCGGCCCTGAAATGGAGTGGCGGCCCGTCCGCGGCGACCTCTGCGCA…
Bionectria sp. (95%)	Bionectria	Bionectriaceae	Hypocreales	Sordariomycetes	Ascomycota	3	0	CCCATGTGACCTTACCTATCGTTGCTTCGGCGGGATCGCCCCGGGCGCCTTGCGTGCCCCGGATCCAGGCGCCCGCCGAGGGACCTTAACTCTTGTATTATTGAGAATCTCTGAGTATTAGATTTAATAATCAAAACTTTCAACAACGGATCTCTTGGTTCTGGCATCGATGAAGAACGCAGCGAAATGCGAAAAGTAATGTGAATTGCAGAATTCAGTGAATCATCGAATCTTTGAACGCACATTGCGCCCGCCAGTATTCTGGCGGGCATGCCTGTCTGAGCGTCATTTCAACCCTCACACCCGCTTGGGTGTGGTGTTGGGGATCGGCCAAAGCCCGCAAGGGAAGGCCGGCCCCTAAATCTAGTGGCGGACCCGTCGTGGCCTCCTCTGCGTAGT…
Bipolaris micropus (96%)	Bipolaris	Pleosporaceae	Pleosporales	Dothideomycetes	Ascomycota	0	1	GCACGCGGCTGCGTCTCCGGGCCAGTTTGCTGAGGCTGAATTATTTTTCACCCATGTCTTTTGCGCACTTGTTGTTTCCTGGGCGAGTTCGCTCGCCACCAGGACCACACCATAAACCTTTTTTATGCAGTTGCAATCAGCGTCAGTATAACAAATGTAAATCATTTACAACTTTCAACAACGGATCTCTTGGTTCTGGCATCGATGAAGAACGCAGCGAAATGCGATACGTAGTGTGAATTGCAGAATTCAGTGAATCATCGAATCTTTGAACGCACATTGCGCCCTTTGGTATTCCAAAGGGCATGCCTGTTCGAGCGTCATTTGTACCCTCAAGCTTTGCTTGGTGTTGGGCGTTTTGTCTTTGCATCAAAGACTCGCCTTAAAACGATTGGCAGC…
Bipolaris setariae	Bipolaris	Pleosporaceae	Pleosporales	Dothideomycetes	Ascomycota	1	0	CTTTGGCTTCGCGGCCGGCTGAAATATTTTTTTCACCCATGTCTTTTGCGCACTTGTTGTTTCCTGGGCGGGTTCGCCCGCCACCAGGACCAAACCATAAACCTTTTTTTAATGCAGTTGCAATCAGCGTCAGTAAAAAACAATGTAATTATTACAACTTTCAACAACGGATCTCTTGGTTCTGGCATCGATGAAGAACGCAGCGAAATGCGATACGTAGTGTGAATTGCAGAATTCAGTGAATCATCGAATCTTTGAACGCACATTGCGCCCTTTGGTATTCCAAAGGGCATGCCTGTTCGAGCGTCATTTGTACCTTCAAGCTTTGCTTGGTGTTGGGCGTTTTTTGTCTCCCTCTTGCTGGGAGACTCGCCTTAAAACGATTGGCAGCCGGCCTAC…
Biscogniauxia uniapiculata	Biscogniauxia	Xylariaceae	Xylariales	Sordariomycetes	Ascomycota	1	0	CATACCTTCTGTTGCCTCGGCAGGTCGTGCTGCGCGGCCGGACCGCCTACCCTGGAGCAGCTACCCTGGAGTAGCTACCCTGGAGTTGGCGGCACCTACCCTGCAGCACGCAACCAGGCCTGCCGGAGTGCTCCTAAACTCTGTTTTACACCTGTATCTCTGAGTCTACTATACAAATAAGTTAAAACTTTCAACAACGGATCTCTTGGTTCTGGCATCGATGAAGAACGCAGCGAAATGCGATAAGTAATGTGAATTGCAGAATTCAGTGAATCATCGAATCTTTGAACGCACATTGCGCCTAATAGTATTCTGTTAGGCATGCCTGTTCGAGCGTCATTTCAACCCCCAAGCCCTGTTTTGCTTGACGTTGGGAGCTTACGGAGACGTAACTCCTCA…
Byssochlamys nivea	Byssochlamys	Aspergillaceae	Eurotiales	Eurotiomycetes	Ascomycota	1	10	CCTCCCACCCGTGTTGACCGACACCTGTTGCTTCGGCGGGCCCGCCAGGGCTCCCGCCCGGCCGCCGGGGGGCCTCGTCGCCCCCGGGCCCGCGCCCGCCGAAGACCCCTCGAACGCTGCCTTGAAGGTTGCCGTCTGAGTATAAAATCAATCGTTAAAACTTTCAACAACGGATCTCTTGGTTCCGGCATCGATGAAGAACGCAGCGAAATGCGATAAGTAATGTGAATTGCAGAATTCCGTGAATCATCGAATCTTTGAACGCACATTGCGCCCCCTGGCATTCCGGGGGGCATGCCTGTCCGAGCGTCATTGCTAACCCTCCAGCCCGGCTGGTGTGTTGGGCCGCCGTCCCCTCCGGGGGACGGGCCCGAAAGGCAGCGGCGGCGCCGCGTCCGG…
Camarographium sp. (96%)	Camarographium	Incertae sedis	Incertae sedis	Incertae sedis	Ascomycota	2	2	GCGGCGGTGTACAGCTCATACCAATACCCTCATTTATGCGTACCCTTTGTTATTTCCTCGGCGGGGACGCCCGTCGATAGGAAGCCCACCAAAACCTATTGCATTAGCATTAACACTTCTGAGCGTAACCTAAATCTTTACAACTTTCAACAATGGATCTCTTGGTTCTGGCATCGATGAAGAACGCAGCGAAATGCGATAAGTAGTGTGAATTGCAGAATTCAGTGAACCATCGAATCTTTGAACGCACATTGCGCCCCTTGGTATTCCATGGGGCATGCCTGTTCGAGCGTCATTTACACCCTCAAGCTCTGCTTGGTGTTGGGCGTCTGTCCAGCCGACTCGGCGCGGACTCGTCCTAAAAATATTGGCAGCGGTCCTAACCAGCCTCTCGCGCAG…
Campylocarpon fasciculare	Campylocarpon	Nectriaceae	Hypocreales	Sordariomycetes	Ascomycota	1	0	AGCGGAGGGATCATTACCGAGTCTCGAACTCACCAAACCCCTGTGAACATACCAGTGTTGCTTCGGCGGTCGACCCCTCCGCCTCCCCCTCACCGGGGCGGCGCGGGGTTCCGCCAGAGGACCCTACAAAAACCCTGTTTTCTTAGAAAGGATTCCGCTCTGAGTACCAAAAAAACAAACCATTAAAACTTTCAACAACGGATCTCTTGGCTCTGGCATCGATGAAGAACGCAGCGAAATGCGATAAGTAATGCGAATTGCAGATTTCAGTGAATCATCGAATCTTTGAACGCACATTGCGCCCGCCAGTATTCTGGCGGGCATGCCTGTTCGAGCGTCATTTCAACCCTCAAGCCCCCCCGGGGGCTTGGCGTTGGGGATCGGCAGCCCACCGGCGCC…
Candid thaimueangensis	Candid	Saccharomycetaceae	Saccharomycetales	Saccharomycetes	Ascomycota	0	1	CTGCGTGAGCGCACACAACACATAAACGGGAGTACTAGGTGGTCAAAGAAATCTAATAGAAAACTTTCAACAACGGATCTCTTGGTTCTCGCATCGATGAAGAGCGCAGCGAAATGCGATACCTAGTGTGAATTGCAGCCATCGTGAATCATCGAGTTCTTGAACGCACATTGCGCCCGTCGGCATTCCGGCGGGCATGCCTGTCTGAGCGTCGTTTCCTTCTTGCGCAAGCAGAGATGACCGAGCCCCGGCCCGGTTGAAACGGAACGTTGCGGGTGTGAGCGAACTATGTTGGGACGCTCGTGCCGCCGAGACTTTACCAAGCTCGACCTCAGATCAGGTAGGAATACCCGCTGAACTTAAGCATATCAATAA
Candida insectorum	Candida	Incertae sedis	Saccharomycetales	Saccharomycetes	Ascomycota	2	0	TTGCGCGGCGAGATTAATCTTACACACAGTGTTTTTTGTTATTACAAGAACTATTGCTTTGGCTTGGCCGCAAGGTTGGGCCAGAGGTTTACTAAACTTCAATTTTTATTGAATTGTTAATTTAATGTTTTGTCAATTTGTTTGATTAAATTCAAAATAATCTTCAAAACTTTCAACAACGGATCTCTTGGTTCTCGCATCGATGAAGAACGCAGCGAAATGCGATAAGTAATATGAATTGCAGATTTTCGTGAATCATCGAATCTTTGAACGCACATTGCGCTCTTTGGTATTCCGAAGAGCATGCCTGTTTGAGCGTCATTTCTCTCTCAAACCGCAAGGTTTGGTATTGAGTGATACTCTTAGTCGAACTAGGCGTTTGCTTGAAATGCAATGGCA…
Candida pseudolambica (89%)	Candida	Incertae sedis	Saccharomycetales	Saccharomycetes	Ascomycota	0	1	CTGCGTGAGCGCACACAACACCGAAACGTATGTCCGAGTGTCAAAACACAACACAAAACAAAACAAAACTTTCAACAACGGATCTCTTGGTTCTCGCATCGATGAAGAGCGCAGCGAAATGCGATACCTAGTGTGAATTGCAGCCATCGTGAATCATCGAGTTCTTGAACGCACATTGCGCCCGCCGGCATTCCGGCGGGCATGCCTGTTTGAGCGTCGTTTCCTTCTTGCGCAAGCAGAGATGGGGGTGTGGGGCTGCTGGCCTTCCCCGAAAAGAAACGTGCTGGCGAAGCGAACTACATCTGGGACGCTTGGCCGCCGAGTTTAGATCTACCGAGCTCGACCTCAAATCAGGTAGGAATACCCGCTGAACTTAAGCATATCAATAA
Candida thaimueangensis	Candida	Incertae sedis	Saccharomycetales	Saccharomycetes	Ascomycota	1	16	CACTGCGTGAGCGCACACAACACATAAACGGGAGTACTAGGTGGTCAAAGAAATCTAATAGAAAACTTTCAACAACGGATCTCTTGGTTCTCGCATCGATGAAGAGCGCAGCGAAATGCGATACCTAGTGTGAATTGCAGCCATCGTGAATCATCGAGTTCTTGAACGCACATTGCGCCCGTCGGCATTCCGGCGGGCATGCCTGTCTGAGCGTCGTTTCCTTCTTGCGCAAGCAGAGATGACCGAGCCCCGGCCCGGTTGAAACGGAACGTTGCGGGTGTGAGCGAACTATGTTGGGACGCTCGTGCCGCCGAGACTTTACCAAGCTCGACCTCAGATCAGGTAGGAATACCCGCTGAACTTAAGCATATCAA
Candida tropicalis	Candida	Incertae sedis	Saccharomycetales	Saccharomycetes	Ascomycota	51	244	TTTCTTTGGTGGCGGGAGCAATCCTACCGCCAGAGGTTATAACTAAACCAAACTTTTTATTTACAGTCAAACTTGATTTATTATTACAATAGTCAAAACTTTCAACAACGGATCTCTTGGTTCTCGCATCGATGAAGAACGCAGCGAAATGCGATACGTAATATGAATTGCAGATATTCGTGAATCATCGAATCTTTGAACGCACATTGCGCCCTTTGGTATTCCAAAGGGCATGCCTGTTTGAGCGTCATTTCTCCCTCAAACCCCCGGGTTTGGTGTTGAGCAATACGCTAGGTTTGTTTGAAAGAATTTAACGTGGAAACTTATTTTAAGCGACTTAGGTTTATCCAAAAACGCTTATTTTGCTAGTGGCCACCACAATTTATTTCATAACTTTGA…
Castanediella couratarii	Castanediella	Incertae sedis	Xylariales	Sordariomycetes	Ascomycota	1	0	ACCCTTTGTGAACTTACCTTTGTTGCCTCGGCGGGGCCTACCCGGTACCGACCCCTTTTGGGCGAAGTTACCCTGTAGCCCGCCGGTGGATTTTCAAACTCTTGTTATTTTAATGTTATCTGAGCGTCTTATTTTAATAAGTCAAAACTTTCAACAACGGATCTCTTGGTTCTGGCATCGATGAAGAACGCAGCGAAATGCGATAAGTAATGTGAATTGCAGAATTCAGTGAATCATCGAATCTTTGAACGCACATTGCGCCCATTAGTATTCTAGTGGGCATGCCTGTTCGAGCGTCATTTCAACCCTTAAGCCTAGCTTAGTGTTGGGAGTCTACTGGTGGTAACTTGTTACCTTGTAGTTCCTAAAATGAAACGGCGGATCTGCAGTATCCTCTGA…
Catabotrys deciduum	Catabotrys	Catabotryaceae	Incertae sedis	Sordariomycetes	Ascomycota	2	0	CCCAACCCCCAACCCTTTGTGAACGTATACCTTTACCGTTGCCTCGGCGCGCGCGCCGGGCGGAGCACCCCTCCCCCGGAGCCCCCCCCCGCGCCGGCGGCCCCTCTGAAGAAACTGCATCTCCCAGAGACAGACCTCACGAGAAAACACGTCCGACACGGTCGGACACAACCAAACACAACCTTCAACAGTGGATCTCTTGGTTCCGGCATCGATGAAGAACGCAGCGAAATGCGATACGTAGTGTGAATTGCAGAGCACAGTGAATCATCGAATCTTTGAACGCACATTGCGCCCGCCGGCCATTCCGGCGGGCATGCCTGTCCGAGCGTCGCTCCCACCCCTCGAGCCCTAGCTTGCTCGGTGTTGGGGCCCCACGGCCGCCTAGGCCGCAGGCCC…
Cephalotrichum microsporum	Cephalotrichum	Microascaceae	Microascales	Sordariomycetes	Ascomycota	1	0	ACTGTGACCTTACCTCTTGCCGCGTTGTCTCGGCGGGAGGCGGTGGGCGTCGCGCGCCCTAGCGGGCCGTGCCGCCCCCGTCCCCGCCGGCGGCGCCAAACTCTAAATGCACAGCGGACTGTACGTTCTGATTTACAAAAAAAAACAAGTTAAAACTTTCAACAACGGATCTCTTGGTTCTGGCATCGATGAAGAACGCAGCGAAATGCGATAAGTAATGTGAATTGCAGAATTCAGTGAACCATCGAATCTTTGAACGCACATTGCGCCCGGCAGTAATCTGCCGGGCATGCCTGTCCGAGCGTCATTTCTGCCCTCGAGCGAGTCCAGCATCTAGGTGCTGGGCCCGCCCGGCGTTGGGGCACTACGGGAAGCCCTGTGCTGTCCCCCGTAGGCCCC…
Ceriosporopsis halima (86%)	Ceriosporopsis	Halosphaeriaceae	Microascales	Sordariomycetes	Ascomycota	0	5	CCTACCTATATTCCTGCTGGCGTTGTTGTTTCGGCGGGTGGAGGGACTTTCTTTCCCTTCCCTCGGCCTCTCCACATGAGAGGCGCCTGCCGGCAGCGCCAAACTCCAAGTTTTTTAGTGGTCTTTCTTCTGAGTGGCAACCAAAAAAACAAATCAAAACTTTCAACAACGGATCTCTTGGTTCTGGCATCGATGAAGAACGCAGCGAAACGCGATAAGTAATGTGAATTGCAGAATTCAGTGAATCATCGAATCTTTGAACGCACATTGCACCCGGCGGCATTCCGCCGGGTATGCCTGTTCGAGCGTCATTTACACCCCTCGGAACCGCTGTAACCTCGCGTTGCGGCGGACCGGTGTTGGGGAACTACGGGGGCCTTCGCGGCGCTCGTAGTCCCC…
Chaetomella raphigera	Chaetomella	Chaetomellaceae	Chaetomellales	Leotiomycetes	Ascomycota	1	0	TCTCCCTTTCTTGATGTATGACCGGTTGCCTTGCCTTCGGGCAGCATTATTCTGATACCAGTTGTCTGAGTACTACTTAATAAATCAAAACTTTCAACAACGGATCTCTTGGTTCTGGCATCGATGAAGAACGCAGCGAAATGCGATACGTAATGTGAATTGCAGACACCGTGAATCATCGAATCTTTGAACGCACATTGCGCCCTTTGGTATTCCGAAGGGCATGCCTGTTCGAGCGTCATTACACCTTCTACAAAGGTTTTGGGGATGGCACCCGCCGCCCTTAAAAAGCTTGGTGGTAACTGGAACCCACGCACAGTAATCTCTGCGAAGGCGACCAGGTAAACACCGTAAACTCTTCTGTTTGACCTCGGATCAGGTAGGGATACCCGCTGAACT…
Chaetomium cf. unguicola	Chaetomium	Chaetomiaceae	Sordariales	Sordariomycetes	Ascomycota	2	0	TTGTGAACGTTACCTATACCGTTGCTTCGGCGGGCGGCCCCGGGGTTTACCCCCCGGGCGCCCCTGGGCCCCACCGCGGGCGCCCGCCGGAGGTCACCAAACTCTTGATAATTTATGGCCTCTCTGAGTCTTCTGTACTGAATAAGTCAAAACTTTCAACAACGGATCTCTTGGTTCTGGCATCGATGAAGAACGCAGCGAAATGCGATAAGTAATGTGAATTGCAGAATTCAGTGAATCATCGAATCTTTGAACGCACATTGCGCCCGCCAGTATTCTGGCGGGCATGCCTGTTCGAGCGTCATTTCAACCATCAAGCCCCCGGGCTTGTGTTGGGGACCTGCGGCTGCCGCAGGCCCTGAAAAGCAGTGGCGGGCTCGCTGTCGCACCGAGCGTAGT…
Chaetosphaeria endophytica (88%)	Chaetosphaeria	Chaetosphaeriaceae	Chaetosphaeriales	Sordariomycetes	Ascomycota	0	1	TTACCACAGTTGCCTCGGCGGTGGCCACCCTAGGGGGGCGGCCGCCGGAGGGATGCGAAACTCTGATATGTATTATCTTCTGAGCGTCTTATAAAAATTAAGTCAAAACCTTCAACAACGGATCTCTTGGTTCTGGCATCGATGAAGAACGCAGCGAAATGCGATAAGTAATGTGAATTGCAGAATTCAGTGAATCATCGAATCTTTGAACGCACATTGCGCCCGCCAGTATTCTGGCGGGCATGCCTGTTCGAGCGTCATTTCGACCACTTAGGCCCCCCGCCTAGCGTTGGGAGCCTACGGAGGTGAGCTACCCTGTAGCCTACCCTGTAGCTCCTTAAATCCACCGGCAGGGCCGTGGCTCCCCTCTGAGCGTAGTAGCTTCTAGTTTTCTCGCTT…
Cheiromyces inflatus (85%)	Cheiromyces	Incertae sedis	Incertae sedis	Incertae sedis	Ascomycota	5	1	GCAGTTCGGGTAGTGAAGCCCTTGGAAAATTCGCTGAATACTTCGGCGGGACCTCGTTGGAAGCAATGAGTTCGGCGTTTCGACGCTGGGTTGTGCCCGCCACTGAACTTCTCTTGAACTGTTTGTCTATTTAAAACTATAAATGAACAAAACTTTCAACAACGGATCTCTTGGTTCTGGCATCGATGAAGAACGCAGCGAAATGCGATACGTAATGTGAATTGCAGAATTCAGCGAATCATCGAATTTTTGAACGCACATTGCGCCTTTAGGTATTCCTGGAGGCATGCCTGTTCGAGCGTCGTTTTGACCGTGAGGCTCTGCCTTGTGATGACGGATGGGAGGCGATACGGAATCCCACTGTTTAAACGTGTTGGCGTCAACGCCTGACCAGCCGCA…
Chromocleista sp.	Chromocleista	Aspergillaceae	Eurotiales	Eurotiomycetes	Ascomycota	2	0	TGTGAACGTTACCAATCTGTTGCCTCGGCGGGATCTCTGCCCCGGGCGCGTCGCAGCCCCGGATCCCATGGCGCCCGCCGGAGGACCAACCAAACTCTTTTTCTCTCTCCGTCGCGGCTCCGTCGCGGCTCTGTTTTATTTTTGCTCTGAGCCTTTCTCGGCGACCCTAGCGGGCGTCTCGAAAATGAATCAAAACTTTCAACAACGGATCTCTTGGTTCTGGCATCGATGAAGAACGCAGCGAAATGCGATAAGTAATGTGAATTGCAGAATTCAGTGAATCATCGAATCTTTGAACGCACATTGCGCCCGCCAGTATTCTGGCGGGCATGCCTGTCCGAGCGTCATTTCAACCCTCGAACCCCTCCGGGGGGTCGGCGTTGGGGATCGGCCCCCTCA…
Chromocleista sp. (96%)	Chromocleista	Aspergillaceae	Eurotiales	Eurotiomycetes	Ascomycota	1	0	GGTTTATACCCTTGTTTTTTGCGTACCTATTGTTTCCTCGGTGGGCTTGCCTGCCGGTTGGACAAACCTTATAACCTTTTTAAATCTTCAATCAGCGTCTGAATTATACATAATAATTACAACTTTCAACAACGGATCTCTTGGTTCTGGCATCGATGAAGAACGCAGCGAAATGCGATAAGTAGTGTGAATTGCAGAATTCAGTGAATCATCGAATCTTTGAACGCACATTGCGCCCCTTGGTATTCCATGGGGCATGCCTGTTCGAGCGTCATTTGTACCCTCAAGCTTTGCTTGGTGTTGGGCGTATTGTCTCTTCCTTAGCGATTAGACTCGCCTTAAAGTGATTGGCAGCCAGTTGTTTTTGGTAGTAAGCGCAGCACATTTTGCGTCTTGGTC…
Cirrenalia iberica (86%)	Cirrenalia	Halosphaeriaceae	Microascales	Sordariomycetes	Ascomycota	6	6	CATCCTTTGAGAATTTACCATAAAGGCGTTGTTTCGGCGGGTTTGCAGGTTGAATTCGTTCACCGGCAAAGTCGCCTGGCCAGCGAGGCCCGCCGGCATCGCCAAACTCTTCAGTTTTACAGTGGAGTCTTCTGAGTGGCAACCAAAAAAATAAGCAAAACTTTCAACAACGGATCTCTTGGTTCTGGCATCGATGAAGAACGCAGCGAAATGCGATAAGTAATGTGAATTGCAGAATTCAGTGAATCATCGAATCTTTGAACGCACATTGCGCCTGGTGGTATTCCGCCAGGCATGCCTGTTCGAGCGTCATTTCTATCCTCAGGACCCTGCCGTCTACAGGCGGCGCGGGACTGGTTTTGGGGCGTGCGGGGGGACAGTTGTTTCCCCGCAGCCCCC…
Cirrenalia iberica (87%)	Cirrenalia	Halosphaeriaceae	Microascales	Sordariomycetes	Ascomycota	0	2	ACCCTTTGAGAATTTACTTTAATGGCGTTGTTTCGGCGGGTTTGCGGGTTGAATTCGTTCACCAGCAAGTCGCCTGGCCAGCGAAGCCTGCCGGCAGCGCCAAACTCACAGTTTTTCAGTGGAAGTCTTCTGAGTGGCAAAAGCAAAATAAGCAAAACTTTCAACAACGGATCTCTTGGTTCTGGCATCGATGAAGAACGCAGCGAAATGCGATAAGTAATGTGAATTGCAGAATTCAGTGAATCATCGAATCTTTGAACGCACATTGCGCCTGGTGGTATTCCGCCAGGCATGCCTGTTCGAGCGTCATTTCTACCCTCAGCACCTGCCCGTCTAGGCGGCGTAGGCGCTGGTTTTGGGGCGTGCGGGATGCACCTTCGGTGCCCCGCAGTCCCTAAT…
Cladophialophora abundans	Cladophialophora	Herpotrichiellaceae	Chaetothyriales	Eurotiomycetes	Ascomycota	7	46	TCTGTTTACCGAATCTCTGTTGCTTCGGCGGGCCCGTCTCGCGACCGCCCGGGAGACTGTGTCACCACGTCCCCGGGCCCGCGTCCGCCGATAGCCCACCACAATAAACTCGTGACCGAATCGTGTGTTATGTCTGAATCTCATGATTTTAAACGCAAAACTTTCAACAACGGATCTCTTGGTTCTGGCATCGATGAAGAACGCAGCGAAATGCGATAAGTAATGCGAATTGCAGAATTCCCGTGAGTCATCGAATCTTTGAACGCACATTGCGCCCCCTGGTATTCCAGAGGGCATGCCTGTTCGAGCGTCATTATCACCCCTCAAGCCCTGGGCTTGGTGTTGGACGTAGGTCGGCGTGACGCCGACCCCGTCCCAAAGACAATGACGGCGGCCCGT…
Cladophialophora devriesii	Cladophialophora	Herpotrichiellaceae	Chaetothyriales	Eurotiomycetes	Ascomycota	0	1	CTCTCTGGCCCGACCTCCCAACCCTTTGTCTACTAGACCTCTGTTGCTTCGGCGGACCCGTCCCAAACGGACCGCCGGAGGACCGCCCACCGTGCCGCGTCCTCTGGCCAGCGTCCGCCGACAGCCCCTTCAAACTCTGGAACAACCATGATTTTACTGTCTAAGTGAATTTATTCAATTAAAAGCAAAAACTTTCAACAACGGATCTCTTGGTTCTGGCATCGATGAAGAACGCAGCGAAATGCGATAAGTAATGCGAATTGCAGAATTCCAGTGAGTCATCGAATCTTTGAACGCACATTGCGCCCTTTGGTATTCCGAAGGGCATGCCTGTTCGAGCGTCATTATCACCCCCTCAAGCCCCGTGCTTGGTGTTGGACGGCTTGGTAGAGTCTCCTA…
Cladophialophora immunda	Cladophialophora	Herpotrichiellaceae	Chaetothyriales	Eurotiomycetes	Ascomycota	2	0	GACCTCCCAACCCTCTGTTTACTAGACCTCTGTTGCTTCGGCGGACCCGTCTCAAGCGGACCGCCGGAGGACCGCCCACCGCGGCGTGCGTCCTCTGGCCAGTGTCCGCCGATAGCCTCTTTAAACTCTGGAAACAATCATGATTTTAGTGTCTAAGTGATTTTATTCAATTAAAAGCAAAAACTTTCAACAACGGATCTCTTGGTTCTGGCATCGATGAAGAACGCAGCGAAATGCGATAAGTAATGCGAATTGCAGAATTCCAGTGAGTCATCGAATCTTTGAACGCACATTGCGCCCTTTGGTATTCCGAAGGGCATGCCTGTTCGAGCGTCATTATCACCCCCTCAAGCCCCGTGCTTGGTGTTGGACGGTTTGGTAGAGTGCCTACCCCTCCTA…
Cladophialophora lanosa (90%)	Cladophialophora	Herpotrichiellaceae	Chaetothyriales	Eurotiomycetes	Ascomycota	0	1	GACCTCCTAACCCTTTGTTTACTGAACCCACGTTGCTTCGGCGGGCCCGTCTTAATTGACCGCCGGAGGACCGCTGAGAGGCGTCCTCTAGCCAGCGTCCGCCGAGAGCCCCCATTAAAATTCTCGGATAAATCATGTCGTACGTCTAAATTGAATGATACAAAAAATAATAGCAAAACTTTCAACAACGGATCTCTTGGTTCTGGCATCGATGAAGAACGCAGCGAAATGCGATAAGTAATGCGAATTGCAGAATTTCAGTGAGTCATCGAATTTTTGAACGCACATTGCGCCCTTTGGTATTCCGAAGGGCATGCCTGTTCGAGCGTCATTATCACCCCTCAGGCCTATGCTTGGTGTTGGACGGTCTGGTCGGGAAACCGACCCCTCCTAAAGACA…
Cladophialophora sp.	Cladophialophora	Herpotrichiellaceae	Chaetothyriales	Eurotiomycetes	Ascomycota	3	2	GACCTCCCAACCCTCTGTTTACCGAATCTCTGTTGCTTCGGCGGGCCCGTCTCGCGACCGCCCGGGAGACTGTGTCACCACGTCCCCGGGCCCGCGTCCGCCGATAGCCCACCACAATAAACTCGTGACCGAATCGTGTGTTATGTCTGAATCTCATGATTTTAAACGCAAAACTTTCAACAACGGATCTCTTGGTTCTGGCATCGATGAAGAACGCAGCGAAATGCGATAAGTAATGCGAATTGCAGAATTCCCGTGAGTCATCGAATCTTTGAACGCACATTGCGCCCCCTGGTATTCCAGAGGGCATGCCTGTTCGAGCGTCATTATCACCCCTCAAGCCCCGTGCTTGGTGTTGGACGCAGGTCGGCGTCACGCCGACCCCGTCCCAAAGACAAT…
Cladosporium anthropophilum	Cladosporium	Cladosporiaceae	Capnodiales	Dothideomycetes	Ascomycota	2	0	GGGATGTTCATAACCCTTTGTTGTCCGACTCTGTTGCCTCCGGGGCGACCCTGCCTTCGGGCGGGGGCTCCGGGTGGACACTTCAAACTCTTGCGTAACTTTGCAGTCTGAGTAAACTTAATTAATAAATTAAAACTTTTAACAACGGATCTCTTGGTTCTGGCATCGATGAAGAACGCAGCGAAATGCGATAAGTAATGTGAATTGCAGAATTCAGTGAATCATCGAATCTTTGAACGCACATTGCGCCCCCTGGTATTCCGGGGGGCATGCCTGTTCGAGCGTCATTTCACCACTCAAGCCTCGCTTGGTATTGGGCATCGCGGTCCGCCGCGTGCCTCAAATCGACCGGCTGGGTCTTCTGTCCCCTAAGCGTTGTGGAAACTATTCGCTAAAGGG…
Cladosporium cladosporioides	Cladosporium	Cladosporiaceae	Capnodiales	Dothideomycetes	Ascomycota	6	0	TGTTCATAACCCTTTGTTGTCCGACTCTGTTGCCTCCGGGGCGACCCTGCCTTCGGGCGGGGGCTCCGGGTGGACACTTCAAACTCTTGCGTAACTTTGCAGTCTGAGTAAACTTAATTAATAAATTAAAACTTTTAACAACGGATCTCTTGGTTCTGGCATCGATGAAGAACGCAGCGAAATGCGATAAGTAATGTGAATTGCAGAATTCAGTGAATCATCGAATCTTTGAACGCACATTGCGCCCCCTGGTATTCCGGGGGGCATGCCTGTTCGAGCGTCATTTCACCACTCAAGCCTCGCTTGGTATTGGGCAACGCGGTCCGCCGCGTGCCTCAAATCGACCGGCTGGGTCTTCTGTCCCCTAAGCGTTGTGGAAACTATTCGCTAAAGGGTGCT…
Cladosporium delicatulum	Cladosporium	Cladosporiaceae	Capnodiales	Dothideomycetes	Ascomycota	8	0	TGTTCATAACCCTTTGTTGTCCGACTCTGTTGCCTCCGGGGCGACCCTGCCTTCGGGCGGGGGCTCCGGGTGGACACTTCAAACTCTTGCGTAACTTTGCAGTCTGAGTAAACTTAATTAATAAATTAAAACTTTTAACAACGGATCTCTTGGTTCTGGCATCGATGAAGAACGCAGCGAAATGCGATAAGTAATGTGAATTGCAGAATTCAGTGAATCATCGAATCTTTGAACGCACATTGCGCCCCCTGGTATTCCGGGGGGCATGCCTGTTCGAGCGTCATTTCACCACTCAAGCCTCGCTTGGTATTGGGCAACGCGGTCCGCCGCGTGCCTCAAATCGACCGGCTGGGTCTTCTGTCCCCTAAGCGTTGTGGAAACTATTCGCTAAAGGGTGCT…
Cladosporium dominicanum	Cladosporium	Cladosporiaceae	Capnodiales	Dothideomycetes	Ascomycota	1	0	GGGGATGATCATAACCCTTTGCTGTCCGACTCTGTTGCCTCCGGGGCGACCCTGCCTCCGGGCGGGGGCCCCGGGTGGACACATTCAAACTCTTGCGTAACTTTGCAGTCTGAGTAAATTTAATTAATAAATTAAAACTTTCAACAACGGATCTCTTGGTTCTGGCATCGATGAAGAACGCAGCGAAATGCGATAAGTAATGTGAATTGCAGAATTCAGTGAATCATCGAATCTTTGAACGCACATTGCGCCCCCTGGTATTCCGGGGGGCATGCCTGTTCGAGCGTCATTTCACCACTCAAGCCTCGCTTGGTATTGGGCGACGCGGTCCGCCGCGCGCCTCAAATCGACCGGCTGGGTCTTCTGTCCCCTCAGCGTTGTGGAAACTATTCGCTAAAG…
Cladosporium halotolerans	Cladosporium	Cladosporiaceae	Capnodiales	Dothideomycetes	Ascomycota	6	1	TGTGAACGTTACCAAACTGTTGCCTCGGCGGGATCTCTGCCCCGGGTGCGTCGCAGCCCCGGACCAAGGCGCCCGCCGGAGGACCAACCAAAACTCTTTTTGTATACCCCCTCGCGGGTTTTTTTATAATCTGAGCCTTCTCGGCGCCTCTCGTAGGCGTTTCGAAAATGAATCAAAACTTTCAACAACGGATCTCTTGGTTCTGGCATCGATGAAGAACGCAGCGAAATGCGATAAGTAATGTGAATTGCAGAATTCAGTGAATCATCGAATCTTTGAACGCACATTGCGCCCGCCAGTATTCTGGCGGGCATGCCTGTCCGAGCGTCATTTCAACCCTCGAACCCCTCCGGGGGGTCGGCGTTGGGGATCGGCCCTGCCTCTTGGCGGTGGCCGTCT…
Cladosporium pseudocladosporioides	Cladosporium	Cladosporiaceae	Capnodiales	Dothideomycetes	Ascomycota	1	0	CCGGGATGTTCATAACCCTTTGTTGTCCGACTCTGTTGCCTCCGGGGCGACCCTGCCTTCGGGCGGGGGCTCCGGGTGGACACTTCAAACTCTTGCGTAACTTTGCAGTCTGAGTAAACTTAATTAATAAATTAAAACTTTTAACAACGGATCTCTTGGTTCTGGCATCGATGAAGAACGCAGCGAAATGCGATAAGTAATGTGAATTGCAGAATTCAGTGAATCATCGAATCTTTGAACGCACATTGCGCCCCCTGGTATTCCGGGGGGCATGCCTGTTCGAGCGTCATTTCACCACTCAAGCCTCGCTTGGTATTGGGCAACGCGGTCCGCCGCGTGCCTCAAATCGACCGGCTGGGTCTTCTGTCCCCTAAGCGTTGTGGAAACTATTCGCTAAAG…
Cladosporium sphaerospermum	Cladosporium	Cladosporiaceae	Capnodiales	Dothideomycetes	Ascomycota	2	1	GGCCGGGGATGTTCATAACCCTTTGTTGTCCGACTCTGTTGCCTCCGGGGCGACCCTGCCTTTTCACGGGCGGGGGCCCCGGGTGGACACATCAAAACTCTTGCGTGACTTTGCAGTCTGAGTAAATTTAATTAATAAATTAAAACTTTCAACAACGGATCTCTTGGTTCTGGCATCGATGAAGAACGCAGCGAAATGCGATAAGTAATGTGAATTGCAGAATTCAGTGAATCATCGAATCTTTGAACGCACATTGCGCCCCCTGGTATTCCGGGGGGCATGCCTGTTCGAGCGTCATTTCACCACTCAAGCCTCGCTTGGTATTGGGCGACGCGGTCCGCCGCGCGCCTCAAATCGACCGGCTGGGTCTTCTGTCCCCTCAGCGTTGTGGAAACTATT…
Cladosporium tenuissimum	Cladosporium	Cladosporiaceae	Capnodiales	Dothideomycetes	Ascomycota	10	0	GGGATGTTCATAACCCTTTGTTGTCCGACTCTGTTGCCTCCGGGGCGACCCTGCCTTCGGGCGGGGGCTCCGGGTGGACACTTCAAACTCTTGCGTAACTTTGCAGTCTGAGTAAACTTAATTAATAAATTAAAACTTTTAACAACGGATCTCTTGGTTCTGGCATCGATGAAGAACGCAGCGAAATGCGATAAGTAATGTGAATTGCAGAATTCAGTGAATCATCGAATCTTTGAACGCACATTGCGCCCCCTGGTATTCCGGGGGGCATGCCTGTTCGAGCGTCATTTCACCACTCAAGCCTCGCTTGGTATTGGGCAACGCGGTCCGCCGCGTGCCTCAAATCGACCGGCTGGGTCTTCTGTCCCCTAAGCGTTGTGGAAACTATTCGCTAAAGGG…
Clonostachys byssicola	Clonostachys	Bionectriaceae	Hypocreales	Sordariomycetes	Ascomycota	5	2	CCCATGTGAACATACCTATTGTTGCTTCGGCGGGATTGCCCCAGGCGCCTCGTGTGCCCCGGATCAGGCGCCCGCCTAGGAACTTTAACTCTTGTTTTATTATGAATCTTCTGAGTAGTTTTTACAAATAAATAAAAACTTTCAACAACGGATCTCTTGGTTCTGGCATCGATGAAGAACGCAGCGAAATGCGATAAGTAATGTGAATTGCAGAATTCAGTGAATCATCGAATCTTTGAACGCACATTGCGCCCGCCAGTATTCTGGCGGGCATGCCTGTCTGAGCGTCATTTCAACCCTCATGCCCCTAGGGCGTGGTGTTGGGGATCGGCCAAAGCCCGTAAGGGACGGCCGGCCCCTAAATCTAGTGGCGGACCCGTCGTGGCCTCCTCTGCGAAG…
Clonostachys candelabrum	Clonostachys	Bionectriaceae	Hypocreales	Sordariomycetes	Ascomycota	1	0	TTGTGATCTTACCTTTTCGTTGCTTCGGCGGGATCGCCCCGGGCGCTTCGGTGCCCCGGATTCAGGCGCCCGCCGAGGGACCCAAACTCTTGTATTATAGTGGATTTCTGAGTGGATTACACAAATAATCAAAACTTTCAACAACGGATCTCTTGGTTCTGGCATCGATGAAGAACGCAGCGAAATGCGATAAGTAATGTGAATTGCAGAATTCAGTGAATCATCGAATCTTTGAACGCACATTGCGCCCGCCAGTATTCTGGCGGGCATGCCTGTCTGAGCGTCATTTCAACCCTCATGCCCCAGCGGTGTGGTGTTGGGGATC
Clonostachys rosea	Clonostachys	Bionectriaceae	Hypocreales	Sordariomycetes	Ascomycota	7	0	ATGTGAACATACCTATCGTTGCTTCGGCGGGATCGCCCCGGGCGCCTTGTGTGCCCCGGAGTCAGGCGCCCGCCGGGGGACTCAAACTCTTGTTTTTAACGAGTATCTTCTGAGTAACGTTTTTAAATAAATAAAAACTTTCAACAACGGATCTCTTGGTTCTGGCATCGATGAAGAACGCAGCGAAATGCGAAAAGTAATGTGAATTGCAGAATTCAGTGAATCATCGAATCTTTGAACGCACATTGCGCCCGCCAGTATTCTGGCGGGCATGCTTGTCTGAGCGTCATTTCAACCCTCATGCCCCCCAGGGCGTGGTGTTGGGGATCGGCCAGAAGCCCGCAAGGGACGGGCCGTCCCCTAAATACAGTGGCGGACTCGCTGTGGCATCCCCTGTGA…
Clonostachys rossmaniae	Clonostachys	Bionectriaceae	Hypocreales	Sordariomycetes	Ascomycota	1	0	CCCATGTGATCTTACCTTTTCGTTGCTTCGGCGGGATCGCCCCGGGCGCCATCGTGTGCCCCGGACCCAGGCGCCCGCCGGGGGACCTAAACTCTTGTATTACTTTTGTTTTCTCTGAGTGGATTACACAAATAATCAAAACTTTCAACAACGGATCTCTTGGTTCTGGCATCGATGAAGAACGCAGCGAAATGCGAAAAGTAATGTGAATTGCAGAATTCAGTGAATCATCGAATCTTTGAACGCACATTGCGCCCGCCAGTATTCTGGCGGGCATGCCTGTCTGAGCGTCATTTCAACCCTCATGCCCTAGCGGCGTGGTGTTGGGGCTCGGCCTGAACTTGCTTCGGGCCGTCCCCTAAATCTAGTGGCGGACCCGCTGTGGCCTCCTCTGCGTAG…
Colacogloea cycloclastica (86%)	Colacogloea	Heterogastridiaceae	Heterogastridiales	Microbotryomycetes	Basidiomycota	2	0	CTTACAGAGGCCCGACCTTCATCCTTCTACCCTGTGCACTATTATAACTTCGATACTAGCTAGTTGGGCTTTGGCCCTCTAGTGAATTCGAATTCATCCTTAAACTCTACAAGTCTAAGAATGTAATAAACCTAAAACAAAAAAAACTTTCAACAACGGATCTCTTGGCTCTCGCATCGATGAAGAACGCAGCGAAATGTGATAAGTAATGTGAATTGCAGAATTCAGTGAATCATCGAATCTTTGAACGCATCTTGCGCTCTCTGGTATTCCGGAGAGCATGCCTGTTTGAGTGTCATGAACTCTTCAACCCTCCTATTCCTTGTTGGATAGCGAGGTGTTTGGTTTTTGAATGTTGCTGGCTTGCAGTCTCTGGACTGCAAAAGCGAAGCTCGTTCG…
Coniochaeta boothii (93.8%)	Coniochaeta	Coniochaetaceae	Coniochaetales	Sordariomycetes	Ascomycota	0	1	ACACCATTGTGAACCTACCCCGTACGCGTTGCTTCGGCGGGCGTCCCCTCCCCGGGGACGCGGCCCTTCGGGGTGCCCGCCGGACGGCCGACCAAACTCTTTACTGTATCCTAGTGGACTCTCTGAGAAAACAAGCCAATAAATTAAAACTTTCAACAACGGATCTCTTGGTTCTGGCATCGATGAAGAACGCAGCGAAATGCGAAAAGTAATGTGAATTGCAGAATTCAGTGAATCATCGAATCTTTGAACGCACATTGCGCCCGCCAGTATTCTGGCGGGCATGCCTGTCCGAGCGTCATTTCAACCCTCAAGCCCTGCTTGGTGTTGGGGTCCTACGGCTAGCCGTAGGCCCTGAAAGCTAGTGGCGGGCTCGCTACCACTCCGAGCGCAGTACAG…
Coniochaeta hoffmannii	Coniochaeta	Coniochaetaceae	Coniochaetales	Sordariomycetes	Ascomycota	1	0	GCGAGGATCTCTGCCCCGGGTGCGTCGCAGCCCCGGACCAAGGCGCCCGCCGGAGGACCAACCAAAACTCTTTTTGTATACCCCCTCGCGGGTTTTTTTATAATCTGAGCCTTCTCGGCGCCTCTCGTAGGCGTTTCGAAAATGAATCAAAACTTTCAACAACGGATCTCTTGGTTCTGGCATCGATGAAGAACGCAGCGAAATGCGATAAGTAATGTGAATTGCAGAATTCAGTGAATCATCGAATCTTTGAACGCACATTGCGCCCGCCAGTATTCTGGCGGGCATGCCTGTCCGAGCGTCATTTCAACCCTCGAACCCCTCCGGGGGGTCGGCGTTGGGGATCGGCCCTCCCTTAGCGGGTGGCCGTCTCCGAAATACAGTGGCGGTCTCGCCGCA…
Conioscypha pleiomorpha (90%)	Conioscypha	Incertae sedis	Conioscyphales	Sordariomycetes	Ascomycota	1	0	GTGCTCTCCTACGTGGACAACAGGAAAGCCCTCCGGGGCATCGGAAATCTGAGAAGTTGAAGAACTGCGCCCCGGCGCATGACTAAGAAAAAAATTACAACCCATAACAGTGGATCTCTTGGCTCTGGCATCGATGAAGAACGCAGCGAAATGCGATAATTAATATGAATTGCAGAATTCAGTGAATCATCGAGTCTTTGAACGCACATTGCGCCCTCCGGCATTCCGGAGGGCATGTCCGACCGAGCGTCACTAGCACCGCTCGAGCCCGCTCCGCTTTCGGGACGGAGGCTCGGTGTTGGGGACCCGCGGGCGGGGTCGACTCGGACCCCATCGCGGCCCTGAAAAGCAGTGGCGGCCCGTCAAGGCAAAGCCCCCAGCGGAGTAGAACATTACGTC…
Coniothyrium platani	Coniothyrium	Coniothyriaceae	Pleosporales	Dothideomycetes	Ascomycota	1	0	CCCTTTGTGAACTTATACCTATCTGTTGCCTCGGCGAAGGCCGGCCTCCTCTGAGGCCCCCCGGAGACGGGGAGCAGCCCGCCGGCGGCCAACCAAACTCTTGTTTCTTAGTGAATCTCTGAGTAAAAAAAACACAATGAATCAAAACTTTCAACAACGGATCTCTTGGTTCTGGCATCGATGAAGAACGCAGCGAAATGCGATAAGTAATGTGAATTGCAGAATTCAGTGAATCATCGAATCTTTGAACGCACATTGCGCCCTCTGGTATTCCGGAGGGCATGCCTGTTCGAGCGTCATTTCAACCCTCAAGCCTGGCTTGGTGTTGGGGCACCGCCTGTAAAACGGCGGGCCCTGAAATCTAGTGGCGAGCTCGCCAGGACCCCGAGCGTAGTAGTT…
Coprinellus radians	Coprinellus	Psathyrellaceae	Agaricales	Agaricomycetes	Basidiomycota	0	1	TGTAGCTGGCTCCTCGGAGCAATGTGCACGCCCGCCATTTTTATCTTTCCACCTGTGCACCGACTGTAGGTCTGGATACCTCTCGCCTCCGGGCGGATGCGAGGGTTGCTCGTAAGGGCTTCCCTTGAACTTCCAGGCTCTACGTCTTTTTACACACCCCAATAGTATGATGCAGAATGTAGTCAATGGGCTTCTCAGCCTATAAAACACTATACAACTTTCAGCAACGGATCTCTTGGCTCTCGCATCGATGAAGAACGCAGCGAAATGCGATAAGTAATGTGAATTGCAGAATTCAGTGAATCATCGAATCTTTGAACGCACCTTGCGCTCCTTGGTATTCCGAGGAGCATGCCTGTTTGAGTGTCATTAAATTCTCAACCTCACCAGTTTTCTGAA…
Cordyceps sp.	Cordyceps	Cordycipitaceae	Hypocreales	Sordariomycetes	Ascomycota	1	0	TGTGAACATACCTTCTGTTGCTTCGGCGGGATCGCCCCGGGCGCCCTCGTGTGCCCCGGATCCAGGCGCCCGCCGGAGGATACAAACTCTTGTCTTTATGAGATTTATCTGAGTGGCTTTATAGCAAAATGAATCAAAACTTTCAACAACGGATCTCTTGGTTCTGGCATCGATGAAGAACGCAGCGAAATGCGATAAGTAATGTGAATTGCAGAATCCAGTGAATCATCGAATCTTTGAACGCACATTGCGCCCGCCAGTATTCTGGCGGGCATGCCTGTCTGAGCGTCATTTCAACCCTCGCAACCAGCTTGCTGGATGCGGTGTTGGGGATCGGCCACCCATCCCGGGAGGCCGTCCCTTAAATAGAGTGGCGGTTGCGCTGTAACCTCCTCTGCG…
Corynespora cassiicola	Corynespora	Corynesporascaceae	Pleosporales	Dothideomycetes	Ascomycota	1	0	TTCGAGATAGCACCCTTTGTTTATGAGCACCTCTCGTTTCCTCGGCAGGCTCGCCTGCCAACGGGGACCCCCCACAAACCCATTGCAGTACAAGAAGTACACGTCTGAACAAAACAAAACAAACTATTTACAACTTTCAACAACGGATCTCTTGGTTCTGGCATCGATGAAGAACGCAGCGAAATGCGATAAGTAGTGTGAATTGCAGAATTCAGTGAATCATCGAATCTTTGAACGCACATTGCGCCCTTTGGTATTCCTTAGGGCATGCCTGTTCGAGCGTCATTTCAACCCTCAAGCCTAGCTTGGTGTTGGGCGTCTGTCCCGCCTCCGCGCGCCTGGACTCGCCTCAAAAGCATTGGCGGCCGGTTCCCAGCAGGCCACGAGCGCAGCAGAGCA…
Cosmospora berkeleyana (86%)	Cosmospora	Nectriaceae	Hypocreales	Sordariomycetes	Ascomycota	1	0	TAACCCACTGTGAACATACCTTTTTGTTGCCTCGGCGGACGTCCCGGAGGCCCGTTCCGACGGGAGCCGGACTCAGGCGCCGCCGGAGGACCCAGACTCTTGATTTTCTACGAGATTTTCTGAGTGGCGCAAGCAAATAAATCAAAACTTTCAACAACGGATCTCTTGGTTCTGGCATCGATGAAGAACGCAGCGAAATGCGATAAGTAATGTGAATTGCAGAATTCAGTGAATCATCGAATCTTTGAACGCACATTGCGCCCGCTAGTATTCTGGCGGGCATGCCTGTTCGAGCGTCATTTCAACCCTCAAGCCCCGCGTTTTCCGGGGCTTGGTCGTTGGGGATCGGCCCTCCGCCCGTGCGGCGAAGTGGGGGCCGGCCCCGAAAGTCAGTGGCGG…
Cosmospora berkeleyana (95%)	Cosmospora	Nectriaceae	Hypocreales	Sordariomycetes	Ascomycota	1	0	TGTGACATACCTATCGTTGCTTCGGCGGGATCGCCCCGGCGCCTTCTCGGGCCCGGACTCGGCGCCCGCCGGAGGACCCAAACCCTTGTATTATTTTGAGTATCTTCTGAGTAAACAAGCAAATAAATCAAAACTTTCAACAACGGATCTCTTGGTTCTGGCATCGATGAAGAACGCAGCGAAATGCGATAAGTAATGTGAATTGCAGAATTCCGTGAATCATCGAATCTTTGAACGCACATTGCGCCCATCAGTATTCTGATGGGCATGCCTGTTCGAGCGTCATTTCAACCCTCAAGCCCCCCGGGCTTGGTGTTGGGGATCGGCCCGCCCACTCGCGGCGCGCCGGCCCTGAAATCTAGTGGCGGTCTCGCTTGCAGCCTCCTCTGCGTAGTAGCA…
Curvularia lunata	Curvularia	Pleosporaceae	Pleosporales	Dothideomycetes	Ascomycota	1	0	CTGTACGCGGCTGTGCTCTCGGGCCAGTTTTGCGGAGGCTGAATTATTTATTACCCTTGTCTTTTGCGCACTTGTTGTTTCCTGGGCGGGTTCGCCCGCCACCAGGACCACATCATAAACCTTTTTTATGCAGTTGCAATCAGCGTCAGTATAACAAATGTAAATCATTTACAACTTTCAACAACGGATCTCTTGGTTCTGGCATCGATGAAGAACGCAGCGAAATGCGATACGTAGTGTGAATTGCAGAATTCAGTGAATCATCGAATCTTTGAACGCACATTGCGCCCTTTGGTATTCCAAAGGGCATGCCTGTTCGAGCGTCATTTGTACCCTCAAGCTTTGCTTGGTGTTGGGCGTTTTTTGTCTTTGGTTGCCAAAGACTCGCCTTAAAAGGAT…
Curvularia senegalensis	Curvularia	Pleosporaceae	Pleosporales	Dothideomycetes	Ascomycota	2	0	CTGGAGTATTTTATTACCCTTGTCTTTTGCGCACTTGTTGTTTCCTGGGCGGGTTCGCCCGCCTCCAGGACCACATGATAAACCTTTTTTATGCAGTTGCAATCAGCGTCAGTACAACAAATGTAAATCATTTACAACTTTCAACAACGGATCTCTTGGTTCTGGCATCGATGAAGAACGCAGCGAAATGCGATACGTAGTGTGAATTGCAGAATTCAGTGAATCATCGAATCTTTGAACGCACATTGCGCCCTTTGGTATTCCAAAGGGCATGCCTGTTCGAGCGTCATTTGTACCCTCAAGCTTTGCTTGGTGTTGGGCGTTTTTTGTCTTTGGTTTTGTCCAAAGACTCGCCTTAAAACGATTGGCAGCCGGCCTACTGGTTTCGCAGCGCAGCAC…
Cyberlindnera mrakii	Cyberlindnera	Incertae sedis	Saccharomycetales	Saccharomycetes	Ascomycota	1	0	GCGCTTCCACAGCGCGGCAGCCCAAACCTTACACACTGTGATTAGTTTTTTCTACTATTTACTTTGGCTGCGCAAGTGGCCAAAGGTCTTAAACACAAAGATTTATATCTTTTTTTACAAAATTTAGTCAATGAAGTTTTAATACTATAATCTTCAAAACTTTCAACAACGGATCTCTTGGTTCTCGCAACGATGAAGAACGCAGCGAAATGCGATACGTAATGTGAATTGCAGGTTTTCGTGAATCATCGAATCTTTGAACGCACATTGCACCCTCTGGTATTCCGGAGGGTATGCCTGTTTGAGCGTCATTTCTCTCTCAAACCTTAGGGTTTGGTATTGAGTGATACTCTCTTCTGGGTTAACTTGAAATAGTGTACTGGCAAGAGTGTGCTTTTG…
Cylindrocladiella lageniformis	Cylindrocladiella	Nectriaceae	Hypocreales	Sordariomycetes	Ascomycota	2	0	CCCCTGTGAACATACCAGTCGTTGCCTCGGCGGTGTCTTGCTTTCGGGCGAGCCCGCCAGAGGACCCAACAAACTCTTGTTTTTTTAGTATTATCTGAGTGACAAGTTTAATAAATCAAAACTTTCAACAACGGATCTCTTGGTTCTGGCATCGATGAAGAACGCAGCGAAATGCGATAAGTAATGTGAATTGCAGAATTCAGTGAATCATCGAATCTTTGAACGCACATTGCGCCCGCCAGTATTCTGGCGGGCATGCCTGTTCGAGCGTCATTTCAACCCTCAAACCCCCGGGTTTGGTGTTGGAGATCGGCATGAGTCCTTCGGGGCGACGCCGTCTCCCAAATATAGTGGCGGTCTCGCTGTAGCTTCCTATGCGTAGTAGCACACCTCGCACTG…
Cylindrocladiella pseudohawaiiensis	Cylindrocladiella	Nectriaceae	Hypocreales	Sordariomycetes	Ascomycota	2	0	CCCCTGTGACATACCAGTCGTTGCCTCGGCGGTGTCTTGCTTCGGCGAGCCCGCCAGAGGACCCAACAAACTCTTGTTTTTTTTAGTATTATCTGAGTGACAAGTTTAATAAATCAAAACTTTCAACAACGGATCTCTTGGTTCTGGCATCGATGAAGAACGCAGCGAAATGCGATAAGTAATGTGAATTGCAGAATTCAGTGAATCATCGAATCTTTGAACGCACATTGCGCCCGCCAGTATTCTGGCGGGCATGCCTGTTCGAGCGTCATTTCAACCCTCAAACCCCCGGGTTTGGTGTTGGAGATCGGCATGAGTCCTCCGGGGCGACGCCGTCTCCCAAATATAGTGGCGGTCTCGCTGTAGCTTCCTATGCGTAGTAGCACACCTCGCACTGGA…
Cymatoderma dendriticum	Cymatoderma	Meruliaceae	Polyporales	Agaricomycetes	Basidiomycota	2	3	CTTGGTTGTCGCTGGCCTTTCATCAGGCATGTGCACACCTCGGTTATTCCAAAATTCTCATACCTCTGTGCACTTATTACATGGAAAGTGATGAAAAAGTCAGAGCGCTCGGTTAATTTATTACCGAGAGTTCGGCAAAAGTCACCTCTGTGGTTTTACCATTTATACGCTTCAGTTTATAGAATGTAAATCTTGCGTTTGACGCAACATAAAAGTTTATATACAACTTTCAGCAACGGATCTCTTGGCTCTCGCATCGATGAAGAACGCAGCGAAATGCGATAAGTAATGTGAATTGCAGAATTCAGTGAATCATCGAATCTTTGAACGCACCTTGCGCTCCTTGGTATTCCGAGGAGCATGCCTGTTTGAGTGTCATGGTACTCTCAATTCTCTCAA…
Cymatoderma dendriticum (96%)	Cymatoderma	Meruliaceae	Polyporales	Agaricomycetes	Basidiomycota	0	1	TTGGTTGTAGCTGGCCTTTCATCAGGCATGTGCACGCCTCGGTTATTCCAAAATTCTTATACCTCTGTGCACTTATTACATGGAAAGTGATGAAAAAGTCAGAGCGCTCGGTTGAATTACCGAGAGTTCGGCAAAAGTCACCTCTGTGGATTTACCATTTGTACGCTTCAGTTTATAGAATGTAAATCTTGCGTTTGACGCAACATAAAAGTTTATATACAACTTTCAGCAACGGATCTCTTGGCTCTCGCATCGATGAAGAACGCAGCGAAATGCGATAAGTAATGTGAATTGCAGAATTCAGTGAATCATCGAATCTTTGAACGCACCTTGCGCTCCTTGGTATTCCGAGGAGCATGCCTGTTTGAGTGTCATGGTACTCTCAATTCTCTCAACTTT…
Cyphellophora pauciseptata (86%)	Cyphellophora	Cyphellophoraceae	Chaetothyriales	Eurotiomycetes	Ascomycota	1	0	CCAAAGAGTGCCCGACCTCCCAACCCTTTGCTTACTTGACCTTTTGTTGCTTCGGCAGGCCCGCCTCCGGGCCGCCGGGAGTCGGTAAAACGCTCCTGGCCAGTCTCGCCTGCCGATGGCCCCAAATCTCAAAACTCTTGTTTAAAAACGTGTCGTCTGAGTACTTGTTTAAAAAACAAATTTATTTAAAACTTTCAACAACGGATCTCTTGGTTCTGGCATCGATGAAGAACGCAGCGAAATGCGATAAGTAATGCGAATTGCAGAATCCGTGAGTCATCGAATCTTTGAACGCATATTGCGCCCTTTGGTATTCCGAAGGGCATGCCTGTTCGAGCGTCATTATCGCCCCTCAAGCCCGGCTTGTTGTTGGACCAAGCCTCCGTTTCGACGGCAGAC…
Cystobasidium minutum	Cystobasidium	Cystobasidiaceae	Cystobasidiales	Cystobasidiomycetes	Basidiomycota	0	2	CTTTTTAGAAGTCCGACCATTTCATTTTCTTACACTGTGCACACACTTCTTTTTACACACACTTTTAACACATTAGTATAAGAATGTAATAGTCTCTTAATTGAGCATAAACAAAAATAAAACTTTCAGCAACGGATCTCTTGGCTCTCGCATCGATGAAGAACGCAGCGAATTGCGATAAGTAATGTGAATTGCAGAATTCAGTGAATCATCGAATCTTTGAACGCACCTTGCACTCTTTGGTATTCCGAAGAGTATGTCTGTTTGAGTATCATGAAACTCTCAACCCCCCTATTTTGTAATGAAATGGGCGTGGGCTTGGATTATGGTTGTCTGTCGGCGTAATTGCCGGCTCAACTGAAATACACGAGCAACCCTATTGAAATAGACGGTTTGACT…
Cystofilobasidium bisporidii	Cystofilobasidium	Cystofilobasidiaceae	Cystofilobasidiales	Tremellomycetes	Basidiomycota	1	1	CTCTCTACCCTTTCACACCCCTGTGCACTTTGGCCGCCGCTTCATTGCGGTTGGTCTTTTTTTACCATACCCATATACACAAGTCATTGAATGTAAAATCGTTATAAACTAATATAACTTTCAACAACGGATCTCTTGGTTCTCGCATCGATGAAGAACGCAGCGAATTGCGATAAGTAATGTGAATTGCAGAATTCAGTGAATCATCGAATCTTTGAACGCATCTTGCGCTCTTTGGTATTCCGAAGAGCATGCCTGTTTGAGTGTCATGAAACTCTCACCTCCAGCCGTTTTTTAATTAGAGCGTGTTGGGGCGTGGATGTGAGTGCTGCTGGTGCCCTGGTTGCATCGGCTCACTTGAAATTTATTAGCTGAATCCTCTAGAGTTGGTTCTACTCG…
Debaryomyces singareniensis	Debaryomyces	Saccharomycetaceae	Saccharomycetales	Saccharomycetes	Ascomycota	0	1	GCGCTTATTGCGCGGTGAAAAACCTTACACACTGTGTTTTTTGTTATTAAAACATTTCTTTGGTCTGGACATCTGTTCGGGCCAGAGGCTACAACACGAAACTTCAATTTTATTGAACTTTTATTTAATTATTTGTCAATTTGTTGATTAATTTCAAAAAATCTTCAAAACTTTCAACAACGGATCTCTTGGTTCTCGCATCGATGAAGAACGCAGCGAAATGCGATAAGTAATATGAATTGCAGATTTTCGTGAATCATCGAATCTTTGAACGCACATTGCGCCCTTTGGTATTCCAAAGGGCATGCCTGTTTGAGCGTCATTTCTCTCTCAAACCTTCGGGTTTGGTATTGAGTGATACTCTTAGTCAAGCTAAGTGTTTGCTTAAAATGTATCGGC…
Diaporthe elonis	Diaporthe	Diaporthaceae	Diaporthales	Sordariomycetes	Ascomycota	1	0	CCCTTTGTGAACTTATACCCACTGTTGCCTCGGCGCAGGCCGGTCTGTCTCAGACCCCCTGGAGACAGGGAGCAGCCCGCCGGCGGCCAACCAAACTCTGTTTCTATAGTGAATCTCTGAGTAAAAAACATAAATGAATCAAAACTTTCAACAACGGATCTCTTGGTTCTGGCATCGATGAAGAACGCAGCGAAATGCGATAAGTAATGTGAATTGCAGAATTCAGTGAATCATCGAATCTTTGAACGCACATTGCGCCCTCTGGTATTCCGGAGGGCATGCCTGTTCGAGCGTCATTTCAACCCTCAAGCCTGGCTTGGTGATGGGGCAGTGCCTTGGAGACAAGGCACGCCCTGAAATTCAGTGGCGAGCTCGCCAGGACCCCGAGCGCAGTAGTTA…
Diaporthe melonis	Diaporthe	Diaporthaceae	Diaporthales	Sordariomycetes	Ascomycota	1	0	AGAAACCCTTTGTGAACTTATACCCACTGTTGCCTCGGCGCAGGCCGGTCTGTCTCAGACCCCCTGGAGACAGGGAGCAGCCCGCCGGCGGCCAACCAAACTCTGTTTCTATAGTGAATCTCTGAGTAAAAAACATAAATGAATCAAAACTTTCAACAACGGATCTCTTGGTTCTGGCATCGATGAAGAACGCAGCGAAATGCGATAAGTAATGTGAATTGCAGAATTCAGTGAATCATCGAATCTTTGAACGCACATTGCGCCCTCTGGTATTCCGGAGGGCATGCCTGTTCGAGCGTCATTTCAACCCTCAAGCCTGGCTTGGTGATGGGGCAGTGCCTTGGAGACAAGGCACGCCCTGAAATTCAGTGGCGAGCTCGCCAGGACCCCGAGCGCAGT…
Diaporthe tulliensis	Diaporthe	Diaporthaceae	Diaporthales	Sordariomycetes	Ascomycota	1	0	CCCTTTGTGAACTTATACCTATACTGTTGCCTCGGCGCTGGCCGGCCTCCTCACCGAGGCCCCCTGGAGACAGGGAGCAGCCCGCCGGCGGCCAAGCAAACTCTTGTTTCTTAGTGAATCTCTGAGTAAAAAAAACATAATGAATCAAAACTTTCAACAACGGATCTCTTGGTTCTGGCATCGATGAAGAACGCAGCGAAATGCGATAAGTAATGTGAATTGCAGAATTCAGTGAATCATCGAATCTTTGAACGCACATTGCGCCCTCTGGTATTCCGGAGGGCATGCCTGTTCGAGCGTCATTTCAACCCTCAAGCCTGGCTTGGTGTTGGGGCACCGCCCTTGTCAAAAGGGCGGGCCCTGAAATCTAGTGGCGAGCTCGCCAGGACCCCGAGCGTA…
Dicyma olivacea	Dicyma	Xylariaceae	Xylariales	Sordariomycetes	Ascomycota	0	1	CTTACCTTTTGTTGCCTCGGCAGGGCCTATTGAGGTCATCGCGACCTCGGTGGTGGCCTGCCGGTGGACTACCAAACTCTTGTTATTATTGTGGAACTCTGAGTTATCTAAACTTAATAAGTTAAAACTTTCAACAACGGATCTCTTGGTTCTGGCATCGATGAAGAACGCAGCGAAATGCGATAAGTAATGTGAATTGCAGAATTCAGTGAATCATCGAATCTTTGAACGCACATTGCGCCTATTAGTATTCTAGTAGGCATGCCTGTTCGAGCGTCATTTCAACCCTCAAGCCCTGGTTGCTTGGTGTTGGGAGCTTGCCGTGAAACGCAACTCCTCAAAGCTAGCTGGCAGAGTTAGGATATGCTCTAAGCGTAGTAAACTTTTACAAGTCTCGCT…
Didymella pinodella	Didymella	Didymellaceae	Pleosporales	Dothideomycetes	Ascomycota	0	1	ACCTTGTTGCTTCGGCGAGCCTGCCTTCGGGCTGCCGGGGGGCATCTGCCCCCGGGTCCGCGCTCGCCGGAGACACCTTGAACTCTGTCTGAAGATTGTAGTCTGAGACAAAATATAAATTATTTAAAACTTTCAACAACGGATCTCTTGGTTCCGGCATCGATGAAGAACGCAGCGAAATGCGATACGTAATGTGAATTGCAGAATTCAGTGAATCATCGAGTCTTTGAACGCACATTGCGCCCTCTGGTATTCCGGAGGGCATGCCTGTCCGAGCGTCATTGCTGCCCTCAAGCACGGCTTGTGTGTTGGGCTCCGTCCTCCTTCTGGGGGGACGGGCCCGAAAGGCAGCGGCGGCACCGCGTCCGGTCCTCGAGCGTATGGGGCTTTGTCACCCGC…
Didymosphaeria enalia	Didymosphaeria	Didymosphaeriaceae	Pleosporales	Dothideomycetes	Ascomycota	0	1	TGTCTCGCTCTTTGCAGCCGCCTCGAGATAGAACCCCATACCTTGCACACCTCTTGTTTTCCTCGGCAGGCCCATCCGCCTGCCAGTAGTTGGCACGCCCGCCCTGCCAGCTGGGGGACCCTTATCTTAAACACTATCAAAAGCAGAAACCGTACCCAAAACCTTAATACTTTTAAAAACTTTCAACAACGGATCTCTTGGTTCTGGCATCGATGAAGAACGCAGCGAAATGCGATAAGTAGTGTGAATTGCAGAATTCAGTGAATCATCGAATCTTTGAACGCACATTGCGCCCTTTGGTATTCCTTAGGGCATGCCTGTTCGAGCGTCATTAAATCCTTCGAGCACTGCTTGATGTTGGGTGCTTTGTCCCCGCCCCTGGGTAGGGACTCGCCCTAA…
Doratomyces stemonitis	Doratomyces	Microascaceae	Microascales	Sordariomycetes	Ascomycota	1	0	TTACCTCTTGCCGCGTTGTCTCGGCGGGAGGCGGTGGGCGTCGCGCGCCCCTAGCGGGCCGTGCCGCTCCCGTCCCCGCCGGCGGCGCCAAACTCTAAATTTACAGCGGACTGTACGTTCTGATTTACAAAAAAAAACAAGTTAAAACTTTCAACAACGGATCTCTTGGTTCTGGCATCGATGAAGAACGCAGCGAAATGCGATAAGTAATGTGAATTGCAGAATTCAGTGAACCATCGAATCTTTGAACGCACATTGCGCCCGGCAGTAATCTGCCGGGCATGCCTGTCCGAGCGTCATTTCTGCCCTCGAGCGAAGTTTCCAGCGTCTAGGCGCTGGAGGCCCGCCCGGCGTTGGGGCACTACGGTAGAGCCCTGTGCTGTCCGTAGGCCCTGAAAT…
Dothiorella sarmentorum	Dothiorella	Botryosphaeriaceae	Botryosphaeriales	Dothideomycetes	Ascomycota	0	1	GGCTCGACTCTCCCACCCTTTGTGTACCTACCTCTGTTGCTTTGGCGGGCCCGCGGTCGGCCTCGTGCCGTCCAGCACCCGCCAGAGGACTACAAAACTCCAGTCAGTGAACGTCTCAGTCTGAAAAACAAGTTAATAAACTAAAACTTTCAACAACGGATCTCTTGGTTCTGGCATCGATGAAGAACGCAGCGAAATGCGATAAGTAATGTGAATTGCAGAATTCAGTGAATCATCGAATCTTTGAACGCACATTGCGCCCCTTGGTATTCCGGGGGGCATGCCTGTTCGAGCGTCATTTCAACCCTCAAGCTCTGCTTGGTATTGGGCTCCGTCCTCAGGGACGCGCCTCAAAGACCTCGGCGGTGGCGTCTTGCCTCAAGCGTAGTAGAAAACACC…
Edenia gomezpompae	Edenia	Pleosporaceae	Pleosporales	Dothideomycetes	Ascomycota	1	0	TTGTGGCTGCCGTCTACACCCAAGTCTTTTGTGTACTCTTTGTTTCCTCGGCGGCGTAAGTCGCCGAATGGACAAACCAAAACCTTTTTGTAATTGCAATCAGCGTCATTAAATATAATAATATTTACAACTTTCAACAACGGATCTCTTGGTTCTGGCATCGATGAAGAACGCAGCGAAATGCGATAAGTAGTGTGAATTGCAGAATTCAGTGAATCATCGAATCTTTGAACGCACATTGCGCCCCTTGGTATTCCATGGGGCATGCCTGTTCGAGCGTCATTTGTACCCTCAAGCTTTGCTTGGTGTTGGGCGTCTTGTCGGAATATCCGACTCGCCTTAAATACATTGGCAGCCGGCACTTTGGCCTAGGAGCGCAGCACATTTTGCGATCGTAAG…
Emericellopsis humicola	Emericellopsis	Incertae sedis	Hypocreales	Sordariomycetes	Ascomycota	2	0	CCCCTGTGACATACCTATGTTGCTTCGGCGGACCGTCCCGCGGCGCGCCCTCGTGGCGTGACCCGGATCCAGGCGCCCGCCGGGGAACCAAACTCTTGTTTTCTAGTGTCTCCTCTGAGTGGCATAAGCAAAAATAAACAAAACTTTCAGCAACGGATCTCTTGGTTCTGGCATCGATGAAGAACGCAGCGAAATGCGATAAGTAATGTGAATTGCAGAATTCAGTGAATCATCGAATCTTTGAACGCACATTGCGCCCGCCAGTATTCTGGCGGGCATGCCTGTCTGAGCGTCATTTCAACCCTCAGCCCCCGTTCGCGGGGCGCTGGCGTTGGGGCCCGGCCGTCCTCGCGGCGGCCGTCCCCGAAACACAGTGGCGGTCTCCCACAGACTCCCCTG…
Emericellopsis minima	Emericellopsis	Incertae sedis	Hypocreales	Sordariomycetes	Ascomycota	5	0	TGTGACATACCTATGTTGCTTCGGCGGGTCGTCCCGCGGCGCGCCCTCGTGGCGTGACCCGGACCCAGGCGCCCGCCGGGGAACCAAACTCTTGTCTTCCAGTGTCTCCTCTGAGTGGCATAAGCAAAAATAAACAAAACTTTCAGCAACGGATCTCTTGGTTCTGGCATCGATGAAGAACGCAGCGAAATGCGATAAGTAATGTGAATTGCAGAATTCAGTGAATCATCGAATCTTTGAACGCACATTGCGCCCGCCAGTATTCTGGCGGGCATGCCTGTCTGAGCGTCATTTCAACCCTCAGCCCCCGTTCGCGGGGCGCTGGCGTTGGGGCCCGGCCGTCCTCGCGGCGGCCGTCCCCGAAACACAGTGGCGGTCTCCCGCAGACTCCCCTGCGTA…
Emericellopsis pusilla	Emericellopsis	Incertae sedis	Hypocreales	Sordariomycetes	Ascomycota	1	0	AACCCCTGTGACATACCTATGTTGCTTCGGCGGACCGTCCCGCGGCGCGCCCTCGTGGCGTGACCCGGATCCAGGCGCCCGCCGGGGAACCAAACTCTTGTCTTCCAGTGTCTCCTCTGAGTGGCATAAGCAAAAATAAACAAAACTTTCAGCAACGGATCTCTTGGTTCTGGCATCGATGAAGAACGCAGCGAAATGCGATAAGTAATGTGAATTGCAGAATTCAGTGAATCATCGAATCTTTGAACGCACATTGCGCCCGCCAGTATTCTGGCGGGCATGCCTGTCTGAGCGTCATTTCAACCCTCAGCCCCCGTTCGCGGGGCGCTGGCGTTGGGGCCCGGCCGTCCTTCGCGGCGGCCGTCCCCGAAACACAGTGGCGGTCTCCCACAGACTCCC…
Emericellopsis terricola	Emericellopsis	Incertae sedis	Hypocreales	Sordariomycetes	Ascomycota	0	1	CATACCTATGTTGCTTCGGCGGGCCGTCCCGCGGCGCGCTCTCGTGGCGTGACCCGGACCCAGGCGCCCGCCGGGGAACCAAACTCTTGTCTTCTAGTGTCTCCTCTGAGTGGCATAAGCAAAAATAAACAAAACTTTCAGCAACGGATCTCTTGGTTCTGGCATCGATGAAGAACGCAGCGAAATGCGATAAGTAATGTGAATTGCAGAATTCAGTGAATCATCGAATCTTTGAACGCACATTGCGCCCGCCAGTATTCTGGCGGGCATGCCTGTCTGAGCGTCATTTCAACCCTCAGCCCCCGTTCGCGGGGCGCTGGCGTTGGGGCCCGGCCGTCCTCGCGGCGGCCGTCCCCGAAACACAGTGGCGGTCTCCCGCAGACTCCCCTGCGTAGTAGC…
Epicoccum nigrum	Epicoccum	Didymellaceae	Pleosporales	Dothideomycetes	Ascomycota	7	0	CCTCCCACCCTTGTCTCCTATACACCTGTTGCTTTGGCGGGCCCACCGGGGCCACCTGGTCGCCGGGGGACGCACGTCCCCGGGCCCGCGCCCGCCGAAGCGCGCTGTGAACCCTGATGAAGATGGGCTGTCTGAGTACTATGAAAATTGTCAAAACTTTCAACAATGGATCTCTTGGTTCCGGCATCGATGAAGAACGCAGCGAAATGCGATAAGTAATGTGAATTGCAGAATTCCGTGAATCATCGAATCTTTGAACGCACATTGCGCCCCCTGGCATTCCGGGGGGCATGCCTGTCCGAGCGTCATTTCTGCCCTCAAGCACGGCTTGTGTGTTGGGTGTGGTCCCCCCGGGGACCTGCCCGAAAGGCAGCGGCGACGTCCGTCTGGTCCTCGAGC…
Epicoccum sorghinum	Epicoccum	Didymellaceae	Pleosporales	Dothideomycetes	Ascomycota	0	1	TGCTATCTCTTACCCATGTCTTTTGAGTACCTTACGTTTCCTCGGTGGGTTCGCCCACCGATTGGACAAATTTAAACCCTTTGCAGTTGAAATCAGCGTCTGAAAAAACTTAATAGTTACAACTTTCAACAACGGATCTCTTGGTTCTGGCATCGATGAAGAACGCAGCGAAATGCGATAAGTAGTGTGAATTGCAGAATTCAGTGAATCATCGAATCTTTGAACGCACATTGCGCCCCTTGGTATTCCATGGGGCATGCCTGTTCGAGCGTCATTTGTACCTTCAAGCTCTGCTTGGTGTTGGGTGTTTGTCTCCTGTAGACTCGCCTTAAAACAATTGGCAGCCGGCGTATTGATTTCGGAGCGCAGTACATCTCGCGCTTTGCACTCATAACGACG…
Eutypella scoparia	Eutypella	Diatrypaceae	Xylariales	Sordariomycetes	Ascomycota	0	1	TGACCAGCGGAGGGATCATTAATGAGTTTTCTAAACTCCAAACCCTTGAGAACATACCTAGTTGCCTCGGCGGACTTGCCCTGGGACGACCTACCCTGCAGCGAGTTACCCTGTAACGAGTTGCCCTGTAGAGACCTGCCCTGTAGCCTGCCCGCCGGCGGCCAACCTAAACTCTGTTTTATTGTGGCACTTCTGAGGATTATTCTAAATGAATTAAAACTTTCAACAACGGATCTCTTGGTTCTGGCATCGATGAAGAACGCAGCGAAATGCGATAAGTAATGTGAATTGCAGAATTCAGTGAATCATCGAATCTTTGAACGCACATTGCGCCCATTAGTATTCTAGTGGGCATGCCTGTTCGAGCGTCATTTCAACCATCAAGCCCTATTTGCTTGG…
Fonsecaea brasiliensis	Fonsecaea	Herpotrichiellaceae	Chaetothyriales	Eurotiomycetes	Ascomycota	3	1	CCCGACCTCCCAACCCTTTGTCTACTAGACCTCTGTTGCTTCGGCGGACCCGTCCCAAACGGACCGCCGGAGGACCGCCCATCGTGCCGCGTCCTCTGGCCAGCGTCCGCCGATAGCCCCTTCAAACTCTGGAACAATCATGATTTTATCGTCTAAGTGATTTTATTCAATTAAAAGCAAAAACTTTCAACAACGGATCTCTTGGTTCTGGCATCGATGAAGAACGCAGCGAAATGCGATAAGTAATGCGAATTGCAGAATTCCAGTGAGTCATCGAATCTTTGAACGCACATTGCGCCCTTTGGTATTCCGAAGGGCATGCCTGTTCGAGCGTCATTATCACCCCCTCAAGCCCCGCGCTTGGTGTTGGACGGCTTGGTAGAGTGTCTCTACCCCTCC…
Fonsecaea pedrosoi (97%)	Fonsecaea	Herpotrichiellaceae	Chaetothyriales	Eurotiomycetes	Ascomycota	0	1	GACCTCCCAACCCTTTGTTTACTAGACCTCTGTTGCTTCGGCGGACCCGTCTCAAACGGACCGCCGGAGGACCGCCCACCGCGGCGTCCTCTGGCCAGCGTCCGCCGATAGCCTCTTCAAACTCTGGATCAATCATGATTTTACTGTCTAAGTGATTTTATGCAGTTAAACGCAAAAACTTTCAACAACGGATCTCTTGGTTCTGGCATCGATGAAGAACGCAGCGAAATGCGATAAGTAATGCGAATTGCAGAATTCCAGTGAGTCATCGAATCTTTGAACGCACATTGCGCCCTTTGGTATTCCGAAGGGCATGCCTGTTCGAGCGTCATTATCACCCCCTCAAGCCCCGTGCTTGGTGTTGGACGGTTTGGTAGAGTCTCTCTACCCCGCCTAAAG…
Fonsecaea pedrosoi (97%)	Fonsecaea	Herpotrichiellaceae	Chaetothyriales	Eurotiomycetes	Ascomycota	1	4	GACCTCCCCACCCTTTGTTTACTAGACCTCTGTTGCTTCGGCGGACCCGTCTCAAACGGACCGCCGGAGGACCGCCCACCGCGGCGTCCTCTGGCCAGCGTCCGCCGATGGCCTCTTCAAACTCTGGATCAATCATGATTTTACTGTCTAAGTGATTTTATTCAATTAAACGCAAAAACTTTCAACAACGGATCTCTTGGTTCTGGCATCGATGAAGAACGCAGCGAAATGCGATAAGTAATGCGAATTGCAGAATTCCAGTGAGTCATCGAATCTTTGAACGCACATTGCGCCCTTTGGTATTCCGAAGGGCATGCCTGTTCGAGCGTCATTATCACCCCCTCAAGCCCCGTGCTTGGTGTTGGACGGTTTGGTAGAGTCTCTCTACCCCGCCTAAAG…
Furcasterigmium furcatum	Furcasterigmium	Plectosphaerellaceae	Glomerellales	Sordariomycetes	Ascomycota	6	0	CCCTTTGTGACCTTTATAACCTGTTGCTTCGGCGGCGCGCCCTCCGGGGCGCGCCCGCCGGTATCATCAGAATCTCTGTTCGAACCCGACGATATTTCTGAGTGTTCTAAGCGAACTGTTAAAACTTTCAACAACGGATCTCTTGGCTCCAGCATCGATGAAGAACGCAGCGAAACGCGATATGTAATGTGAATTGCAGAATTCAGTGAATCATCGAATTTTTGAACGCACATGGCGCCTTTCAGTATCCTGGGAGGCATGCCTGTCCGAGCGTCGTTTCAACCCTCGAGCCCCCCGTGGCCCGGCGTTGGGGATCTGCCCAGGCAGTCCCCGAAAACCAGTGGCGGACCCGTTACAGGCCCTTCCCTTGCGTAGTAGCATTCGCCTCGCATCGGGAGC…
Fusarium brachygibbosum (97%)	Fusarium	Nectriaceae	Hypocreales	Sordariomycetes	Ascomycota	0	1	CCCCTGTGACATACCTTAAACGTTGCCTCGGCGGATCAGCCCGCGCCCCGTAAAACGGGACGGCCCGCCGCAGGACCCTTAAACTCTGTTTTCTAAAAGTAAATTCTGAGTCTAAAAAACAAATAAATCAAAACTTTCAACAACGGATCTCTTGGTTCTGGCATCGATGAAGAACGCAGCAAAATGCGATAAGTAATGTGAATTGCAGAATTCAGTGAATCATCGAATCTTTGAACGCACATTGCGCCCGCCAGTATTCTGGCGGGCATGCCTGTTCGAGCGTCATTTCAACCCTCAAGCCCCCGGGTTTGGTGTTGGGGATCGGGCTTAACCTCTAAGCCCGGCCCCGAAATCTAGTGGCGGTCTCGCTGCAGCCTCCATTGCGTAGTAGCTAACACC…
Fusarium chlamydosporum	Fusarium	Nectriaceae	Hypocreales	Sordariomycetes	Ascomycota	3	0	TGTGACATACCTATACGTTGCCTCGGCGGATCAGCCCGCGCCCCGTAAAACGGGACGGCCCGCCCGAGGACCCCTAAACTCTGTTTTTAGTGGAACTTCTGAGTAAAACAAACAAATAAATCAAAACTTTCAACAACGGATCTCTTGGTTCTGGCATCGATGAAGAACGCAGCAAAATGCGATAAGTAATGTGAATTGCAGAATTCAGTGAATCATCGAATCTTTGAACGCACATTGCGCCCGCCAGTATTCTGGCGGGCATGCCTGTTCGAGCGTCATTTCAACCCTCAAGCTCAGCTTGGTGTTGGGACTCGCGGTAACCCGCGTTCCCCAAATCGATTGGCGGTCACGTCGAGCTTCCATAGCGTAGTAATCATACACCTCGTTACTGGTAATCGT…
Fusarium equiseti	Fusarium	Nectriaceae	Hypocreales	Sordariomycetes	Ascomycota	2	0	AACCCCTGTGACATACCTATACGTTGCCTCGGCGGATCAGCCCGCGCCCCGTAAAACGGGACGGCCCGCCCGAGGACCCCTAAACTCTGTTTTTAGTGGAACTTCTGAGTAAAACAAACAAATAAATCAAAACTTTCAACAACGGATCTCTTGGTTCTGGCATCGATGAAGAACGCAGCAAAATGCGATAAGTAATGTGAATTGCAGAATTCAGTGAATCATCGAATCTTTGAACGCACATTGCGCCCGCCAGTATTCTGGCGGGCATGCCTGTTCGAGCGTCATTTCAACCCTCAAGCTCAGCTTGGTGTTGGGACTCGCGGTAACCACCCGCGTTCCCCAAATCGATTGGCGGTCACGTCGAGCTTCCATAGCGTAGTAATCATACACCTCGTTACT…
Fusarium falciforme	Fusarium	Nectriaceae	Hypocreales	Sordariomycetes	Ascomycota	0	3	ACATACCTATAACGTTGCCTCGGCGGGAACAGACGGCCCCGTAACACGGGCCGCCCCCGCCAGAGGACCCCCTAACTCTGTTTCTATAATGTTTCTTCTGAGTAAACAAGCAAATAAATTAAAACTTTCAACAACGGATCTCTTGGCTCTGGCATCGATGAAGAACGCAGCGAAATGCGATAAGTAATGTGAATTGCAGAATTCAGTGAATCATCGAATCTTTGAACGCACATTGCGCCCGCCAGTATTCTGGCGGGCATGCCTGTTCGAGCGTCATTACAACCCTCAGGCCCCCGGGCCTGGCGTTGGGGATCGGCGGAAGCCCCCTGCGGGCACAACGCCGTCCCCCAAATACAGTGGCGGTCCCGCCGCAGCTTCCATTGCGTAGTAGCTAACACC…
Fusarium fujikuroi	Fusarium	Nectriaceae	Hypocreales	Sordariomycetes	Ascomycota	2	0	GCGGAGGGATCATTACCGAGTTTACAACTCCCAAACCCCTGTGAACATACCAATTGTTGCCTCGGCGGATCAGCCCGCTCCCGGTAAAACGGGACGGCCCGCCAGAGGACCCCTAAACTCTGTTTCTATATGTAACTTCTGAGTAAAACCATAAATAAATCAAAACTTTCAACAACGGATCTCTTGGTTCTGGCATCGATGAAGAACGCAGCAAAATGCGATAAGTAATGTGAATTGCAGAATTCAGTGAATCATCGAATCTTTGAACGCACATTGCGCCCGCCAGTATTCTGGCGGGCATGCCTGTTCGAGCGTCATTTCAACCCTCAAGCCCCCGGGTTTGGTGTTGGGGATCGGCGAGCCCTTGCGGCAAGCCGGCCCCGAAATCTAGTGGCGGTC…
Fusarium incarnatum	Fusarium	Nectriaceae	Hypocreales	Sordariomycetes	Ascomycota	3	2	CCCCTGTGACATACCTATACGTTGCCTCGGCGGATCAGCCCGCGCCCCGTAAAACGGGACGGCCCGCCCGAGGACCCCTAAACTCTGTTTTTAGTGGAACTTCTGAGTAAAACAAACAAATAAATCAAAACTTTCAACAACGGATCTCTTGGTTCTGGCATCGATGAAGAACGCAGCAAAATGCGATAAGTAATGTGAATTGCAGAATTCAGTGAATCATCGAATCTTTGAACGCACATTGCGCCCGCCAGTATTCTGGCGGGCATGCCTGTTCGAGCGTCATTTCAACCCTCAAGCTCAGCTTGGTGTTGGGACTCGCGGTAACCCGCGTTCCCCAAATCGATTGGCGGTCACGTCGAGCTTCCATAGCGTAGTAATCATACACCTCGTTACTGGTAA…
Fusarium keratoplasticum	Fusarium	Nectriaceae	Hypocreales	Sordariomycetes	Ascomycota	1	9	ACCCTGTGAACATACCTAAAACGTTGCTTCGGCGGGAACAGACGGCCCCGTAACACGGGCCGCCCCCGCCAGAGGACCCCCTAACTCTGTTTCTATTATGTTTCTTCTGAGTAAAACAAGCAAATAAATTAAAACTTTCAACAACGGATCTCTTGGCTCTGGCATCGATGAAGAACGCAGCGAAATGCGATAAGTAATGTGAATTGCAGAATTCAGTGAATCATCGAATCTTTGAACGCACATTGCGCCCGCCAGTATTCTGGCGGGCATGCCTGTTCGAGCGTCATTACAACCCTCAGGCCCCCGGGCCTGGCGTTGGGGATCGGCGAGGCGCCCCCTGCGGGCACACGCCGTCCCCCAAATACAGTGGCGGTCCCGCCGCAGCTTCCATTGCGTAGT…
Fusarium oxysporum	Fusarium	Nectriaceae	Hypocreales	Sordariomycetes	Ascomycota	0	3	CCCCTGTGACATACCAATTGTTGCCTCGGCGGATCAGCCCGCTCCCGGTAAAACGGGACGGCCCGCCAGAGGACCCCTAAACTCTGTTTCTATATGTAACTTCTGAGTAAAACCATAAATAAATCAAAACTTTCAACAACGGATCTCTTGGTTCTGGCATCGATGAAGAACGCAGCAAAATGCGATAAGTAATGTGAATTGCAGAATTCAGTGAATCATCGAATCTTTGAACGCACATTGCGCCCGCCAGTATTCTGGCGGGCATGCCTGTTCGAGCGTCATTTCAACCCTCAAGCCCAGCTTGGTGTTGGGACTCGCGAGTCAAATCGCGTTCCCCAAATTGATTGGCGGTCACGTCGAGCTTCCATAGCGTAGTAGTAAAACCCTCGTTACTGGTAA…
Fusarium proliferatum	Fusarium	Nectriaceae	Hypocreales	Sordariomycetes	Ascomycota	2	5	AACCCCTGTGAACATACCAATTGTTGCCTCGGCGGATCAGCCCGCTCCCGGTAAAACGGGACGGCCCGCCAGAGGACCCCTAAACTCTGTTTCTATATGTAACTTCTGAGTAAAACCATAAATAAATCAAAACTTTCAACAACGGATCTCTTGGTTCTGGCATCGATGAAGAACGCAGCAAAATGCGATAAGTAATGTGAATTGCAGAATTCAGTGAATCATCGAATCTTTGAACGCACATTGCGCCCGCCAGTATTCTGGCGGGCATGCCTGTTCGAGCGTCATTTCAACCCTCAAGCCCAGCTTGGTGTTGGGACTCGCGAGTCAAATCGCGTTCCCCAAATTGATTGGCGGTCACGTCGAGCTTCCATAGCGTAGTAGTAAAACCCTCGTTACTGG…
Fusarium solani	Fusarium	Nectriaceae	Hypocreales	Sordariomycetes	Ascomycota	31	43	CCCTGTGAACATACCTAAAACGTTGCTTCGGCGGGAATAGACGGCCCCGTAACACGGGCCGCCCCCGCCAGAGGACCCCTAACTCTGTTTCTATAATGTTTTTTTCTGAGTAAACAAGCAAATAAATTAAAACTTTCAACAACGGATCTCTTGGCTCTGGCATCGATGAAGAACGCAGCGAAATGCGATAAGTAATGTGAATTGCAGAATTCAGTGAATCATCGAATCTTTGAACGCACATTGCGCCCGCCAGTATTCTGGCGGGCATGCCTGTTCGAGCGTCATTACAACCCTCAGGCCCCCGGGCCTGGCGTTGGGGATCGGCGAGGCGCCCCCTGTGGGCACACGCCGTCCTCTAAATACAGTGGCGGCCCCGCCGCAGCTTCCATTGCGTAGTAC…
Fusarium striatum	Fusarium	Nectriaceae	Hypocreales	Sordariomycetes	Ascomycota	1	0	CCCTGTGACATACCTAAAACGTTGCTTCGGCGGGAACAGACGGCCCCGTAAAACGGGCCGCCCCCGCCAGAGGACCCCTAACTCTGTTGCTATATGTATCTTCTGAGTAAACAAGCAAATAAATTAAAACTTTCAACAACGGATCTCTTGGCTCTGGCATCGATGAAGAACGCAGCGAAATGCGATAAGTAATGTGAATTGCAGAATTCAGTGAATCATCGAATCTTTGAACGCACATTGCGCCCGCCAGTATTCTGGCGGGCATGCCTGTTCGAGCGTCATTACAACCCTCAGGCCCCCGGGCCTGGCGTTGGGGATCGGCGAGGCGCCCCCTGTGGGCACGCGCCGTCCCCCAAATACAGTGGCGGTCCCGCCGCAGCTTCCATTGCGTAGTAGCTA…
Fusarium verticillioides	Fusarium	Nectriaceae	Hypocreales	Sordariomycetes	Ascomycota	0	1	CCCCTGTGACATACCAATTGTTGCCTCGGCGGATCAGCCCGCTCCCGGTAAAACGGGACGGCCCGCCAGAGGACCCCTAAACTCTGTTTCTATATGTAACTTCTGAGTAAAACCATAAATAAATCAAAACTTTCAACAACGGATCTCTTGGTTCTGGCATCGATGAAGAACGCAGCAAAATGCGATAAGTAATGTGAATTGCAGAATTCAGTGAATCATCGAATCTTTGAACGCACATTGCGCCCGCCAGTATTCTGGCGGGCATGCCTGTTCGAGCGTCATTTCAACCCTCAAGCCCAGCTTGGTGTTGGGACTCGCGAGTCAAATCGCGTTCCCCAAATTGATTGGCGGTCACGTCGAGCTTCCATAGCGTAGTAGTAAAACCCTCGTTACTGGTAA…
Galactomyces candidum	Galactomyces	Dipodascaceae	Saccharomycetales	Saccharomycetes	Ascomycota	1	2	AAGTCAAAACAAAAATAATCAAAACTTTTAACAATGGATCTCTTGGTTCTCGTATCGATGAAGAACGCAGCGAAACGCGATATTTCTTGTGAATTGCAGAAGTGAATCATCAGTTTTTGAACGCACATTGCACTTTGGGGTATCCCCCAAAGTATACTTGTTTGAGCGTTGTTTCTCTCTTGGAATTGCATTGCTTTTCTAAAATTTCGAATCAAATTCGTTTGAAAAACAACACTATTCAACCTCAGATCAAGTAGGATTACCCGCTGAACTTAAGCATATCAAAAGCGGAGGAAGA
Galactomyces candidus	Galactomyces	Dipodascaceae	Saccharomycetales	Saccharomycetes	Ascomycota	0	1	TTTTATAGTCAAAACAAAAATAATCAAAACTTTTAACAATGGATCTCTTGGTTCTCGTATCGATGAAGAACGCAGCGAAACGCGATATTTCTTGTGAATTGCAGAAGTGAATCATCAGTTTTTGAACGCACATTGCACTTTGGGGTATCCCCCAAAGTATACTTGTTTGAGCGTTGTTTCTCTCTTGGAATTGCATTGCTTTTCTAAAAAATCGAATCAAATTCGTTTGAAAAACAACACTATTCAACCTCAGATCAAGTAGGATTACCCGCTGAACTTAAGCATATCAATAA
Galactomyces pseudocandidum	Galactomyces	Dipodascaceae	Saccharomycetales	Saccharomycetes	Ascomycota	2	16	TACTATTTAACAAAAATTATACAATCAATTAAAAAAAAAAATCAAAACTTTTAACAATGGATCTCTTGGTTCTCGTATCGATGAAGAACGCAGCGAAACGCGATATTTCTTGTGAATTGCAGAAGTGAATCATCAGTTTTTGAACGCACATTGCACTTTGGGGTATCCCCCAAAGTATACTTGTTTGAGCGTTGTTTCTCTCTTGGAATTGCATTGCTTTTCTAAAAAATCGAATCAAATTCGTTTGAAACATCCATCTCCAACCTCAGATCAAGTAGGATTACCCGCTGAACTTAAGCATATCAATAAGCGGAGGAA
Galactomyces pseudocandidum (97%)	Galactomyces	Dipodascaceae	Saccharomycetales	Saccharomycetes	Ascomycota	1	2	GTGGATTTAATACTATTTAACAAAAATTATACAATCAATTAAAAAAAAAAATCAAAACTTTTAACAATGGATCTCTTGGTTCTCGTATCGATGAAGAACGCAGCGAAACGCGATATTTCTTGTGAATTGCAGAAGTGAATCATCAGTTTTTGAACGCACATTGCACTTTGGGGTATCCCCCAAAGTATACTTGTTTGAGCGTTGTTTCTCTCTTGGAATTGCATTGCTTTTCTAAAAAATCGAATCAAATTCGTTTGAAACATCCATCTCCAACCTCAGATCAAGTAGGATTACCCGCTGAACTTAAGCATATCAATAA
Galactomyces pseudocandidus (96%)	Galactomyces	Dipodascaceae	Saccharomycetales	Saccharomycetes	Ascomycota	2	0	GATCTGAGGTTGGAGATGGATGTTTCAAACGAATTTGATTCGATTTTTTAGAAAAGCAATGCAATTCCAAGAGAGAAACAACGCTCAAACAAGTATACTTTGGGGGATACCCCAAAGTGCAATGTGCGTTCAAAAACTGATGATTCACTTCTGCAATTCACAAGAAATATCGCGTTTCGCTGCGTTCTTCATCGATACGAGAACCAAGAGATCCATTGTTAAAAGTTTTGATTTTTTTTTTTAATTGATTGTATAATTTTTGTTAAATAGTATTAAATCCACAAATATTTAAAATCTATAATGATCCTT
Galactomyces reessii	Galactomyces	Dipodascaceae	Saccharomycetales	Saccharomycetes	Ascomycota	0	2	ACACAGCAACAATAATTTTATAGTCAAAACAAAAATAATCAAAACTTTTAACAATGGATCTCTTGGTTCTCGTATCGATGAAGAACGCAGCGAAACGCGATATTTCTTGTGAATTGCAAAAGTGAATCATCAGTTTTTGAACGCACATTGCACTTTGGGGTATCCCCCAAAGTATACTTGTTTGAGCGTTGTTTCTCTCTTGGAATTGCATTGCTTTTCTAAAATTTCAAATCAAATTCGTTTGAAAAACAACACTATTCAACCTCAAATCAAGTAGGATTACCCGCTGAACTTAAGCA
Galactomyces reessii (94%)	Galactomyces	Dipodascaceae	Saccharomycetales	Saccharomycetes	Ascomycota	0	1	CTGCGGAAGGATCATTATTGATATCAAAAATATTTGGTGGAAATAATTACACGCAAACCAAAATTATATTGTCATAACAAAAAATTCAAAACTTTTAACAATGGATCTCTTGGTTCTCGTATCGATGAAGAACGCAGCGAAACGCGATATTTCTTGTGAATTGCAGAAGTGAATCATCAGTTTTTGAACGCACATTGCACTTTGGGGTATCCCCCAAAGTATACTTGTTTGAGCGTTGTTTCTCTCTTGAAATTGCATTTGCTTTTTTGAAATAGTGAAACAAAAATGTTTGTACCCTCGTATATTCAACCTCAGATCAAGTAGGACTACCCGCTGAACTTAAGCATATCAATAAGCGGAGGAAA
Galactomyces reessii (97%)	Galactomyces	Dipodascaceae	Saccharomycetales	Saccharomycetes	Ascomycota	0	6	TTACACGCAAACCAAAATTATATATGTCATAACAAAAAATTCAAAACTTTTAACAATGGATCTCTTGGTTCTCGTATCGATGAAGAACGCAGCGAAACGCGATATTTCTTGTGAATTGCAGAAGTGAATCATCAGTTTTTGAACGCACATTGCACTTTGGGGTATCCCCCAAAGTATACTTGTTTGAGCGTTGTTTCTCTCTTGAAATTGCATTTGCTTTTTTGAAATAGTGAAACAAAAATGTTTGTACCCTCGTATATTCAACCTCAGATCAAGTAGGACTACCCGCTGAACTTAAGCATATCAATAA
Galactomyces sp.	Galactomyces	Dipodascaceae	Saccharomycetales	Saccharomycetes	Ascomycota	7	8	GGATTTATACTATTTAACAAAAATTATACAATCAATTAAAAAAAAAAATCAAAACTTTTAACAATGGATCTCTTGGTTCTCGTATCGATGAAGAACGCAGCGAAACGCGATATTTCTTGTGAATTGCAGAAGTGAATCATCAGTTTTTGAACGCACATTGCACTTTGGGGTATCCCCCAAAGTATACTTGTTTGAGCGTTGTTTCTCTCTTGGAATTGCATTGCTTTTCTAAAAAATCGAATCAAATTCGTTTGAAACATCCATCTCCAACCTCAGATCAAGTAGGATTACCCGCTGAACTTAAGCATATCAATAAGCGGAGGAA
Geosmithia sp. (91%)	Geosmithia	Incertae sedis	Hypocreales	Sordariomycetes	Ascomycota	7	4	CCATTGTGACATACCTATCGTTGCTTCGGCGGTTTCGTCCCGGGCGCGCTTCGCGGCGTGATCCGGATCCAGGCGGCCGCCGGGGGAATCAAACTCTTGTTTTCTTAGAGGATCTTCTGAGTGGCATAAGCAAAATAAATCAAAACTTTCAGCAACGGATCTCTTGGTTCTGGCATCGATGAAGAACGCAGCGAAATGCGATAAGTAATGTGAATTGCAGAATTCAGTGAATCATCGAATCTTTGAACGCATATTGCGCCCGCCAGTATTCTGGCGGGCATGCCTGTCCGAGCGTCATTTCAACCCTCAGGGCCCGTTCGCGGGACCTGGTGTTGGGGATCGGCCGTCCATCGCGGCGGCCGGCCCTGAAATCGAGTGGCGGTCTCGTCGCGACCTCCT…
Geotrichum candidum	Geotrichum	Dipodascaceae	Saccharomycetales	Saccharomycetes	Ascomycota	3	30	CAGCAAACAATAATTCATATAATCAAAACAAAAATAATCAAAACTTTTAACAATGGATCTCTTGGTTCTCGTATCGATGAAGAACGCAGCGAAACGCGATATTTCTTGTGAATTGCAGAAGTGAATCATCAGTTTTTGAACGCACATTGCACTTTGGGGTATCCCCCAAAGTATACTTGTTTGAGCGTTGTTTCTCTCTTGGAATTGCATTGCTTTTCTAAAATTTCGAATCAAATTCGTTTGAAAAACAACACTATTCAACCTCAGATCAAGTAGGATTACCCGCTGAACTTAAGCATATCAATAAGCGGAGGAA
Geotrichum candidum (96%)	Geotrichum	Dipodascaceae	Saccharomycetales	Saccharomycetes	Ascomycota	6	28	TACCACGAAAAACGATAATGATATAGTCAAAAAGGAAAAATCAAAACTTTTAACAATGGATCTCTTGGTTCTCGTATCGATGAAGAACGCAGCGAAACGCGATATTTCTTGTGAATTGCAGAAGTGAATCATCAGTTTTTGAACGCACATTGCACTTTGGGGTATCCCCCAAAGTATACTTGTTTGAGCGTTGTTTCTCTCTTGGAATTGCATTGCTTTTCTGAAAAATTGAAACAAATTCGTTTGAAAAACAACATTATTCAACCTCAGATCAAGTAGGAATACCCGCTGAACTTAA
Geotrichum candidum (98%)	Geotrichum	Dipodascaceae	Saccharomycetales	Saccharomycetes	Ascomycota	0	3	TGACCTGCGGAAGGATCATTATTGATTTTAGTTATTTGTGAACGTACTACGAACAAACAAAAAAATATTATAGTCAAAAAAAAAATTAAATCAAAACTTTTAACAATGGATCTCTTGGTTCTCGTATCGATGAAGAACGCAGCGAAACGCGATATTTCTTGTGAATTGCAGAAGTGAATCATCAGTTTTTGAACGCACATTGCACTTTGGGGTATCCCCCAAAGTATACTTGTTTGAGCGTTGTTTCTCTCTTGGAATTGCATTTGCTTTTCTAAAAAATCGAATCAAATTCGTTTGAAACTTCATTTATTTCAACCTCAGATCAAGTAGGATTACCCGCTGAACTTAAGCATATCAA
Geotrichum cucujoidarum	Geotrichum	Dipodascaceae	Saccharomycetales	Saccharomycetes	Ascomycota	0	1	GTGATTTGTTTTATAAGATTATTAAAGTAGTTTGGAAAATATTTTAAAACTTTCAACAACGGATCTCTTGGTTCTCGCATCGATGAAGAACGCAGCAAAACGCGATATGCCTTGTGAATTGCAGAGTGAAACATTGATTTTTGAACGCACATTGCACCTAAAGGTATTCCTTTAGGTATGGCTGGATGAGCGACTTTTCAATTGTGAACGTAATTTACTTCATGAAAGAATAACAACGAAACTAATTTCTTTTTGAAAAACTTCGTCCTCACCTCAACCAAGATTACCCGCTGAACTTAAGCATATCAA
Geotrichum phurueaensis (95%)	Geotrichum	Dipodascaceae	Saccharomycetales	Saccharomycetes	Ascomycota	2	0	GTGGATTACAACGATATTAACAAAGATTATATAATCAAAGCACTAAAAAAAAATTAAAACTTTTAACAATGGATCTCTTGGTTCTCGTATCGATGAAGAACGCAGCGAAACGCGATATTTTTTGTGAATTGCAGAAGTGAATCATCAGTTTTTGAACGCACATTGCACTTTGGGGTATCCCCCAAAGTATACTTGTTTGAGCGTTGTTTCTCTCTTGAAATTGCATTGCTTTTTTAAAAAATTGAATCAAATTCGTTTGAAACATTATTTTCAACCTCAGATCAAGTAGGAATACCCGCTGAACTTAAGCATATCAATAAGCGGAGGAA
Geotrichum sp.	Geotrichum	Dipodascaceae	Saccharomycetales	Saccharomycetes	Ascomycota	0	1	AACAAAAAATTCAAAACTTTTAACAATGGATCTCTTGGTTCTCGTATCGATGAAGAACGCAGCGAAACGCGATATTTCTTGTGAATTGCAGAAGTGAATCATCAGTTTTTGAACGCACATTGCACTTTGGGGTATCCCCCAAAGTATACTTGTTTGAGCGTTGTTTCTCTCTTGAAATTGCATTTGCTTTTTTGAAATAGTGAAACAAAAATGTTTGTACCCTCGTATATTCAACCTCAAATCAAGTAGGACTACCCGCTGAACTTAAGCATATCAATAAGCGGAGGAA
Gliomastix murorum	Gliomastix	Incertae sedis	Hypocreales	Sordariomycetes	Ascomycota	10	0	TACCCGTTGCTTCGGCGGCGCGCCGGCGACCGAACTCCCCCCTCGCCGGGGGATTAGGGGACCGGGCGTGCCCGCCGGTGTATTCAGAATCTCTGTTCGAACCCGACGTAACTTCTGAGTGTTCTAAGCGAACTGTTAAAACTTTCAACAACGGATCTCTTGGCTCTAGCATCGATGAAGAACGCAGCGAAACGCGATAAGTAGTGTGAATTGCAGAATTCAGTGAATCATCGAATCTTTGAACGCACATGGCGCCCCCCGGTATCCCGGGGGGCATGCCTGTCCGAGCGTCGTTTCAACCCTCGGGCCCTGTTGGTTATACCGACGGTGGCCCGGCGTTGGGGAACCTACGCGCCGACGTAGGCCCCGAAAAGCAGTGGCGGACCCGCGCCGGCCCCC…
Gongronella butleri	Gongronella	Cunninghamellaceae	Mucorales	Mucoromycetes	Mucoromycota	1	0	ATGATTTTGGGGTTTCTTTGATAAAATTTCTCTTCTTTTCCTTTCTTTGAGGGAATTGAAGGAATCCACTGTGATCTGTTTCGAGCTTTTTCATTTGAAAAAGCTACAACCCGTTTTTTTCTTTGGAAACAAACGGGTGTGGGGCCTTCTAGGTCTCGCAATTCAATATACTTTATGAAATTCTTGATTGATTCTTAATTGAAACAAAAAACAACTTTCAACAATGGATCTCTCGGCTTACGCATCGATGAAGAACGCAGCGAATCGCGATATGTAATGTGATCTGCATTTAGTGAATCATCGAATCTTTGAACGCATCTTGCGCCCAAGGGTAATCCTTTGGGCACGCCTGTTTCAGTGTTATGTTAAACCCAAAATCTCTTTTTTGGTGATGTAACG…
Graphostroma sp.	Graphostroma	Graphostromataceae	Xylariales	Sordariomycetes	Ascomycota	1	0	ATGTGACATACCTTCTGTTGCCTCGGCAGGTCGTGCTGCGCGGCCGGACCGCCTACCCTGGAGCAGCTACCCTGGAGTAGCTACCCTGGAGTTGGCGGCACCTACCCTGCAGCACGCAACCAGGCCTGCCGGAGTGCTCCTAAACTCTGTTTTACACCTGTATCTCTGAGTCTACTATACAAATAAGTTAAAACTTTCAACAACGGATCTCTTGGTTCTGGCATCGATGAAGAACGCAGCGAAATGCGATAAGTAATGTGAATTGCAGAATTCAGTGAATCATCGAATCTTTGAACGCACATTGCGCCTAATAGTATTCTGTTAGGCATGCCTGTTCGAGCGTCATTTCAACCCCCAAGCCCTGTTTTGCTTGACGTTGGGAGCTTACGGAGACGTAAC…
Gymnopilus dilepis	Gymnopilus	Hymenogastraceae	Agaricales	Agaricomycetes	Basidiomycota	1	0	TTGAGCTGACTCTCTCGGGAGTATGTGCTCGCTCGTCATCTTTATCTTTCCACCTGTGCACTTTTTGTAGAATTGGATGTAACTTTCTGAGGCAACTCAGTTGGGAGGAATGCTATTTCGATGGCTTTCCTTGTATGTCCAAGTCTATGTTTTCATATACTCCAAGTATGTAACAGAATGTATCACTGGGCCTTGTGCCTATAAACCTTATACAACTTTCAGCAACGGATCTCTTGGCTCTCGCATCGATGAAGAACGCAGCGAAATGCGATAAGTAATGTGAATTGCAGAATTCAGTGAATCATCGAATCTTTGAACGCACCTTGCGCCCCTTGGTATTCCGAGGGGCATGCCTGTTTGAGTGTCATTAAATTCTCAACCTTACTAGCTTTTGCGAAG…
Halorosellinia krabiensis	Halorosellinia	Xylariaceae	Xylariales	Sordariomycetes	Ascomycota	4	0	TTACCTTTGTTGCCTCGGCAAGTCTACAGCTTACCCTGTGAGACCCTACCCTGTAGGGACCTTACCCGGTAGCTGCGGGTTAGAAAGCCTGCCGGTGGTCTATTAAAAACTCCTGTTTACTTATGTTATTCTGAAGCTTATAACTGTAATAAGTTAAAACTTTCAACAACGGATCTCTTGGTTCTGGCATCGATGAAGAACGCAGCGAAATGCGATAAGTAATGTGAATTGCAGAATTCAGTGAATCATCGAATCTTTGAACGCACATTGCGCCCATTAGTATTCTAGTGGGCATGCCTGTTCGAGCGTCATTTCAACCCTTAAGCCTCTGTTGCTTAGCGTTGGGGGCCTATAGAAAAGCGCTCTATAGCTCCTAAAAGTCAGTGGCGGAGTCGGTTT…
Halorosellinia xylocarpi	Halorosellinia	Xylariaceae	Xylariales	Sordariomycetes	Ascomycota	4	2	ATGTGAAACCTTACCTTTGTTGCCTCGGCAGGTCTGCAGCTTACCCTGTAAGCACCTACCCTGTAGGTACTTTACCCGGTAGTTGTAGGAAAGAAACCTGCCGGTGGTATATTAAAAAAACCTCTTTGTTTGTTATGTTATTCTGAATTCTATAATTAATAAAGTTAAAACTTTCAACAACGGATCTCTTGGTTCTGGCATCGATGAAGAACGCAGCGAAATGCGATAAGTAATGTGAATTGCAGAATTCAGTGAATCATCGAATCTTTGAACGCACATTGCGCCCATTAGTATTCTAGTGGGCATGCCTGTTCGAGCGTCATTTCAACCCTTAAGCCCTCGTTGCTTAGCGTTGGGAGCTTACAAAACAACCCTTTGTAGTTCCTTAAAGTTAGTGGC…
Halosarpheia japonica (96%)	Halosarpheia	Halosphaeriaceae	Microascales	Sordariomycetes	Ascomycota	2	0	TGTCGAGATAGCGTCCTTGCCTATTTTTTGGAGTACCTTTTCGTTTCCTCAGCAGGCTTGCCTGCTACTGGGGACCTCTTAAACTCTTTGTAAATACAGCATCTGTCTGAACAAACAAACAAAAAATCAAAACTTTCAACAATGGATCTCTTGGTTCTGGCATCGATGAAGAACGCAGCAAAATGCGATAAGTAGTGTGAATTGCAGAATTCAGTGAATCATCGAATCTTTGAACGCACATTGCGCCCTTTGGTATTCCTTAGGGCATGCCTGTTCGAGCGTCATTTACACCTTCAAGCACAGCTTGGTGTTGGGCGTCTGTCCCTCGCGGACTCGCCTCAAAAGGATTGGCAGCCATTCCAGCGGCTTTGAGCGCAGCAGAATTGCGTCTTCTGGCAG…
Hawksworthiomyces crousii (90%)	Hawksworthiomyces	Incertae sedis	Ophiostomatales	Sordariomycetes	Ascomycota	0	1	GCGGAGGGATCATTACAGAGTTCTTTGCAACTCCCAACCCTGTGAACCATACCAATTCTTTTGTTGTTGCTTCTGGCAGCGCCTTCCGGGCGTCTGCCAGCGGTGACCGGCTCCAACCTTCTGTATCACTGTACCGTCTGAGCTTCTGAAAAAAAATTAATCAAAACTTTCAACAACGGATCTCTTGGCTCTGGCATCGATGAAGAACGCAGCGAAATGCGATAAGTAATGTGAATTGCAGAATTCAGTGAATCATCGAATCTTTGAACGCACATTGCGCCTGCTAGCATTCTGGCAGGCATGCCTGTCCGAGCGTCATTTCCACCCTCACGCGCCGCGTGGTGTTGGGGCCCTCTCAGCGACTGAGAGGCCCCGAAAGCGAGTGGCGGACCGCCTGGT…
Hongkongmyces pedis	Hongkongmyces	Lindgomycetaceae	Pleosporales	Dothideomycetes	Ascomycota	3	0	AGCCAGCAGAATCTGGCCAAAAGTCAGTGCAGAAAAACGCATGGGCTTCTTTGTCACTTGTTGACATCGAAGACAAAAAGGCAGTTGTGCGAGCCATCGGGGTGTAAGAAATCCCCGGGGGTCTCGGCAGCTGGTACAGCGGTCAAATTCCATGACGACGGAGCATAGATAGCTAACCCCTTACGTCGCGTCGAAAAACAAAACATCTCATGGCCTCGGCCTGGGAGTCCTCGACCTTACGGAGGGACGCTTTGCTCTCGAGAGGTCAGCTGCGTACCTGGCGTTGCGGCCAAGCCTACAAAGACCCGTAGCGGGGTCTTATGCCTGCGCACACGAGGTTAAGGGGGGTCAGAACCCCCTCGTTTTTACGCCCCTTTGGGGTGTGAAGATTGACCAGGC…
Hongkongmyces pedis (93.5%)	Hongkongmyces	Lindgomycetaceae	Pleosporales	Dothideomycetes	Ascomycota	1	0	GAGTCACAGAGCACAAAACGCATGGGCTTCTTTGTTACTTGCTGACATCGAAGACAAAAAGGCAGTTGTGCGAGCCATCGGGGTGTAAGAAATCCCCGGGGGTCTCGGCAGCTGGTACAGCGGTCAAATTCCATGACGACGGAGCATAGATAGCTAACCCCTTACGTCGCGTCGAAAAACAAAATATCTCACGGCTTCGGCCTGGGAGTCCTCGACCTTACGAAGGGACGCTTTGCTCTCGAGAGGTCAGCTGCGTACCTGGCGTTGCGGCCAAGCCTACGAAGACCCGTAGCGGGGTCTTATGCCTGCGCACACGAGGTTAAGGGGGGTCAGAACCCCCTCGTTTATACGCCCCTTTGGGGCGTGAAGATTGACCAGGCGATGAGAAGGGCTCCTCGC…
Hongkongmyces snookiorum	Hongkongmyces	Lindgomycetaceae	Pleosporales	Dothideomycetes	Ascomycota	2	0	GCAGAATCTGGCCAAAAGTCAGTGCACAAAAACGCATGGGCTTCTTTGTTACTTGTTGACATCGAAGACAGAAAGGCAGTTGTGCGAGCCATCGGGGTGTAAGAAATCCCCGGGGGTCTCGGCAGCTGGTACAGCGGTCAAATTCCATGACGACGGAGCATAGATAGCTAACCCCTTACGTCGCGTCGAAAAACAAAACATCTCACGGCTTCGGCCTGGGAGTCCTCGACCTTACGGAGGGACGCTTTGCTCTCGAGAGGTCAGCTGCGTACCTGGCGTTGCGGCCAAGCCTACAAAGACCCGTAGCGGGGTCTTATGCCTGCGCACACGAGGTTAAGGGGGGTCAGAACCCCCTCGTTTCTTACGCCCCTTTGGGGCGTGAAGATTGACCAGGCGATG…
Hongkongmyces snookiorum (82%)	Hongkongmyces	Lindgomycetaceae	Pleosporales	Dothideomycetes	Ascomycota	1	0	GCTCGGCTCTGGCCGAGTGAACGGTTGCTTGGGCTTCTTTGTTTAAATTTAGAACATTGAAGAAAGGCAGTTGTGCGAGCGATCGGGGTGTAAGAAATCCCTGGACGTCTCGGCAGCTGGTACAACGGTCAAATTCCATGTAGACGGAGCATAGATAGCTAACCCCTTACGTCGTGTCGAAAAACAAAACATCCCACGGCGAATGCCTGGGAGCCCCTCGGCCTTACGGAGGGACGCTTTGCTCAAGAGAGGTCAGCTGTGTACCTGGCGTAGCGGCCAAGCCTGTTGTAGACCCGTAGCGGGGTCTTAGCCTGCGCACGCGAGGAGGAGGGGGTCGGACCCCTCGTGTAATGCTCCATTGGGGCGTGAAGGGCGCGGAAGACGGTAAAGTGATGTGAC…
Hongkongmyces snookiorum (86%)	Hongkongmyces	Lindgomycetaceae	Pleosporales	Dothideomycetes	Ascomycota	1	0	AGCACAGCTTGGCCTTGGCCGGGTGAACATTGCGTGGGGCTTCTTTGTTTACATCGAAGCACAGCGGCAGTTGCGCGAGCGATCGGGGTGTAAGCCATCCCCGGACGTCTCCGCAGCTGGTACTGCGGTCAAAATCCATGAAGACGGAGCATAGACAGCTAACCCCTCTCGTCGTGTCGAAAAACAAAACATCCTGCGCGGCTCTTGCTAGCCCGGGAGTCCTCGGCCTTACGGAGGGACGCTTTGCTCTCGAGAGGTCAGCTGCGTACCTGGGGTTGCACCCAAGCCTACAAAGAACCGTAGCGGGTTCTTATGCCAGCGCACGCGGGGATGGGGCGTCAGACCCCCAACATGTAAGAGCCCCAACTGGGGCGCGGAGAGATATCCCGCGCCTGAGAG…
Hongkongmyces thailandica (97%)	Hongkongmyces	Lindgomycetaceae	Pleosporales	Dothideomycetes	Ascomycota	2	0	AAGCACAGCTCGGCTCTGGCCGAGTGAACGGTTGCTTGGGCTTCTTTGTTTAAATTTAGAACATTGAAGAAAGGCAGTTGTGCGAGCGATCGGGGTGTAAGAAATCCCTGGACGTCTCGGCAGCTGGTACAACGGTCAAATTCCATGTAGACGGAGCATAGATAGCTAACCCCTTACGTCGTGTCGAAAAATAAAACATCCCACGGCGAATGCCTGGGAGCCCCTCGGCCTTACGGAGGGACGCTTTGCTCAAGAGAGGTCAGCTGTGTACCTGGCGTAGCGGCCAAGCCTGTTGTAGACCCGTAGCGGGGTCTTAGCCTGCGCACGCGAGGAGGAGGGGGTCGGACCCCTCGTGTAATGCTCCATTGGGGCGTGAAGGGCGCGGAAGACGGTAAAGTG…
Hornodermoporus martius	Hornodermoporus	Polyporaceae	Polyporales	Agaricomycetes	Basidiomycota	0	1	TTGTAGCTGGCCTTCCGGGGCATGTGCACATCCTGCTCAATCCACTCTACACCTGTGCACTTATTGTGGGTTCCTGTGAGGTGCTGAGCAGGCCTCTTTTGGCCTGTGAGGCCCTTCTGGGCCTGCGTTTTTATTATCGACTCCGAAGTAATCAGAATGTGCAATGCGCGATGTAACGCATTTATATACAACTTTCAGCAACGGATCTCTTGGCTCTCGCATCGATGAAGAACGCAGCGAAATGCGATAAGTAATGTGAATTGCAGAATTCAGTGAATCATCGAATCTTTGAACGCACCTTGCGCTCCTTGGTATTCCGAGGAGCATGCCTGTTTGAGTGTCATGAATTCCTCAACTTACAGGCCTTTGTGGTTTGTAAGGTTGGACTTTGGAGGTGTT…
Humicola fuscoatra	Humicola	Chaetomiaceae	Sordariales	Sordariomycetes	Ascomycota	1	0	CCCTTTGTGACCTTACCGTCGTTTCCTCGGCGCGTGCTGCTGCTACCTGGAGCTACCCTGGAAGGCACCTACCCTGTAGTGGTTGTCTGCCAAGAGCTATCATGTCAGGCACCTACCTCTGTAGTGGTTGTCTGCCATGAGCTGTCTTGGCAGGCACCTACCCTGTAGTGGTTGTCTGCTAAGAGTTATCCTAGCAGGCACCTACCCTGTAGTAGTTGTCTACCCTGGAGCTACCCTGTAGCCGCGTGAAGGCCCGCCGAAGGACCGTTAAACTCTTGCTTCTACAACTGTATCTCTGAACACGTAACTGAAATAAGTTAAAACTTTCAACAACGGATCTCTTGGTTCTGGCATCGATGAAGAACGCAGCGAAATGCGATAAGTAATGTGAATTGCAGA…
Hypocrea lixii	Hypocrea	Hypocreaceae	Hypocreales	Sordariomycetes	Ascomycota	1	0	CCCAATGTGAACGTTACCAAACTGTTGCCTCGGCGGGATCTCTGCCCCGGGTGCGTCGCAGCCCCGGACCAAGGCGCCCGCCGGAGGACCAACCTAAAACTCTTATTGTATACCCCCTCGCGGGTTTTTTTTATAATCTGAGCCTTCTCGGCGCCTCTCGTAGGCGTTTCGAAAATGAATCAAAACTTTCAACAACGGATCTCTTGGTTCTGGCATCGATGAAGAACGCAGCGAAATGCGATAAGTAATGTGAATTGCAGAATTCAGTGAATCATCGAATCTTTGAACGCACATTGCGCCCGCCAGTATTCTGGCGGGCATGCCTGTCCGAGCGTCATTTCAACCCTCGAACCCCTCCGGGGGGTCGGCGTTGGGGATCGGCCCTCCCTCTGCGGGTGG…
Hypocrea sp.	Hypocrea	Hypocreaceae	Hypocreales	Sordariomycetes	Ascomycota	1	0	CCCAATGTGAACGTTACCAAACTGTTGCCTCGGCGGGATCTCTGCCCCGGGTGCGTCGCAGCCCCGGACCAAGGCGCCCGCCGGAGGACCAACCTAAAACTCTTATTGTATACCCCCTCGCGGGTTTTTTTATAATCTGAGCCTTCTCGGCGCCTCTCGTAGGCGTTTCGAAAATGAATCAAAACTTTCAACAACGGATCTCTTGGTTCTGGCATCGATGAAGAACGCAGCGAAATGCGATAAGTAATGTGAATTGCAGAATTCAGTGAATCATCGAATCTTTGAACGCACATTGCGCCCGCCAGTATTCTGGCGGGCATGCCTGTCCGAGCGTCATTTCAACCCTCGAACCCCTCCGGGGGGTCGGCGTTGGGGATCGGCCCTCCCTCTGCGGGTGGC…
Hypocrea stilbohypoxyli	Hypocrea	Hypocreaceae	Hypocreales	Sordariomycetes	Ascomycota	1	0	TGTGAACCATACCAAACTGTTGCCTCGGCGGGGTCACGCCCCGGGTGCGTCGCAGCCCCGGAACCAGGCGCCCGCCGGAGGGGCCAACCAAACTCTTTCCTGAAGTCCCCTCGCGGACGTTATTTCTTACAGCTCTGAGCAAAAATTCAAAATGAATCAAAACTTTCAACAACGGATCTCTTGGTTCTGGCATCGATGAAGAACGCAGCGAAATGCGATAAGTAATGTGAATTGCAGAATTCAGTGAATCATCGAATCTTTGAACGCACATTGCGCCCGCCAGTATTCTGGCGGGCATGCCTGTCCGAGCGTCATTTCAACCCTCGAGCCCCTCCGGGGGGTCGGCGTTGGGGATCGGGGACCCCTAAGACGGGATCCCGGCCCCGAAATACAGTGGCG…
Hypoxylon fragiforme	Hypoxylon	Hypoxylaceae	Xylariales	Sordariomycetes	Ascomycota	1	0	AGCGGAGGGATCATTAATGAGTTATTAAAACTCCAAACCCTTTGTGAACCTTACCGTCGTTGCCTCGGCGTGAGCTACGGCTACCCTGTAGCTACCCTGTAGTACCCTATAGCTACCCTGTAGTACCCTACAGCTACCCTATAGGTACCTTGAAGCTACCCTGTAGACGGCTTATGGCCCGCCGAAGGACCGCTAAACTCTTGTTTTTATTGCTGTTATTCTGAATTATAAACTAAAATAAGTTAAAACTTTCAACAACGGATCTCTTGGTTCTGGCATCGATGAAGAACGCAGCGAAATGCGATAAGTAATGTGAATTGCAGAATTCAGTGAATCATCGAATCTTTGAACGCACATTGCGCCCATTAGTATTCTAGTGGGCATGCCTATTCGAGCGTC…
Hypoxylon fragiforme (96%)	Hypoxylon	Hypoxylaceae	Xylariales	Sordariomycetes	Ascomycota	1	0	CCCTATGTGAACCTTACCGTCGTTGCCTCGGCGTGAGCTACGGCTACCCTGTAGTTACCCTAGAGCTACCCTATAGCTACCCTGTAGTACCCTACAGCTACCCTGTAGTACCCTACAGCTACCCTATAGGTACCCTGGAGCTACCCTGTAGACGGCTTATGGCCCGCCGAAGGACCGCTAAACTCTTGTTTTTATTGCTGTTATTCTGAATTATAAACTAAAATAAGTTAAAACTTTCAACAACGGATCTCTTGGTTCTGGCATCGATGAAGAACGCAGCGAAATGCGATAAGTAATGTGAATTGCAGAATTCAGTGAATCATCGAATCTTTGAACGCACATTGCGCCCATTAGTATTCTAGTGGGCATGCCTATTCGAGCGTCATTTCGACCCCTAAG…
Hypoxylon vinosopulvinatum	Hypoxylon	Hypoxylaceae	Xylariales	Sordariomycetes	Ascomycota	1	0	CCCTGTGTGACATACTACAGTTGCCTCGGCGAGGTGCCATACCTCGCCGGCGGACCACTAAACTCTGATTTATCCACTGTATCTCTGAATCATATAACGAAATACGTTAAAACTTTCAACAACGGATCTCTTGGTTCTGGCATCGATGAAGAACGCAGCGAAATGCGATAAGTAATGTGAATTGCAGAATTCAGTGAATCATCGAATCTTTGAACGCACATTGCGCCCATTAGTATTCTAGTGGGCATGCCTATTCGAGCGTCATTTCAACCCTTACGCCCTGTAGCGTAGTGTTGGGAGTCTACCTGTAGGTAGTTCCTGAAATGCATTGGCGGAGTTAGCGCATACTCTAGGCGTAGTAATACCATTCTCGCTTCTGTAGTAGTGCTGGCGACTAGC…
Ijuhya corynospora (87%)	Ijuhya	Bionectriaceae	Hypocreales	Sordariomycetes	Ascomycota	0	2	CCCGTGTGACATACCTATCGTTGCTTCGGCGGGATCGTCCCGGGTCGCCCCCCCAGGGGCTCCCGGAAACCATGGCGCCCGCCGGAGGTCCGAAACTCTTGTTTTAGCAATGTGGCATTCTGAGTGGTATAAACAAATGAATCAAAACTTTCAACAACGGATCTCTTGGTTCTGGCATCGATGAAGAACGCAGCGAAATGCGATAAGTAATGTGAATTGCAGAATTCAGTGAATCATCGAATCTTTGAACGCATATTGCGCCCGCCAGCCATTCTGGCGGGCATGCCTGTCCGAGCGTCATTTCAACCCTCGAGCCCAATTCTCCCCGGGCTCGGCGTTGGGGATCGGCCGAGGCCCCTCGCGGGCGTGCGGCCGGCCCCGAAATCGAGTGGCGGTCTC…
Kalmusia erioi	Kalmusia	Montagnulaceae	Pleosporales	Dothideomycetes	Ascomycota	3	0	TGAGCGCCGAGTTGCGAACGGCCGGCCACTGACCACACCCTTACTTTACGAGCACCTTTTGTTCTCCTTCGGCGGGGCGACCCGCCGCTGGAACCTCATCACGAACCTTTTTTGCATCTAGCATTACCTGTTCTGATAAAGTTAATCGTTACAACTTTCAACAATGGATCTCTTGGCTCTGGCATCGATGAAGAACGCAGCGAAATGCGATAAGTAGTGTGAATTGCAGAATTCAGTGAATCATCGAATCTTTGAACGCACATTGCGCCCCTTGGTATTCCATGGGGCATGCCTGTTCGAGCGTCATCTACACCCTCAAGCTCTGCTTGGTGTTGGGCGTCTGTCCCGCCTCCGCGCGCGGACTCGCCCCAAAGGCATTGGCAGCGGTCCACGGCCCCT…
Keratinophyton turgidum (81%)	Keratinophyton	Onygenaceae	Onygenales	Eurotiomycetes	Ascomycota	0	1	CGGGTGACCCCCGGCGTCTCGCGACCTGGCCACCCGTGTCTACCTTACCTTCTGTTGCTTCGGCGGGCCCGCCTCCAGGGGCCGCCGGGGGTGCGCCGCGGCGCACCCCTGGCCAGCGCCCGCCGAGGGACCATTAGAACTCTTGTGAATCATTGACGTCTGAGGTTATTCCAATAGCACAAAACTTTCAACAACGGATCTCTTGGTTCCAGCATCGATGAAGAACGCAGCGAAATGCGATAAGTAATGTGAATTGCAGAATTCCGTGAATCATCGAATCTTTGAACGCACATTGCGCCCCCTGGTATTCCGGGGGGCATGCCTGTCCGAGCGTCATTTCAACCCCTCAAGCACGGCTTGTGTGATGGGCCATCCGCCCCCGTAACGGAGGGCGGGCCC…
Kluyveromyces aestuarii	Kluyveromyces	Saccharomycetaceae	Saccharomycetales	Saccharomycetes	Ascomycota	9	45	CTTGAGCCTGCGCTTAATTGCGCGGCCAATTCCTGACTTTCTGCTATCAGTATTCTATTTCTCATCCTAAACACAATGGAGTTTTTTCTCTATAAACTACTTCCCTGGAGAACTCGTTTCTCCAGTGGACATAAACACAAACAATCTTTTGTATTATGAAAACTTATTTATCAATAAATTTAATATTCAAAACTTTCAACAACGGATCTCTTGGTTCTCGCATCGATGAAGAACGCAGCGAATTGCGATAAGTATTGTGAATTGCAGATTTTCGTGAATCATCGAATCTTTGAACGCACATTGCGCCCTTTGGTATTCCAGGGGGCATGCCTGTTTGAGCGTCATTTCCTTCTCAAACCTCTGGGTTTGGTTGTGAGTGATACTCTCTTCTGGGTTAAC…
Kluyveromyces siamensis	Kluyveromyces	Saccharomycetaceae	Saccharomycetales	Saccharomycetes	Ascomycota	8	119	CTTGAGCCTGCGCTTAATTGCGCGGCCAATTCCTGACTTTCTGCTATCAGTATTCTATTTCTCATCCTAAACACAATGGAGTTTTTTCTCTATAAACTACTTCCCTGGAGAACTCGTTTCTCCAGTGGACATAAACACAAACAATCTTTTGTATTATGAAAACTTATTTATCAATAAATTTAATATTCAAAACTTTCAACAACGGATCTCTTGGTTCTCGCATCGATGAAGAACGCAGCGAATTGCGATAAGTATTGTGAATTGCAGATTTTCGTGAATCATCGAATCTTTGAACGCACATTGCGCCCTTTGGTATTCCAGGGGGCATGCCTGTTTGAGCGTCATTTCCTTCTCAAACCTCTGGGTTTGGTTGTGAGTGATACTCTCTTCTGGGTTAAC…
Lasiodiplodia theobromae	Lasiodiplodia	Botryosphaeriaceae	Botryosphaeriales	Dothideomycetes	Ascomycota	1	0	GGCTCGACTCTCCCACCCTTTGTGAACGTACCTCTGTTGCTTTGGCGGCTCCGGCCGCCAAAGGACCTTCAAACTCCAGTCAGTAAACGCAGACGTCTGATAAACAAGTTAATAAACTAAAACTTTCAACAACGGATCTCTTGGTTCTGGCATCGATGAAGAACGCAGCGAAATGCGATAAGTAATGTGAATTGCAGAATTCAGTGAATCATCGAATCTTTGAACGCACATTGCGCCCCTTGGTATTCCGGGGGGCATGCCTGTTCGAGCGTCATTACAACCCTCAAGCTCTGCTTGGAATTGGGCACCGTCCTCACTGCGGACGCGCCTCAAAGACCTCGGCGGTGGCTGTTCAGCCCTCAAGCGTAGTAGAATACACCTCGCTTTGGAGCGGTTGGC…
Leptosphaerulina sp. (96%)	Leptosphaerulina	Didymellaceae	Pleosporales	Dothideomycetes	Ascomycota	1	0	GCGCGCGAGGGACCTCCCTCGCGCGCCGTGTTCCCTCTTCTCGCACGCGCAGCGGCGCAAGCCGAGCGCACGAGAATGCATCCTTGCTATTACGAGTACCACCGTTCTCCTTCGGCGGGGCGACCTGCCGTTGGAACCAACACGCACCCTGTATTGCATCCAGCATTACCCGTTCCAACACAAACAATCGTTACAACTTTCAACAATGGATCTCTTGGCTCTGGCATCGATGAAGAACGCAGCGAAATGCGATAAGTAGTGTGAATTGCAGAATTCAGTGAATCATCGAATCTTTGAACGCACATTGCGCCCCTCGGTATTCCGTGGGGCATGCCTGTTCGAGCGTCATCTACACCCTCAAGCTCTGCTTGGTGTTGGGCGTCTGTCCCGCCTCCGCGC…
Leptoxyphium fumago	Leptoxyphium	Capnodiaceae	Capnodiales	Dothideomycetes	Ascomycota	2	0	TTTGTATCAAAACCTCGTTGCCTCGGGGAGGCCCTGCCTCACGGCTGGCCCCCCGATGGACCACTAAACTCTGCATCTGTATGACGTCTGAGTAAAGATTTTAAATTAAATCAAAACTTTCAACAACGGATCTCTTGGTTCTGGCATCGATGAAGAACGCAGCGAAATGCGATAAGTAATGTGAATTGCAGAATTCAGTGAATCATCGAATCTTTGAACGCATATTGCGCCCCTTGGTATTCCTTGGGGCACACCTGTTCGAGCGTCATTTCACCAATCAAGCCTCGCTTGGTATTGGGCGATGCGGCCTGCCCGCACGCCTCAAATGCAACGGCCGAACGTGCTCTCCTCCGGCGTCGTGGAAACATACCGCTATGGGGATGAGGGCGACTCGTGCCG…
Leptoxyphium sp.	Leptoxyphium	Capnodiaceae	Capnodiales	Dothideomycetes	Ascomycota	0	1	CCCTTTGTATCAAAACCTCGTTGCCTCGGGGAGGCCCTGCCCCACGGCTGGCCCCCCGATGGACCACTAAACTCTGCATCTGTATGACGTCTGAGTAAAGATTTTAAATTAAATCAAAACTTTCAACAACGGATCTCTTGGTTCTGGCATCGATGAAGAACGCAGCGAAATGCGATAAGTAATGTGAATTGCAGAATTCAGTGAATCATCGAATCTTTGAACGCATATTGCGCCCCTTGGTATTCCTTGGGGCACACCTGTTCGAGCGTCATTTCACCAATCAAGCCTCGCTTGGTATTGGGCGATGCGGCCTGCCCGCACGCCTCAAATGCAACGGCCGAACGTGCTCTCCTCCGGCGTCGTGGAAACATACCGCTATGGGGATGAGGGCGACTCGTG…
Leucosporidium scottii	Leucosporidium	Leucosporidiaceae	Leucosporidiales	Microbotryomycetes	Basidiomycota	3	0	TTGTAGAGCGTGACCTCCACTTTCTAACTCTGTGCATTTATTGGCGGAAGGACTTGAGCAATCGAGTTTCCTTCTGCGGCTCATTTTAAAACACTAGTTAAAGTATGTAACGAAATATCGAAACAAAAAAAACTTTCAACAACGGATCTCTTGGCTTGCTCATCGATGAAGAACGCAGCGAAATGTGATAAGTAATGTGAATTGCAGAATTCAGTGAATCATCGAATCTTTGAACGCACCTTGCGCTCTCTGGTATTCCGGAGAGCATGTCTGTTTGAGTGTCATGAACTCTTCAACCCACCAGTTTCTTGTAGACTGAATGGTGTTTGGTTTTTGAGCGTTGCTGGTCTTCGGATCTAGCTCGTTCGTAATATATTAGCATCTCTAATTCGAACTCGG…
Lignincola laevis	Lignincola	Halosphaeriaceae	Microascales	Sordariomycetes	Ascomycota	0	1	CACACCCAGAAGCGTTGCCTCGGCGGGCAGCCCCGGGGGTCTACCCTCGGGGCGTGTCCTTGCGGCACCCGCCAGCAGCGCCAACCTCTATATTTTGCACAGCGGGCCCGGCTTGCCGGGCTCTTCTGAGTCCAGCTTCTAAAGCACCATACAACTTTCAACAACGGATCTCTTGGCTCTGGCATCGATGAAGAACGCAGCAAAATGCGATAAGTAATGTGAATTGCAGAATTCAGCGAATCATCGAATCTTTGAACGCACATTGCACCCGGCGGCAATCCGCCGGGTATGCCTGTCCGAGCGTCATTTCTTCGCTCAGGCCCGTCCTGCCTGGCCAGTCCAGGCGGCGGGTGCTGGTGTTGGGGCTCGCGCCGCTAGGCGCATCCCCCAAATCCATCG…
Lophiostoma corticola (90%)	Lophiostoma	Lophiostomataceae	Pleosporales	Dothideomycetes	Ascomycota	1	0	TCGAGATAGCGTCCTTGCCTATTTTTTGGAGCACCCTCCGTTTCCTCAGCAGGTCCGCCTGCTACCGGGGACACACAAAACTCTTTGCAATCAGCAACCGTCTGAAGCAACTACAAAAAATCAAAACTTTCAACAATGGATCTCTTGGTTCTGGCATCGATGAAGAACGCAGCAAAATGCGATAAGTAGTGTGAATTGCAGAATTCAGTGAATCATCGAATCTTTGAACGCACATTGCGCCCTTTGGTATTCCTTAGGGCATGCCTGTTCGAGCGTCATTACAACCGTCAAGCGCGGCTTGTTGTTGGGCGCCTGTCCCGCCTCCGGCGCGGACTCGCCTCGAATCGATTGGCGGCCCCTCCCGGCGGCTCGGAGCGCAGCAGAATTGCGACTCTACCC…
Lulwoana uniseptata (87%)	Lulwoana	Lulworthiaceae	Lulworthiales	Sordariomycetes	Ascomycota	0	1	CCCTGCGTGGACTACCGGAACGTTGCCTCGGCGGGCCCGCCCGCCGGAGGCCGACGCTAAACCCGTACAACAAGACCTCTGAGTGGAGCAAGCAGCGAAAATGCAGCTTACAACTTTCAGCAATGGATCTCTTGGCTCTGGCATCGATGAAGAACGCAGCGAAATGCGATAAGTAATGCGAATTGCAGAATTCAGCGAATCATCGAATCTTTGAACGCACATTGCGCCCGCCGGCATTCCGGCGGGCATGCCTGTTCGAGCGTCATTTCAAGCCCTCGGGAGCCCGTTCCTTCGCCGGA
Lulworthia atlantica (89%)	Lulworthia	Lulworthiaceae	Lulworthiales	Sordariomycetes	Ascomycota	0	1	TACCGTGGACCTGAAAAACGTCGGGAGGCGCGGCCGGCGGGAAACCGTCGCCGCCCGCCCAAACCCAAAAAAAGCAAGAAGAAAACATTACAACTTTCAGCAATGGATCTCTTGGCTCTGGCATCGATGAAGAACGCAGCGAAATGCGATAAGTAATGCGAATTGCAGAATTCAGCGAGTCATCGAATCTTTGAACGCACATTGCGCCCGCCGGCACTCCGGCGGGCATGCCTGTTCGAGCGTCATCGAAAACCCCTCGGGCCCCCCAGTCGTCCATGGCGGCGGCGGGGGCGGCCCGGCGTTGGGGCACCGCGGGACGAGGGGCGGCGGCCTTTTTCTGGCGCAGCAGCTCCTGCACCCCCGGGCCCTCAAATTCAGCGGCGGACGCTACCCGCATCC…
Lulworthia sp.	Lulworthia	Lulworthiaceae	Lulworthiales	Sordariomycetes	Ascomycota	1	0	GGCTTTTTCTTTGCCTGCAACCGCCCTCGCTGCGGTGGTTGCCTCTCCCCGAGGCCCCCGCATGCGCGAGTCGCAAAAACAACTAAAACCTTCTGAACGCGAGTCTGAGTGGCTTCCACGGCCGGAAATAAAACAACGGTCAAGTACAACCTTCAGCAACGGATCTCTTGGTTCTGGCATCGATGAAGAACGCAGCGAATTGCGATACGTAGTGCGAATTGCAGAATTCCGCGAGCCATCGAATCTTTGAACGCACATTGCGCCCGCCGGCATCCCGGCGGGCATGCCTGTCCGAGCGTCGTCACGCACGACGCAGCCTCGGCTTTTTTTATGGCCGGCGTTGGCGCTCTGCAGAGTTTACTGATAGTAAAACTGCCGGACGCCCAAATCCATTGGCGG…
Lulworthia sp. (88%)	Lulworthia	Lulworthiaceae	Lulworthiales	Sordariomycetes	Ascomycota	2	2	GCATGGCTTTGCGCCTGCAACCGCCCTCGCTGCGAGTGTTTCTTTTTTTCCGAGAAACCTCGTTGCGCGAGTCGCAAACAAACCAAAAACCTTCTGAACGCGAGTCTGAGTGGCTTCCACGGCCGGAAATAAAACAACGGTCAAGTACAACCTTCAGCAACGGATCTCTTGGTTCTGGCATCGATGAAGAACGCAGCGAATTGCGATACGTAGTGCGAATTGCAGAATTCCGCGAGCCATCGAATCTTTGAACGCACATTGCGCCCGCCGGTATCCCGGCGGGCATGCCTGTCCGAGCGTCGTCACGCACGACGCAGCCTCGGCTTTCTTGCCGGCGTTGGCGCTTGCAGCATGGGATTTCCTCTCCAGGCTGCCGCCCAAATCCATCGGCGGACGTTC…
Lulworthia sp. (93%)	Lulworthia	Lulworthiaceae	Lulworthiales	Sordariomycetes	Ascomycota	0	1	CTTTTTGCCTGCAACCGCCCTCGCTGCGGGAGCGCCTCTCCCCGAGGCCCCCGCAAGCGCGAGTCGCAAAACAACTAAAACCTTCTGAACGCGAGTCTGAGTGGCTTCCACGGCCGGAAATAAAACAACGGTCAAGTACAACCTTCAGCAACGGATCTCTTGGTTCTGGCATCGATGAAGAACGCAGCGAATTGCGATACGTAGTGCGAATTGCAGAATTCCGCGAGCCATCGAATCTTTGAACGCACATTGCGCCCGCCGGCATCCCGGCGGGCATGCCTGTCCGAGCGTCGTCACGCACGACGCAGCCTCGGCTTTTTGTCTTCTCGACAAGGGCCGGCGTTGGCGCTCTGCAGCAGTAACGAGCTGCCGGACGCCCAAATCCATCGGCGGACGTTC…
Massarina rubi (93%)	Massarina	Massarinaceae	Pleosporales	Dothideomycetes	Ascomycota	6	0	TAGAGAGATAACACCCTTGACCTTTCAAGCACCTTCTGTTTCCTCGGCGGGCTCGCCCGCCAGTGGACAACAACCAAAAACTCTTTTGCAATAGCAGTATCCTCTGATAAAGCAAAACAAAAAGTTAAAACTTTCAACAACGGATCTCTTGGTTCTGGCATCGATGAAGAACGCAGCGAAATGCGATAAGTAGTGTGAATTGCAGAATTCAGTGAATCATCGAATCTTTGAACGCACATTGCGCCCTTTGGTATTCCTTAGGGCATGCCTGTTCGAGCGTCATTTCAAACTTCAAGCCTCCCCGCTTGGTGTTGGGCGTTTGTCCCCCCTAAACCCGGGGACTCGCCTCAAATGCATTGGCAGCCGGTACGTTGGCTTCGAGCGCAGCAGAAACGCGCG…
Massarina sp.	Massarina	Massarinaceae	Pleosporales	Dothideomycetes	Ascomycota	1	0	GTGGATTTGGTGCAGTGCAGGCTTTGTACCCCTTAATTGGTGCTGTTTTGATACTGGTGGGTACAAGACAGCTAAGGTATATAGGCCTGCCTGCATTCCTGCACCCTTTGTTTATGTGTACTACTTGCTGTTCTCTTGGTAGGGCAACCTGCCAGTGAATGCCCTTAAAACTCTTTGAATTTGAGAATAACTTCTGAACTTATCTATTTACAACTTTCAACAATGGATCTCTTGGTTCTGGCATCGATGAAGAACGCAGCGAAATGCGATAAGTAGTGTGAATTGCAGAATTTAGTGAATCATCGAATTTTTGAACGCATATTGCGCCCTTTGGTATTCCATTGGGCATGCCTGTTCGAGCGTCATATGTAAATCAAGCATAGCTTGGTGTTGAGTATT…
Massarina sp. (93%)	Massarina	Massarinaceae	Pleosporales	Dothideomycetes	Ascomycota	2	0	GAGTCCTAGAGAGATAACACCCTTGACCTTTCAAGCACCTTCTGTTTCCTCGGCGGGCTCGCCCGCCAGTGGACAACAACCAAAAACTCTTTTGCAATAGCAGTATCCTCTGATAAAGCAAAACAAAAAGTTAAAACTTTCAACAACGGATCTCTTGGTTCTGGCATCGATGAAGAACGCAGCGAAATGCGATAAGTAGTGTGAATTGCAGAATTCAGTGAATCATCGAATCTTTGAACGCACATTGCGCCCTTTGGTATTCCTTAGGGCATGCCTGTTCGAGCGTCATTTCAAACTTCAAGCCTCCCTGCTTGGTGTTGGGCGTTTGTCCCCCCTAAACCCGGGGACTCGCCTCAAATGCATTGGCAGCCGGTACGTTGGCTTCGAGCGCAGCAGAAA…
Medicopsis romeroi (87%)	Medicopsis	Incertae sedis	Pleosporales	Dothideomycetes	Ascomycota	2	2	GCTTGACCTCCCCCGCGAACCTTCTCATCCCTTTATGGTGTACCTTTGTTTCCTCGGCAGGCTTGCCTGCCAGCGAGGAGTTAGAAAAACCTTTTTGCAGTAAGAAGTATACGTCTGATCAAAAACAAATCGTTTACAACTTTCAACAATGGATCTCTTGGTTCTGGCATCGATGAAGAACGCAGCGAAATGCGATAAGTAGTGTGAATTGCAGAATTTAGCGAATCATCGAATCTTTGAACGCACATTGCGCCCCTTGGTATTCCATGGGGCATGCCTGTTCGAGCGTCATTTCAACCCTCAAGCACTGCTTGGTGTTGGGCGTTTGTCCCGCCTACGCGTGTGGACTCGCCTCAAAGTCATTGGCGGCTGTTCCCCTTCGGCTCGTAAGCGCAGCAC…
Metarhizium anisopliae	Metarhizium	Clavicipitaceae	Hypocreales	Sordariomycetes	Ascomycota	19	25	TGTGAATTATACCTTTAATTGTTGCTTCGGCGGGACTTCGCGCCCGCCGGGGACCCAAACCTTCTGAATTTTTTAATAAGTATCTTCTGAGTGGTTAAAAAAAAATGAATCAAAACTTTCAACAACGGATCTCTTGGTTCTGGCATCGATGAAGAACGCAGCGAAATGCGATAAGTAATGTGAATTGCAGAATTCAGTGAATCATCGAATCTTTGAACGCACATTGCGCCCGTCAGTATTCTGGCGGGCATGCCTGTTCGAGCGTCATTACGCCCCTCAAGTCCCCTGTGGACTTGGTGTTGGGGATCGGCGAGGCTGGTTTTCCAGCACAGCCGTCCCTTAAATTAATTGGCGGTCTCGCCGTGGCCCTCCTCTGCGCAGTAGTAAAACACTCGCAAC…
Microascus intricatus	Microascus	Microascaceae	Microascales	Sordariomycetes	Ascomycota	0	2	ACCCTTTTGTGACCTTACCCCTCGCCGCGCGGTTGCCTCGGCGTGGAGGTCGGGAGTGGGGCCGCCCAGCGCGGACCCCGCCTCCGGCCCCCGCCGGCCGCGCCAAACTCTTAATTTGCATAGCGGACTGTATGTTCTGATTTATCTTGAAAAAACAAGTCAAAACTTTCAACAACGGATCTCTTGGTTCTGGCATCGATGAAGAACGCAGCGAAATGCGATAAGTAATGTGAATTGCAGAATTCAGTGAATCATCGAATCTTTGAACGCACATTGCGCCCGGCAGCAATCTGCCGGGCATGCCTGTCCGAGCGTCATTTCTGCCCTCGAGCTCGGTTCTCTCGAACCGACGCCCGGTGTTGGGGCGCTGCGGGCTCAGCCCCGCAGGCCCTGAAATGA…
Microdiplodia hawaiiensis	Microdiplodia	Botryosphaeriaceae	Botryosphaeriales	Dothideomycetes	Ascomycota	2	1	GTGAGCGCCTCTGGCAGGATCGGCCGGCCACTGACCACACCCTTACTTTACGAGCACCTTTCGTTCTCCTTCGGCGGGGCGACCCGCCGCTGGAACCTCATCACGAACCTTTTTTGCATCTAGCATTACCTGTTCTGATAAATTCAATCGTAACAACTTTCAACAATGGATCTCTTGGCTCTGGCATCGATGAAGAACGCAGCGAAATGCGATAAGTAGTGTGAATTGCAGAATTCAGTGAATCATCGAATCTTTGAACGCACATTGCGCCCCTTGGTATTCCATGGGGCATGCCTGTTCGAGCGTCATCTACACCCTCAAGCTCTGCTTGGTGTTGGGCGTCTGTCCCGCCTTCGTGCGCGGACTCGCCCCAAAGGCATTGGCAGCGGTCCACGGCCC…
Microsphaeropsis arundinis	Microsphaeropsis	Montagnulaceae	Pleosporales	Dothideomycetes	Ascomycota	1	0	CGCGGCCTCCGGGGGCTCCCCCCGGGCGGTAGAGGTAACACTCTTACGCGCCACATGTCTGAATCCTTTTTTTACGAGCACCTTTCGTTCTCCTTCGGTGGGGCAACCTGCCGTTGGAACTTATCAAAACCTTTTTTGCATCTAGCATTACCTGTTCAGATACAAACAATCGTTACAACTTTCAACAATGGATCTCTTGGCTCTGGCATCGATGAAGAACGCAGCGAAATGCGATAAGTAGTGTGAATTGCAGAATTCAGTGAATCATCGAATCTTTGAACGCACATTGCGCCCCTTGGTATTCCATGGGGCATGCCTGTTCGAGCGTCATCTACACCCTCAAGCTCTGCTTGGTGTTGGGCGTCTGTCCCGCCTCTGCGCGTGGACTCGCCCCAAATT…
Microxiphium theae	Microxiphium	Coccodiniaceae	Chaetothyriales	Eurotiomycetes	Ascomycota	0	1	CCCTCTTGTATCACAAAACCTCGTTGCCTCGGGGGTGGCCCTGCCTCACGGCGGGCCCCCCGGAGGACCACTCAAACACTGCATTTTAATGTCGTCTGAGTTAGATTTTAAATGAAATCAAAACTTTCAACAACGGATCTCTTGGTTCTGGCATCGATGAAGAACGCAGCGAAATGCGATAAGTAATGTGAATTGCAAAATTCAGTGAATCATCGAATCTTTGAACGCATATTGCGCCCCTTGGTATTCCTTGGGGCACACCTGTTCGAGCGTCATTTCACCAATCAAGCCTCGCTTGGTGTTGGGCGATGCGCACGTCGCACGCCTCAAATGCCCCGGCCGAGCAGTCTCTCACCCGGCGTCGTGGAAACATACCGCTACGGAGACGAGACCTGCCCG…
Monocillium griseo-ochraceum (90%)	Monocillium	Niessliaceae	Hypocreales	Sordariomycetes	Ascomycota	0	1	CCCTTTGTGACCGTACCAGATCGTTGCTTCGGCGGGCTCGCCCCGGTGCCTTGCCGCGCCGGAACCAGGCGCCCGCCGGGGGTATCGGAACTCTCGTTTTATGCAGTGGTATCTTCTGAGTGGCACAAGCAAATAAAATCAAAACTTTCAACAACGGATCTCTTGGTTCTGGCATCGATGAAGAACGCAGCGAAATGCGATAAGTAATGTGAATTGCAGAATTCAGTGAATCATCGAATCTTTGAACGCACATTGCGCCCGCCAGTATTCTGGCGGGCATGCCTGTTCGAGCGTCATTTCAACCCTCGAGCCCCCCCGGGCTTGGCGTTGGGGATCGGCCACCGCACCGGCGGCCGGCCCCGAAATCCAGTGGCGGTCACGCCGCGGCTTCCTCTGCGT…
Morinagamyces vermicularis (92%)	Morinagamyces	Schizotheciaceae	Sordariales	Sordariomycetes	Ascomycota	0	1	CCAGCGGAGGGATCATTAAAGAGTTGCAAAACTCCCAACCATTGTGAACGAACCTTTATGCTCAGGCGGGTGGCGCTCTGTCGCTGCAAGCCGACGGCATTGAACTCTTAATTCAGTGAATATCTGAGTAGCTTATTTAATAAGTCAAAACTTTCAACAACGGATCTCTTGGTTCTGGCATCGATGAAGAACGCAGCGAAATGCGATAAGTAATGTGAATTGCAGAATTCAGTGAATCATCGAATCTTTGAACGCACATTGCGCCCGCCAGTATTCTGGCGGGCATGCCTGTTCGAGCGTCATTTCAACCATCAAGCCCTAGGCTTGTGTTGGGGACCTGCGGCTGCCGCAGCCCCCTAAAAGCAGTGGCGGTCTCGCTGTCATACCGAGCGCAGTAGT…
Morosphaeria muthupetensis	Morosphaeria	Morosphaeriaceae	Pleosporales	Dothideomycetes	Ascomycota	0	3	TTTGGTGCAGTGCAGGCTTTGTACCCCTTAATTGGTGCTGTTTTGATACTGGTGGGTACAAGACAGCTAAGGTATATAGGCCTGCCTGCATTCCTGCACCCTTTGTTTATGTGTACTACTTGCTGTTCTCTTGGTAGGGCAACCTGCCAGTGAATGCCCTTAAAACTCTTTGAATTTGAGAATAACTTCTGAACTTATCTATTTACAACTTTCAACAATGGATCTCTTGGTTCTGGCATCGATGAAGAACGCAGCGAAATGCGATAAGTAGTGTGAATTGCAGAATTTAGTGAATCATCGAATTTTTGAACGCATATTGCGCCCTTTGGTATTCCATTGGGCATGCCTGTTCGAGCGTCATATGTAAATCAAGCATAGCTTGGTGTTGAGTATTTGTCC…
Morosphaeria muthupetensis (85%)	Morosphaeria	Morosphaeriaceae	Pleosporales	Dothideomycetes	Ascomycota	0	1	GGGGTGCGGTGCTTGCCAGCACTAGCTGCCTCTATCCTGTGTATATGTACCCTTTGTTGGTCTCTTGGTAAGGACGCTTGCCAACAGACTCTATAAAACCTTGTAATGTTTAACAACCTCTGATACAAACCAAATATTTACAACTTTCAACAATGGATCTCTTGGTTCTGGCATCGATGAAGAACGCAGCGAAATGCGATAAGTAGTGTGAATTGCAGAATTTAGTGAATCATCGAATTTTTGAACGCACATTGCGCCCTCTGGTACTCCATTGGGCATGCCTGTTCGAGCGTCATTATGGCCTCAAGCCCCAGGGCTTGGTGTTGAGTGCCTGTCACTTTTGACTCACTTAAAAACCATTGGCAGCCTTTAAAATGAATTCTGGTGCAGCAGATAACG…
Myriodontium keratinophilum (96%)	Myriodontium	Incertae sedis	Incertae sedis	Incertae sedis	Ascomycota	0	5	GCTAAGGCCCCACACTTGTCTACCGAACCACGTTGCCTCGGCGGGACCGCCCCCCCTAGGGGGGCCGCCGGGGGGGACTCACCTCCCCCCTGGTCAGCGCCCGCCGGTGGACCAATAACCAAAACACCCTGTAATAGTGAGCTGTCTGAGCGATTATTTAAATGAATCAAAACTTTCAACAATGGATCTCTTGGTTCCGGCATCGATGAAGAACGCAGCGAAATGCGATAAGTAATGTGAATTGCAGAATTCCGTGAATCATCGAATCTTTGAACGCACATTGCGCCCCCTGGTATTCCGGGGGGCATGCCTGTCCGAGCGTCATTGCAACCCTCAAGCCCGGCTTGTGTTATGGGCCCTCGTCCCGCTATTTTAGTGGACGTGCCCGAAATGCAGTGA…
Myrmecridium sp. (80%)	Myrmecridium	Incertae sedis	Myrmecridiales	Sordariomycetes	Ascomycota	0	1	GATTCAGTGAATCATCGAATCTTTGAACGCACATTGCGCCCGCCAGCACTCTGGCGGGCATGCCTGTTCGAGCGTCATCTCAGCCCTCAAGCCCACGCGCTTGGTGTTGGGGCGCTGCGCGCCACGGCGGCCGCAGGCTCCGAAACGCAGTGGCGGGCTCGCTGCGGCCCCGGGCGTAGTACATACGTCGCCCTGGGGACGCTGCGGGCGCCAGCCGTTAAACCACGGGTCGGACGGGGGGGCCCCGCGCCCCGCCGCCCGCCCGAGACACCAAGGTTGACCTCGGATCAGGTAGGAATACCCGCTGAACTTAAGCATATCAATAA
Myrothecium cinctum	Myrothecium	Incertae sedis	Hypocreales	Sordariomycetes	Ascomycota	1	0	TGTGAACATACCTAAACGTTGCCTCGGCGGGACCGCCCCGGCGCCCTCGGGCCCGGAACCAGGCGCCCGCCGCAGGAACCAAACCTCTGTTTTTGTTAAGATTTCTCCTCTGAGTGGATTTTACAAATAAATCAAAACTTTCAACAACGGATCTCTTGGCTCTGGCATCGATGAAGAACGCAGCGAAATGCGATACGTAATGTGAATTGCAGAATTCAGTGAATCATCGAATCTTTGAACGCACATTGCGCCCGCCAGCATTCTGGCGGGCATGCCTGTTCGAGCGTCATTTCAACCCTCAGGCTTCCGCGCCTGGCGTTGGGGATCGGCCTTCACCGGCCGGCCCCGAAATACAGTGGCGGCCCCGCCCGTGTACCTCTGCGTAGTAGCACAACCTCG…
Nectria dematiosa	Nectria	Nectriaceae	Hypocreales	Sordariomycetes	Ascomycota	1	2	CCCCATGTGAACCTTACCGAATGTTGCTTCGGCGGGACCGCCCCGGTGCCTCAGCTGCCCGGAACCAGGCGCCCGCCGGAGGTCTTCAAACTCTTGTTTTTTGGTGGCATTATCTGAGTGGCGAAAGCAAATAAAATCAAAACTCTGAACAACGGATCTCTTGGTTCTGGCATCGATGAAGAACGCAGCGAAATGCGATAAGTAATGTGAATTGCAGAATTCAGTGAATCATCGAATCTTTGAACGCACATTGCGCCCGCTAGTATTCTAGCGGGCATGCCTGTTCGAGCGTCATTTCAACCCTCAAGCCCCCATTAGGCTTGGTGTTGGGGATCGGCCGCTGCGGCTCTCGTCGCGGGCGGCCGGCCCCGAAATATAGTGGCGGTCTCGCTGTAGCCT…
Nectria ipomoeae	Nectria	Nectriaceae	Hypocreales	Sordariomycetes	Ascomycota	3	0	ATCACCCTGTGAACATACCTAAAACGTTGCTTCGGCGGGAACAGACGGCCCCGTAAAACGGGCCGCCCCCGCCAGAGGACCCCTAACTCTGTTGCTATATGTATCTTCTGAGTAAACAAGCAAATAAATTAAAACTTTCAACAACGGATCTCTTGGCTCTGGCATCGATGAAGAACGCAGCGAAATGCGATAAGTAATGTGAATTGCAGAATTCAGTGAATCATCGAATCTTTGAACGCACATTGCGCCCGCCAGTATTCTGGCGGGCATGCCTGTTCGAGCGTCATTACAACCCTCAGGCCCCCGGGCCTGGCGTTGGGGATCGGCGAGGCGCCCCCTGTGGGCACGCGCCGTCCCCCAAATACAGTGGCGGTCCCGCCGCAGCTTCCATTGCGTAGT…
Nectria pseudotrichia	Nectria	Nectriaceae	Hypocreales	Sordariomycetes	Ascomycota	2	0	CCCCTGTGACATACCTATAATTGTTGCTTCGGCGGGACCGCCCCGGCGCCCACTCGGGCCCGGACCCAGGCGCCCGCCGGAGGCCCCAAACTCTTTGTTTTTACGTTGTGTATCTTCTGAGTTATACAAGCAAATAAATCAAAACTTTCAACAACGGATCTCTTGGTTCTGGCATCGATGAAGAACGCAGCGAAATGCGATAAGTAATGTGAATTGCAGAATTCAGTGAATCATCGAATCTTTGAACGCACATTGCGCCCGCTAGTATTCTAGCGGGCATGCCTGTTCGAGCGTCATTTCAACCCTCAAGCCCCCGTTGGCTTGGTGTTGGGGATCGGCCGCAAGCCTTCACGGGCAGGGCGGCCGGCCCCGAAATCTAGTGGCGGTCTCGCTGTAGTC…
Nectria sp.	Nectria	Nectriaceae	Hypocreales	Sordariomycetes	Ascomycota	2	3	ATGTGACCTACCTATCGTTGCTTCGGCGGGATCGCCCCGGTGCCTCTGCCGCCCGGAACCAGGCGCCCGCCGGAGGTCCCTAAACTCTTGTTTTCCTGGTGGCATTATCTGAGTGGCGCAAGCAAAATAAAATCAAAACTCTCAACAACGGATCTCTTGGTTCTGGCATCGATGAAGAACGCAGCGAAATGCGATAAGTAATGTGAATTGCAGAATTCAGTGAATCATCGAATCTTTGAACGCACATTGCGCCCGCTAGTATTCTAGCGGGCATGCCTGTTCGAGCGTCATTTCAACCCTCGAGCCCTGTTGGCTCGGTGTTGGAGGTCGGCCGCTGCGGCTACGAGTCGCGGGCGGCCGTCTCCGAAATACAGTGGCGGTCTCGCTGGACCCTCCTCT…
Nectriopsis epimycota	Nectriopsis	Bionectriaceae	Hypocreales	Sordariomycetes	Ascomycota	2	0	GTGACATACCATTGTTGCTTCGGCGGACTCGTCCCGGGCGCGCCCTCGAGCGTGATCCGGAACCAGGCGGCCGCCGAGGGTATCAAACTCTTGTTTTTATAGTGGACTTCTGAGTATCATGAGTAAATAAATCAAAACTTTCAGCAACGGATCTCTTGGTTCTGGCATCGATGAAGAACGCAGCGAAATGCGATAAGTAATGTGAATTGCAGAATTCAGTGAATCATCGAATCTTTGAACGCACATTGCGCCCATCAGTATTCTGTTGGGCATGCCTGTCCGAGCGTCATTTCAACCCTCAGGGCCCGTTCGCGGGAACTGGTGTTGGGGATCGGCCTCCCCCCGGAGGCCGGCCCCGAAATGCAGTGGCGGCTCTACCGCGATCTCCTCTGTGTAGTA…
Neofusicoccum mangiferae	Neofusicoccum	Botryosphaeriaceae	Botryosphaeriales	Dothideomycetes	Ascomycota	1	0	GGCTCGACTCTCCCACCCTATGTGTACCTTACCTCCGTTGCTTTGGCGGGCCGCGGTCCTCCGCACCGGCTCCCCTCGAGGGGGCTGGCCAGCGCCCGCCAGAGGACCACAAAACTCCAGTCAGTAAACGTTGCAGCCTGAAAAACAAGTTAATAAACTAAAACTTTCAACAACGGATCTCTTGGTTCTGGCATCGATGAAGAACGCAGCGAAATGCGATAAGTAATGTGAATTGCAGAATTCAGTGAATCATCGAATCTTTGAACGCACATTGCGCCCCTTGGTATTCCGAGGGGCATGCCTGTTCGAGCGTCATTTCAACCCTCAAGCTCTGCTTGGTATTGGGCTCCGTCCTCCGCGGACGCGCCTCAAAGACCTCGGCGGTGGCGTCTTGCCTCA…
Neopyrenochaeta annellidica (93%)	Neopyrenochaeta	Pyrenochaetopsidaceae	Pleosporales	Dothideomycetes	Ascomycota	2	1	CTGTCTGCACCCTTGTCTTTTGCGTACTATATGTTTCCTCGGTGGGCTTGCCTGCCGATAGGACACTTATAAACTCTTTTGTAATTGCAATCAGCGTCAGAAAAACTATAATAGTTACAACTTTCAACAACGGATCTCTTGGTTCTGGCATCGATGAAGAACGCAGCGAAATGCGAAAAGTAGTGTGAATTGCAGAATTCAGTGAATCATCGAATCTTTGAACGCACATTGCGCCCCTTGGTATTCCATGGGGCATGCCTGTTCGAGCGTCATTTGTACCCTCAAGCTCTGCTTGGTGTTGGGTGTTTGTCCCGCTATTGCGCGTGGACTCGCCTTAAAGCAATTGGCAGCCGGCATATTGGCCTGGAGCGCAGCACAATTTGCACTTCTTGCCTTTTG…
Neopyrenochaeta telephoni	Neopyrenochaeta	Pyrenochaetopsidaceae	Pleosporales	Dothideomycetes	Ascomycota	1	0	TCGGGTGTCCTCCTGTCTGCAACCCTTGTCTTTTGCGTACTGTATGTTTCCTCGGTGGGTTCGCCCGCCGATAGGACATTCATAAACCCTTCGTAGTTGCAATCAGCGTCAGAAATAACTATAATAGTTACAACTTTCAACAACGGATCTCTTGGTTCTGGCATCGATGAAGAACGCAGCGAAATGCGAAAAGTAGTGTGAATTGCAGAATTCAGTGAATCATCGAATCTTTGAACGCACATTGCGCCCCTTGGTATTCCATGGGGCATGCCTGTTCGAGCGTCATTTGTACCTTCAAGCTCTGCTTGGTGTTGGGTGTTTGTCCCGCCGTTGCGCGTGGACTCGCCTCAAAGCAATTGGCAGCCGGCATAAGCCTGGGAGCGCAGCACAATTGTTGCT…
Neurospora crassa	Neurospora	Sordariaceae	Sordariales	Sordariomycetes	Ascomycota	0	1	AACCATCGCGAATCTTACCCGTACGGTTGCCTCGGCGCTGGCGGTCCGGAAAGGCCTTCGGGCCCTCCCGGATCCTCGGGTCTCCCGCTCGCGGGAGGCTGCCCGCCGGAGTGCCGAAACTAAACTCTTGATATTTTATGTCTCTCTGAGTAAACTTTTAAATAAGTCAAAACTTTCAACAACGGATCTCTTGGTTCTGGCATCGATGAAGAACGCAGCGAAATGCGATAAGTAATGTGAATTGCAGAATTCAGTGAATCATCGAATCTTTGAACGCACATTGCGCTCGCCAGTATTCTGGCGAGCATGCCTGTTCGAGCGTCATTTCAACCATCAAGCTCTGCTTGCGTTGGGGATCCGCGGCTGTCCGCGGTCCCTCAAAATCAGTGGCGGGCTCGC…
Nigrograna mackinnonii	Nigrograna	Biatriosporaceae	Pleosporales	Dothideomycetes	Ascomycota	1	0	ATCTGGGATAGAACCCTTGCCTTTGAGTACCTTTTCGTTTCCTCGGTGGGCTCGCCCGCCGGTGGACAACCATAAACTCTTTGTAATAGCAGTATCTTCTGAGAAAAACAAATAGTTAAAACTTTCAACAACGGATCTCTTGGTTCTGGCATCGATGAAGAACGCAGCGAAATGCGATAAGTAGTGTGAATTGCAGAATTCAGTGAATCATCGAATCTTTGAACGCACATTGCGCCCTTCGGTATTCCGTTGGGCATGCCTGTTCGAGCGTCATTTAAGCATTCAAGCTCAGCTTGGTGTTGGGTGCTTGTCCTCCCCCGCGGTGGACTCACCTCAAATGCATTGGCGGCCGGTATGTTGGCTTCGAGCGCAGTAGAAACGCGCCAGACGTCCTGACAT…
Nigrograna rhizophorae (93%)	Nigrograna	Biatriosporaceae	Pleosporales	Dothideomycetes	Ascomycota	9	2	TCCGGGATAGAACCCTTGCCTTTGAGTACCTCTGTTTCCTCGGTGGGCTCGCCCACCGGTGGACAACTCGAAACTCTTGTAGCAGCAGTATCTTCTGAGAAAAATCTTTAATAGTCAAAACTTTCAACAACGGATCTCTTGGTTCTGGCATCGATGAAGAACGCAGCGAAATGCGATAAGTAGTGTGAATTGCAGAATTCAGTGAATCATCGAATCTTTGAACGCACATTGCGCCCTTCGGAATTCCGTTGGGCATGCCTGTTCGAGCGTCATTTGCATATTCAAGCCCAGCTTGGTGTTGGGTGCTTGTCCCCCCGCTCGGTGGCGGACTCACCTCAAATGCATTGGCGGCCGGTATGTTGGCTACAGCGCAGCACAAGGCGCCTCTTGCCTCTGCAT…
Ochroconis ramosa	Ochroconis	Incertae sedis	Incertae sedis	Incertae sedis	Ascomycota	1	2	CGCGAGACGAGCTGCCCCGACCTGTTGTCATTCGGACTGGGGGGGTGTTGGAGGGAGGTTTTGGGTTTGTGGTTTTTGGGGTGACCCGGAAGGGGCGCTCCTGGCCCGGCCCGGGCCGCCAGCCGCCCCGGCATCGTATACTTCGGCGGAAGAGGTAGGCGTGGACCTGCCCGCCGCCGGCCGCAACGACGACACATCTTTTTGAGAACCTGAAGTCTGAGGCGAAGATGAAAACAGAAGCAAAACTTTCAACAACGGATCTCTTGGCTCTGGCAACGATGAAGAACGCAGCGAAACGCGAAAGGTAATGCGAATTGCAGAATCAGTGAGTCATCGAATCTTTGAACGCACATTGCGCCTCTCGGTATTCCGGGAGGCACGCCTGTTCGAGCGCCATTA…
Paecilomyces dactylethromorphus	Paecilomyces	Aspergillaceae	Eurotiales	Eurotiomycetes	Ascomycota	1	1	CCTCCCATCCGTGTTGACCGACACCTGTTGCTTCGGCGGGCCCGCCAGGGCTCCCGCCCCGGCCGCCGGGGGGCATTGCCCCCGGGCCCGCGCCCGCCGAAGACCCCTCGAACGCTGCCTTGAAGGTTGCCGTCTGAGTATCAAATCAAATCGTTAAAACTTTCAACAACGGATCTCTTGGTTCCGGCATCGATGAAGAACGCAGCGAAATGCGATAAGTAATGTGAATTGCAGAATTCCGTGAATCATCGAATCTTTGAACGCACATTGCGCCCCCTGGCATTCCGGGGGGCATGCCTGTCCGAGCGTCATTGCTAACCCTCCAGCCCGGCTGGTGTGTTGGGCCGTCGTCCCCTCCGGGGGACGGGCCCGAAAGGCAGCGGCGGCGCCGCGTCCGGT…
Paecilomyces lilacinus	Paecilomyces	Aspergillaceae	Eurotiales	Eurotiomycetes	Ascomycota	0	1	CCTTACCTCAGTTGCCTCGGCGGGAACGCCCCGGCCGCCGGCCCCCGCGCCGGCGCCGGACCCAGGCGCCCGCCGCAGGGACCCCAAACTCTCTTGCATTACGCCCAGCGGGCGGAATTTCTTCTCTGAGTTGCACAAGCAAAAACAAATGAATCAAAACTTTCAACAACGGATCTCTTGGTTCTGGCATCGATGAAGAACGCAGCGAAATGCGATAAGTAATGTGAATTGCAGAATTCAGTGAATCATCGAATCTTTGAACGCACATTGCGCCCGCCAGCATTCTGGCGGGCATGCCTGTTCGAGCGTCATTTCAACCCTCGAGCCCCCCCCGGGGGCCTCGGTGTTGGGGGACGGCACACCAGCCGCCCCCGAAATGCAGTGGCGACCCCGCCGCAG…
Paecilomyces tenuis	Paecilomyces	Aspergillaceae	Eurotiales	Eurotiomycetes	Ascomycota	1	1	GCTCTGGGCCACCTCCCACCCGTGTCTCTTGCGTACTTTGTTGCTTTGGCGGGCCCACTGGGTCACTCCGGTCGCCGGGGGGCGCTATGCTCCCGGGCCCGTGCCCGCCAGAGCACCCCTGTGAACCCTGATGAAGAGAGGCTGTCTGAGTCCCACGATAATCGTTAAAACTTTCAACAATGGATCTCTTGGTTCCGGCATCGATGAAGAACGCAGCGAAATGCGATAAGTAATGTGAATTGCAGAATTCCGTGAATCATCGAATCTTTGAACGCACATTGCGCCCCCTGGCATTCCGGGGGGCATGCCTGTCCGAGCGTCATTTCTGCCCTCAAGCGCGGCTTGTGTGTTGGGCGTGGTCCCCCTGTCTTTGGCGGGGACCTGCCCGAAAGGCAGCGG…
Paecilomyces tenuis (93%)	Paecilomyces	Aspergillaceae	Eurotiales	Eurotiomycetes	Ascomycota	0	1	TCCGGGCCTAACCTCCCACCCGTGTCTTGTGCATACCCTGTTGCTTGGGCGGGCCCACCGGGCCGCTCCGGTCGCCGGGGGGCCTCCCGCCCCCGGGCCCGCGCCCGCCCGAGCGCCTGTGAACCCTTTGGAAGCGAGGCTGTCTGAGTGTGGGATGAGAATTGTCAAAACTTTCAACAATGGATCTCTTGGTTCCGGCATCGATGAAGAACGCAGCGAAATGCGATAAGTAATGTGAATTGCAGAATTCCGTGAATCATCGAATCTTTGAACGCACATTGCGCCCCCTGGCATTCCGGGGGGCATGCCTGTCCGAGCGTCATTTCTGCCCTCAAGCGCGGCTTGTGTGTTGGGCGTGGTCCCCCGGGTTCGGGGGGACCTGCCCCAAAGGCAGCGGCG…
Papiliotrema taeanensis	Papiliotrema	Tremellaceae	Tremellales	Tremellomycetes	Basidiomycota	1	0	TCTTATCTTACATCCCATACCTCTGTGAACCGTTTGACCTCCGGGTCTTACAACTATACAAACATCAGTGTAAAGAACGTCATGTTATTTTAACAAAACAAAACTTTCAACAACGGATCTCTTGGCTCTCGCATCGATGAAGAACGCAGCGAAATGCGATAAGTAATGTGAATTGCAGAATTCAGTGAATCATCGAATCTTTGAACGCACCTTGCGCCTTTTGGTATTCCGAAAGGCATGCCTGTTTGAGTGTCATGAAATCTCAATCCCATCTGGTTTATGACCAGGTGTTGGACTTGGACATGGGTGTCTGCCAGTCACATGGCTCACCTTAAATGACTTAGTGGGATCGCTTGCATCTGTGACAGACGTAATAAGTTTCGTCTTGTCCTTTGCTTT…
Paracamarosporium hawaiiense	Paracamarosporium	Montagnulaceae	Pleosporales	Dothideomycetes	Ascomycota	2	0	GTGAGCGCCTCGGCGGGATCGGCCGGCCACTGACCACACCCTTACTTTACGAGCACCTTTCGTTCTCCTTCGGCGGGGCAACCCGCCGCTGGAACCTCATCACGAACCTTTTTTGCATCTAGCATTACCTGTTCTGATAAATTTAATCGTTACAACTTTCAACAATGGATCTCTTGGCTCTGGCATCGATGAAGAACGCAGCGAAATGCGATAAGTAGTGTGAATTGCAGAATTCAGTGAATCATCGAATCTTTGAACGCACATTGCGCCCCTTGGTATTCCATGGGGCATGCCTGTTCGAGCGTCATCTACACCCTCAAGCTCTGCTTGGTGTTGGGCGTCTGTCCCGCCTCTGCGCGCGGACTCGCCCCAAAGGCATTGGCAGCGGTCCACGGCCCC…
Paraconiothyrium cyclothyrioides	Paraconiothyrium	Montagnulaceae	Pleosporales	Dothideomycetes	Ascomycota	3	7	TCGCGGCCTCCGGGGGCTCCCCCCGGGCGGTAGAGGTAACACTCTTACGCGCCACATGTCTGAATCCTTTTTTTACGAGCACCTTTCGTTCTCCTTCGGTGGGGCAACCTGCCGTTGGAACTTATCAAAACCTTTTTTGCATCTAGCATTACCTGTTCAGATACAAACAATCGTTACAACTTTCAACAATGGATCTCTTGGCTCTGGCATCGATGAAGAACGCAGCGAAATGCGATAAGTAGTGTGAATTGCAGAATTCAGTGAATCATCGAATCTTTGAACGCACATTGCGCCCCTTGGTATTCCATGGGGCATGCCTGTTCGAGCGTCATCTACACCCTCAAGCTCTGCTTGGTGTTGGGCGTCTGTCCCGCCTCTGCGCGTGGACTCGCCCCAAAT…
Paraconiothyrium estuarinum	Paraconiothyrium	Montagnulaceae	Pleosporales	Dothideomycetes	Ascomycota	7	0	TCGCGGCCTCCGGGGGTTCCCCCCGGGCGGTAGAGGTAACACTCTCACGCGCCACATGTCTGAATCCTTTTTTTACGAGCACCTTTCGTTCTCCTTCGGTGGGGCAACCTGCCGCTGGAACTTATCAAAACCTTTTTTGCATCTAGCATTACCTGTTCAGATACAAACAATCGTTACAACTTTCAACAATGGATCTCTTGGCTCTGGCATCGATGAAGAACGCAGCGAAATGCGATAAGTAGTGTGAATTGCAGAATTCAGTGAATCATCGAATCTTTGAACGCACATTGCGCCCCTTGGTATTCCATGGGGCATGCCTGTTCGAGCGTCATCTACACCCTCAAGCTCTGCTTGGTGTTGGGCGTCTGTCCCGCCTCTGCGCGTGGACTCGCCCCAAAT…
Paracremonium binnewijzendii	Paracremonium	Nectriaceae	Hypocreales	Sordariomycetes	Ascomycota	2	0	TGTGAACATACCAATCGTTGCCTCGGCGGGATCGCCCCGGCGCCCCCGGGCCCGGACCCAGGCGCCCGCCGGAGGACCCCCAAAACTCACTGATTCCACGGTGTATCTTCTGAGTGACACAAGCAAATAAAATCAAAACTTTCAACAACGGATCTCTTGGTTCTGGCATCGATGAAGAACGCAGCGAAATGCGATAAGTAATGTGAATTGCAGAATTCAGTGAATCATCGAATCTTTGAACGCACATTGCGCCCGCCAGTATTCTGGCGGGCATGCCTGTTCGAGCGTCATTTCAACCCTCAAGCCCCCGGGCTTGGTGCTGGGGATCGGCCGTCACGGGCCGGCCCCGAAATCGAGTGGCGGTCTCGCTGTAGCCTCCTCTGCGTAGTAGCAACACCT…
Paracremonium inflatum (93%)	Paracremonium	Nectriaceae	Hypocreales	Sordariomycetes	Ascomycota	6	2	TGTGAACATACCTATCGTTGCTTCGGCGGGATCGTCCCGGCGCCCCCCCCTCGGGGCCCGGACCCAGGCGCCCGCCGGGGGACCCAAACTCCTGTCTCTTGGGATGCATCTTCTGAGTGATACAAGCGAAAAATGAATCAAAACTTTCAACAACGGATCTCTTGGCTCTGGCATCGATGAAGAACGCAGCGAAATGCGATAAGTAATGTGAATTGCAGAATCCAGTGAATCATCGAATCTTTGAACGCACATTGCGCCCGCCAGTACTCTGGCGGGCATGCCTGTCCGAGCGTCATTTCAACCCTCGAGCCCCCCCGGGGCTCGGTGCTGGGGATCGGCCGTCACTGGCCGGCCCCGAAATCGAGTGGCGGTCCCGCCGCAGCCTCCCCTGCGTAGTAG…
Paracremonium variiforme (97%)	Paracremonium	Nectriaceae	Hypocreales	Sordariomycetes	Ascomycota	1	0	CCCCTGTGAACATACCTATCGTTGCTTCGGCGGGATCGCCCCGGCGCCCCCGGGCCCGGACTCAGGCGCCCGCCGGAGGACCCAAACTCTTGTTTTATGGATGTATCTTCTGAGTAAACAAGCAAATAAAATCAAAACTTTCAACAACGGATCTCTTGGTTCTGGCATCGATGAAGAACGCAGCGAAATGCGATAAGTAATGTGAATTGCAGAATTCAGTGAATCATCGAATCTTTGAACGCACATTGCGCCCGCCAGTATTCTGGCGGGCATGCCTGTTCGAGCGTCATTTCAACCCTCAAGCCCCCGGGCTTGGTGCTGGGGATCGGCCGTCACGGGCCGGCCCCGAAATCGAGTGGCGGTCTCGCTGTAGCCTCCTCTGCGTAGTAGCAACACCTC…
Parafuscosporella mucosa (87%)	Parafuscosporella	Fuscosporellaceae	Fuscosporellales	Sordariomycetes	Ascomycota	0	1	GATCTCTCGGCTCCGGCCTCGATGAAGAACGCAGCGAAATGCGATACCTAATAGGACTCGCAGACCCCCTCAGTGAATCATCGAGTTTTTGAACGCACATGGCACCCGCCAGTATTCTGGCGGGTCTGTCTGTCCGAGCGTCGTCTGCAACCCCCCGGGCCTTCGCCCCGGCGTTGGGGCGTTTGCGCGGCGCGCTGCGAAAAAGGCAGCGCCCCGCGGCCCCCAAATGCAGCGGCGGCACCGTCTAGGGCGACGCCGGTACGCGGTAGCATAGCAAATCCGTACCGGGTCGCCGGCGGGCGCCGGCCTCGCGAAAAATAAAGCCTCCCTCTCCTCGCGGAGGGGAAAGCAATTCGTC
Paraphaeosphaeria sporulosa	Paraphaeosphaeria	Montagnulaceae	Pleosporales	Dothideomycetes	Ascomycota	2	0	TGCGGTCGCGGCCCTCGGGGGTTCTCTCCCGGGTGGTAGGGGTAACACCCTCACGCGCCGCATTCCTGCATCCTTTTTTTACGAGCACCTTTCGTTCTCCTTCGGCGGGGCAACCTGCCGCTGGAACTTAACAAAACCTTTTTTGCATCTAGCATTACCTGTTCTGATACAAACAATCGTTACAACTTTCAACAATGGATCTCTTGGCTCTGGCATCGATGAAGAACGCAGCGAAATGCGATAAGTAGTGTGAATTGCAGAATTCAGTGAATCATCGAATCTTTGAACGCACATTGCGCCCCTTGGTATTCCATGGGGCATGCCTGTTCGAGCGTCATCTACACCCTCAAGCTCTGCTTGGTGTTGGGCGTCTGTCCCGCCTTCGCGCGCGGACTCGCC…
Pararoussoella quercina (92%)	Pararoussoella	Thyridariaceae	Pleosporales	Dothideomycetes	Ascomycota	0	1	TCCGGGGCACACAAGCGTTTATCCACCCTTGATTTTGAGCACCTCTCGTTTCCTCGGCGGGTCCGCCCGCCAAATGAGGACCCTTTGAACTCTTGTAGTTAGCAGTTTTTGTCTGAGATTATACCAAATAATCAAAACTTTCAACAATGGATCTCTTGGTTCTGGCATCGATGAAGAACGCAGCGAAATGCGATAAGTAGTGTGAATTGCAGAATTCAGTGAATCATCGAATCTTTGAACGCACATTGCGCCCCTCGGTATTCCGTGGGGCATGCCTGTTCGAGCGTCATTTGAACTCTCAAGCTCAGCTTGGTGTTGGGTGTTTGTCCCGCCTCTGCGCGGCGACTCACCTCAAAGTCATTGGCAGCCCGCATCTGCCGGCCGAGAGCGCAGCACAGA…
Parasarocladium radiatum	Parasarocladium	Sarocladiaceae	Hypocreales	Sordariomycetes	Ascomycota	0	4	TGTGACTTACCTATTATCCTCCGGCGGAACGCCCCGGTGCCTTCGGGGCCGGGCCAGGCGCCCGCCGGGGACCAAACAAACTGTATTTGTCTCCTGTATACCTCAGAAATTGGCGTAAAGCCGAAATGTAACAACTTTTGACAATGGATCTCTTGGCACTGGCATCGATGAAGAACGCAGCGAAATGCGATAAGTAATGTGAATTGCAGAGCACAGTGAATCATCGAATCTTTGAACGCACATGGCGCCCGCCGGTAATCCGGCGGGCATGCCTGTCCGAGCGTCATTTCAACCCTCAGAACCCCTCTCTCGGGAGGGCGTTACTGGTGTTGGGGAACGAGCGCCCCCCGCGGCGCCCGTCCCTTAAATCTATTGGCGGCTCCGGAGTCTGTCTCCCCT…
Parathyridaria percutanea	Parathyridaria	Thyridariaceae	Pleosporales	Dothideomycetes	Ascomycota	2	0	CGATCCTTCTGGGAGTGCATACACGGAAGCCTTTGCAGCTGGAGACAGTAAGCTGAGCGACTCAAAACAAGATCAGCCCCATGCAAGTCGGCGCTCGCGCTGGCGACACTTTCGAACTGACGGGGAAACCCTAAAGCCCTTCCCACCAAACCAGTCCGGGGAAACCCGCTGGCGGCCTGTCCTAACAGTACAGGGTATGGTAACAGAGGAAGGGATGATCTGGGCAGCAGCAGCAGCCGCCTGGTGAAGTGGGCAATCCGCAGCGAAGCCCCTAAGGCCTCCGGGTACGGGGAACGTCCACAGACTAAGTGGAAGTGGGTGGAGCCCTAGCAGGCTCTGCTTAAGATATAGTCGGGACCCTGGGGAAACTCAGGGCGGTATTCAGAAACCGTTCCGTAG…
Parathyridaria ramulicola (86%)	Parathyridaria	Thyridariaceae	Pleosporales	Dothideomycetes	Ascomycota	6	0	CGCTTCACCCACCCTTGTTTTTGAGCACCTTCGTTTCCTCGGCAGGTTCGCCTGCCAATGGGGACTACAAAACACCTTGCAGTAAGCAATTTCTGTTCAGATATAAGCAAACAATCAAAACTTTCAACAACGGATCTCTTGGTTCTGGCATCGATGAAGAACGCAGCGAAATGCGATAAGTAGTGTGAATTGCAGAATTCAGTGAATCATCGAATCTTTGAACGCACATTGCGCCCCTCGGTATTCCGTGGGGCATGCCTGTTCGAGCGTCATTTACACCCTCAAGCCTCGCTTGGTATTGGGCGTTTGTCCCGCCTCAGTGCGTGGACTCGCCTCAAAGTCATTGGCAGCCTCTTCTCGCCCGCTTCGCACAGCAAAGTTTGTCGCGAGCAACGAGGA…
Penicillium brefeldianum	Penicillium	Aspergillaceae	Eurotiales	Eurotiomycetes	Ascomycota	18	3	CCTCCCACCCGTGTTTATCGTACCTTGTTGCTTCGGCGGGCCCGCCGTTCCGGCCGCCGGGGGGCATCCGCCCCCGGGCCCGCGCCCGCCGAAGACACCATTGAACGCTGTCTGAAGATTGCAGTCTGAGCGATTAGCTAAATCAGTTAAAACTTTCAACAACGGATCTCTTGGTTCCGGCATCGATGAAGAACGCAGCGAAATGCGATAAGTAATGTGAATTGCAGAATTCAGTGAATCATCGAGTCTTTGAACGCACATTGCGCCCCCTGGTATTCCGGGGGGCATGCCTGTCCGAGCGTCATTGCTGCCCTCAAGCACGGCTTGTGTGTTGGGCCCCGCCCCCCGGCTACCGGGGGGCGGGCCCGAAAGGCAGCGGCGGCACCGCGTCCGGTCCTC…
Penicillium brevicompactum	Penicillium	Aspergillaceae	Eurotiales	Eurotiomycetes	Ascomycota	1	0	ACCTCCCACCCGTGTTTATTTTACCTTGTTGCTTCGGCGAGCCTGCCTTTTGGCTGCCGGGGGACATCTGTCCCCGGGTCCGCGCTCGCCGAAGACACCTTAGAACTCTGTCTGAAGATTGTAGTCTGAGATTAAATATAAATTATTTAAAACTTTCAACAACGGATCTCTTGGTTCCGGCATCGATGAAGAACGCAGCGAAATGCGATACGTAATGTGAATTGCAGAATTCAGTGAATCATCGAGTCTTTGAACGCACATTGCGCCCTCTGGTATTCCGGAGGGCATGCCTGTCCGAGCGTCATTGCTGCCCTCAAGCACGGCTTGTGTGTTGGGCTCCGTCCTCCTTCCGGGGGACGGGCCCGAAAGGCAGCGGCGGCACCGCGTCCGGTCCTCAAG…
Penicillium camemberti	Penicillium	Aspergillaceae	Eurotiales	Eurotiomycetes	Ascomycota	1	0	CCTCCCACCCGTGTTTATTTACCTTGTTGCTTCGGCGGGCCCGCCTTAACTGGCCGCCGGGGGGCTCACGCCCCCGGGCCCGCGCCCGCCGAAGACACCCTCGAACTCTGTCTGAAGATTGTAGTCTGAGTGAAAATATAAATTATTTAAAACTTTCAACAACGGATCTCTTGGTTCCGGCATCGATGAAGAACGCAGCGAAATGCGATACGTAATGTGAATTGCAAATTCAGTGAATCATCGAGTCTTTGAACGCACATTGCGCCCCCTGGTATTCCGGGGGGCATGCCTGTCCGAGCGTCATTGCTGCCCTCAAGCCCGGCTTGTGTGTTGGGCCCCGTCCTCCGATTCCGGGGGACGGGCCCGAAAGGCAGCGGCGGCACCGCGTCCGGTCCTCGA…
Penicillium citrinum	Penicillium	Aspergillaceae	Eurotiales	Eurotiomycetes	Ascomycota	15	2	CCTCCCACCCGTGTTGCCCGAACCTATGTTGCCTCGGCGGGCCCCGCGCCCGCCGACGGCCCCCCTGAACGCTGTCTGAAGTTGCAGTCTGAGACCTATAACGAAATTAGTTAAAACTTTCAACAACGGATCTCTTGGTTCCGGCATCGATGAAGAACGCAGCGAAATGCGATAACTAATGTGAATTGCAGAATTCAGTGAATCATCGAGTCTTTGAACGCACATTGCGCCCTCTGGTATTCCGGAGGGCATGCCTGTCCGAGCGTCATTGCTGCCCTCAAGCCCGGCTTGTGTGTTGGGCCCCGTCCCCCCCGCCGGGGGGACGGGCCCGAAAGGCAGCGGCGGCACCGCGTCCGGTCCTCGAGCGTATGGGGCTTCGTCACCCGCTCTAGTAGGCCC…
Penicillium citrioviride	Penicillium	Aspergillaceae	Eurotiales	Eurotiomycetes	Ascomycota	1	0	CACCTCCCACCCGTGTTTATCGTACCTTGTTGCTTCGGCGGGCCCGCCGATCAGGCCGCCGGGGGGCATCCGCCCCCGGGCCCGCGCCCGCCGAAGACACCATTGAACGCTGTCTGAAGATTGCAGTCTGAGCGATTAGCTAAATCAGTTAAAACTTTCAACAACGGATCTCTTGGTTCCGGCATCGATGAAGAACGCAGCGAAATGCGATAAGTAATGTGAATTGCAGAATTCAGTGAATCATCGAGTCTTTGAACGCACATTGCGCCCCCTGGTATTCCGGGGGGCATGCCTGTCCGAGCGTCATTGCTGCCCTCAAGCACGGCTTGTGTGTTGGGCCCCGCCCCCCGGCTACCAGGGGGCGGGCCCGAAAGGCAGCGGCGGCACCGCGTCCGGTCC…
Penicillium clavigerum	Penicillium	Aspergillaceae	Eurotiales	Eurotiomycetes	Ascomycota	1	0	CCTCCCACCCGTGTTTATTTACCTTGTTGCTTCGGCGGGCCCGCCTTAACTGGCCGCCGGGGGGCTCACGCCCCCGGGCCCGCGCCCGCCGAAGACACCCTCGAACTCTGTCTGAAGATTGTAGTCTGAGTGAAAATATAAATTATTTAAAACTTTCAACAACGGATCTCTTGGTTCCGGCATCGATGAAGAACGCAGCGAAATGCGATACGTAATGTGAATTGCAAATTCAGTGAATCATCGAGTCTTTGAACGCACATTGCGCCCCCTGGTATTCCGGGGGGCATGCCTGTCCGAGCGTCATTGCTGCCCTCAAGCCCGGCTTGTGTGTTGGGCCCCGTCCTCCGATTCCGGGGGACGGGCCCGAAAGGCAGCGGCGGCACCGCGTCCGGTCCTCGA…
Penicillium dimorphosporum	Penicillium	Aspergillaceae	Eurotiales	Eurotiomycetes	Ascomycota	2	0	TCTGGGTCCACCTCCCACCCGTGTTTATCGTACCTTGTTGCTTCGGCGGGCCCGCCGCAAGGCCGCCGGGGGGCTTCTGCCCCCGGGCCCGCGCCCGCCGAAGACACCTGTGAACGCTGTATGAAGATTGCAGTCTGAGCGATTAGCTAAATCGGTTAAAACTTTCAACAACGGATCTCTTGGTTCCGGCATCGATGAAGAACGCAGCGAAATGCGATAAGTAATGTGAATTGCAGAATTCAGTGAATCATCGAGTCTTTGAACGCACATTGCGCCCCCTGGTATTCCGGGGGGCATGCCTGTCCGAGCGTCATTGCTGCCCTCAAGCACGGCTTGTGTGTTGGGCCCTCGTCCCCCCGGGGACGGGCCCGAAAGGCAGCGGCGGCACCGCGTCCGGTC…
Penicillium ehrlichii	Penicillium	Aspergillaceae	Eurotiales	Eurotiomycetes	Ascomycota	2	0	CCTCCCACCCGTGTTTATCGTACCTTGTTGCTTCGGCGGGCCCGCCATCAGGCCGCCGGGGGGCACCCGCCCCCGGGCCCGCGCCCGCCGAAGACACCTGTGAACGCTGTCTGAAGATTGCAGTCTGAGCGATTAGCTAAATCAGTTAAAACTTTCAACAACGGATCTCTTGGTTCCGGCATCGATGAAGAACGCAGCGAAATGCGATAAGTAATGTGAATTGCAGAATTCAGTGAATCATCGAGTCTTTGAACGCACATTGCGCCCCCTGGTATTCCGGGGGGCATGCCTGTCCGAGCGTCATTGCTGCCCTCAAGCACGGCTTGTGTGTTGGGCCCCCGCCCCCCGGTCCCGGGGGGCGGGCCCGAAAGGCAGCGGCGGCACCGCGTCCGGTCCTCG…
Penicillium georgiense	Penicillium	Aspergillaceae	Eurotiales	Eurotiomycetes	Ascomycota	0	6	GTGTCTATTGTACCTTGTTGCTTCGGTGGGCCCGCCTGACCCCAGGTCGCCAGGGGGCACTCCCCGGGCGCGCGCCCGCCGAAGACACCCTGGAACTCTGTCTGTGAGTGTTGTCTGAGTAGGATTTGAATCAGTTAAAACTTTCAACAACGGATCTCTTGGTTCCGGCATCGATGAAGAACGCAGCGAAATGCGATAAGTAATGTGAATTGCAGAATTCAGTGAATCATCGAGTCTTTGAACGCACATTGCGCCCCCTGGTATTCCGGGGGGCATGCCTGTCCGAGCGTCATTGCACCCCTCAAGCCCGGCTTGTCCTTGGGTTGTGTCCCTCCGTCCCGGGGGGACAGGCCTCAAATGCAATGGCGGCACCGCGTCCGGTCCTCGAGCGTATGGGGC…
Penicillium griseoroseum	Penicillium	Aspergillaceae	Eurotiales	Eurotiomycetes	Ascomycota	1	0	ACCTCCCACCCGTGTTTATTTTACCTTGTTGCTTCGGCGGGCCCGCCTTAACTGGCCGCCGGGGGGCTTACGCCCCCGGGCCCGCGCCCGCCGAAGACACCCTCGAACTCTGTCTGAAGATTGTAGTCTGAGTGAAAATATAAATTATTTAAAACTTTCAACAACGGATCTCTTGGTTCCGGCATCGATGAAGAACGCAGCGAAATGCGATACGTAATGTGAATTGCAAATTCAGTGAATCATCGAGTCTTTGAACGCACATTGCGCCCCCTGGTATTCCGGGGGGCATGCCTGTCCGAGCGTCATTTCTGCCCTCAAGCACGGCTTGTGTGTTGGGCCCCGTCCTCCGATCCCGGGGGACGGGCCCGAAAGGCAGCGGCGGCACCGCGTCCGGTCCTC…
Penicillium incoloratum (97.7%)	Penicillium	Aspergillaceae	Eurotiales	Eurotiomycetes	Ascomycota	0	1	CCTCCCACCCGTGTTTATCGTACCTTGTTGCTTCGGCGGGCCCGCCAGCCCTGGCCGCCGGGGGCTTGCGCCCCGGGCCCGCGCCCGCCGAGGACACCATCGAACGCTGTCTGAAGTATGCAGTCTGAGTGGGTAGCGAAATTAGTTAAAACTTTCAACAACGGATCTCTTGGTTCCGGCATCGATGAAGAACGCAGCGAAATGCGATAAGTAATGTGAATTGCAGAATTCAGTGAATCATCGAGTCTTTGAACGCACATTGCGCCCCCTGGTATTCCGGGGGGCATGCCTGTCCGAGCGTCATTGCTGCCCTCAAGCCCGGCTTGTGTGTTGGGCCGCGTCCCCCCGGGGACGGGCCCGAAAGGCAGCGGCGGCACCGCGTCCGGTCCTCGAGCGTAT…
Penicillium janthinellum	Penicillium	Aspergillaceae	Eurotiales	Eurotiomycetes	Ascomycota	11	1	GGGTCCACCTCCCACCCGTGTTTATCATACCTAGTTGCTTCGGCGGGCCCGCCGTCATGGCCGCCGGGGGGCACCTGCCCCCGGGCCCGCGCCCGCCGAAGCCCCCCTGAACGCTGTCTGAAGATTGCAGTCTGAGCGATTAGCTAAATCAGTTAAAACTTTCAACAACGGATCTCTTGGTTCCGGCATCGATGAAGAACGCAGCGAAATGCGATAAGTAATGTGAATTGCAGAATTCAGTGAATCATCGAGTCTTTGAACGCACATTGCGCCCCCTGGTATTCCGGGGGGCATGCCTGTCCGAGCGTCATTGCTGCCCTCAAGCACGGCTTGTGTGTTGGGCCCCCGCCCCCCGGCTCCCGGGGGGCGGGCCCGAAAGGCAGCGGCGGCACCGCGTCC…
Penicillium janthinellum (97.7%)	Penicillium	Aspergillaceae	Eurotiales	Eurotiomycetes	Ascomycota	0	1	ACCTCCCACCCGTGTCTATCGTACCTTGTTGCTTCGGCGGGCCCGCCGTTATGGCCGCCGGGGGGCACCCGCCCCCGGGCCCGCGCCCGCCGAAGACACCATTGAACGCTGTCTGAAGATTGTAGTCTGAGCGATTAGCTAAATCAGTTAAAACTTTCAACAACGGATCTCTTGGTTCCGGCATCGATGAAGAACGCAGCGAAATGCGATAAGTAATGTGAATTGCAGAATTCAGTGAATCATCGAGTCTTTGAACGCACATTGCGCCCCCTGGTATTCCGGGGGGCATGCCTGTCCGAGCGTCATTGCTGCCCTCAAGCACGGCTTGTGTGTTGGGCCCCGCCCCCCCTACTCCGGGGGGGCGGGCCCGAAAGGCAGCGGCGGCACCGCGTCCGGTCC…
Penicillium javanicum	Penicillium	Aspergillaceae	Eurotiales	Eurotiomycetes	Ascomycota	3	0	GGGTCCACCTCCCACCCGTGTTTATCGTACCTTGTTGCTTCGGCGGGCCCGCCGTCATGGCCGCCGGGGGGCACCCGCCCCCGGGCCCGCGCCCGCCGAAGACACCATTGAACTCTGTCTGAAGATTGCAGTCTGAGTGATTAGCTAAATCAGTTAAAACTTTCAACAACGGATCTCTTGGTTCCGGCATCGATGAAGAACGCAGCGAAATGCGATAAGTAATGTGAATTGCAGAATTCAGTGAATCATCGAGTCTTTGAACGCACATTGCGCCCCCTGGTATTCCGGGGGGCATGCCTGTCCGAGCGTCATTGCTGCCCTCAAGCACGGCTTGTGTGTTGGGCCCCCGCCCCCCGGTCCCGGGGGGCGGGCCCGAAAGGCAGCGGCGGCACCGCGTCC…
Penicillium lineolatum (97%)	Penicillium	Aspergillaceae	Eurotiales	Eurotiomycetes	Ascomycota	1	0	TGGGTCCACCTCCCACCCGTGTCTACCGTACCTTGTTGCTTCGGCGGGCCCGCCGTTATGGCCGCCGGGGGGCACCCCGCCCCCGGGCCCGCGCCCGTCGAAGACACCATTGAACGCTGTCTGAAGATTGTAGTCTGAGCGATTAGCTAAATCAGTTAAAACTTTCAACAACGGATCTCTTGGTTCCGGCATCGATGAAGAACGCAGCGAAATGCGATAAGTAATGTGAATTGCAGAATTCAGTGAATCATCGAGTCTTTGAACGCACATTGCGCCCCCTGGTATTCCGGGGGGCATGCCTGTCCGAGCGTCATTGCTGCCCTCAAGCACGGCTTGTGTGTTGGGCCCCCGCCCCCCCACTCCGGGGGGGCGGGCCCGAAAGGCAGCGGCGGCACCGCG…
Penicillium lineolatum (97.5%)	Penicillium	Aspergillaceae	Eurotiales	Eurotiomycetes	Ascomycota	1	0	CCTCCCACCCGTGTCTACCGTACCTTGTTGCTTCGGCGGGCCCGCCGTTATGGCCGCCGGGGGGCACCCCGCCCCCGGGCCCGCGCCCGTCGAAGACACCATTGAACGCTGTCTGAAGATTGTAGTCTGAGCGATTAGCTAAATCAGTTAAAACTTTCAACAACGGATCTCTTGGTTCCGGCATCGATGAAGAACGCAGCGAAATGCGATAAGTAATGTGAATTGCAGAATTCAGTGAATCATCGAGTCTTTGAACGCACATTGCGCCCCCTGGTATTCCGGGGGGCATGCCTGTCCGAGCGTCATTGCTGCCCTCAAGCACGGCTTGTGTGTTGGGCCCCCGCCCCCCCACTCCGGGGGGGCGGGCCCGAAAGGCAGCGGCGGCACCGCGTCCGGTCC…
Penicillium longicatenatum	Penicillium	Aspergillaceae	Eurotiales	Eurotiomycetes	Ascomycota	1	0	ACCTCCCACCCGTGTTTATCGTACCTTGTTGCTTCGGCGGGCCCGCCGTCATGGCCGCCGGGGGGCATCCGCCCCCGGGCCCGCGCCCGCCGAAGACACCATTGAACGCTGTCTGAAGATTGCAGTCTGAGCGATTAGCTAAATCAGTTAAAACTTTCAACAACGGATCTCTTGGTTCCGGCATCGATGAAGAACGCAGCGAAATGCGATAAGTAATGTGAATTGCAGAATTCAGTGAATCATCGAGTCTTTGAACGCACATTGCGCCCCCTGGTATTCCGGGGGGCATGCCTGTCCGAGCGTCATTGCTGCCCTCAAGCACGGCTTGTGTGTTGGGCCCCCGCCCCCCGGCTCCCGGGGGGCGGGCCCGAAAGGCAGCGGCGGCACCGCGTCCGGTCC…
Penicillium madriti	Penicillium	Aspergillaceae	Eurotiales	Eurotiomycetes	Ascomycota	1	0	TGCGGAAGGATCATTACTGAGTGAGGGCCCTCTGGGTCCAACCTCCCACCCGTGTTTATTGTACCTTGTTGCTTCGGCGGGCCCGCCTTTACGGCCGCCGGGGGGCTCACGCCCCCGGGCCCGCGCCCGCCGAAGACACCCTCGAACTCTGTCTGAAGATTGTAGTCTGAGTGGAATTATGAATTATTTAAAACTTTCAACAACGGATCTCTTGGTTCCGGCATCGATGAAGAACGCAGCGAAATGCGATACGTAATGTGAATTGCAGAATTCAGTGAATCATCGAGTCTTTGAACGCACATTGCGCCCCCTGGTATTCCGGGGGGCATGCCTGTCCGAGCGTCATTGCTGCCCTCAAGCACGGCTTGTGTGTTGGGCCCCGTCCCCCGGTCCCGGGGG…
Penicillium menonorum	Penicillium	Aspergillaceae	Eurotiales	Eurotiomycetes	Ascomycota	0	2	ACCTCCCACCCGTGTTTATCGTACCTTGTTGCTTCGGCGGGCCCGCCGCAAGGCCGCCGGGGGGCGTCCGTCCCCGGGCCCGCGCCCGCCGAAGACACCCGTGAACGCTGTCTGAAGATTGCAGTCTGAGCGAAAAGCTAAATTATTTTAAAACTTTCAACAACGGATCTCTTGGTTCCGGCATCGATGAAGAACGCAGCGAAATGCGATAAGTAATGTGAATTGCAGAATTCAGTGAATCATCGAGTCTTTGAACGCACATTGCGCCCCCTGGTATTCCGGGGGGCATGCCTGTCCGAGCGTCATTGCTGCCCTCAAGCACGGCTTGTGTGTTGGGCCTTCGTCCCCCGGGACGGGCCCGAAAGGCAGCGGCGGCACCGCGTCCGGTCCTCGAGCGTA…
Penicillium ochrochloron	Penicillium	Aspergillaceae	Eurotiales	Eurotiomycetes	Ascomycota	2	0	TGGGTCCACCTCCCACCCGTGTTTATCGTACCTTGTTGCTTCGGCGGGCCCGCCGTTCCGGCCGCCGGGGGGCATCCGCCCCCGGGCCCGCGCCCGCCGAAGACACCATTGAACGCTGTCTGAAGAATGCAGTCTGAGCGATTAGCTAAATCAGTTAAAACTTTCAACAACGGATCTCTTGGTTCCGGCATCGATGAAGAACGCAGCGAAATGCGATAAGTAATGTGAATTGCAGAATTCAGTGAATCATCGAGTCTTTGAACGCACATTGCGCCCCCTGGTATTCCGGGGGGCATGCCTGTCCGAGCGTCATTGCTGCCCTCAAGCACGGCTTGTGTGTTGGGCCCCGCCCCCCGGCTACCGGGGGGCGGGCCCGAAAGGCAGCGGCGGCACCGCGTC…
Penicillium ortum	Penicillium	Aspergillaceae	Eurotiales	Eurotiomycetes	Ascomycota	1	0	ACCTCCCACCCGTGTTTATCATACCTAGTTGCTTCGGCGGGCCCGCCGTCATGGCCGCCGGGGGGCACCCGCCCCCGGGCCCGCGCCCGCCGAAGCCCCCCCTGAACGCTGTCTGAAGATTGCAGTCTGAGCGATTAGCTAAATCAGTTAAAACTTTCAACAACGGATCTCTTGGTTCCGGCATCGATGAAGAACGCAGCGAAATGCGATAAGTAATGTGAATTGCAGAATTCAGTGAATCATCGAGTCTTTGAACGCACATTGCGCCCCCTGGTATTCCGGGGGGCATGCCTGTCCGAGCGTCATTGCTGCCCTCAAGCACGGCTTGTGTGTTGGGCCCCCGCCCCCCGGCTCCCGGGGGGCGGGCCCGAAAGGCAGCGGCGGCACCGCGTCCGGTCC…
Penicillium oxalicum	Penicillium	Aspergillaceae	Eurotiales	Eurotiomycetes	Ascomycota	19	8	ACCTCCCACCCGTGTTTATCGTACCTTGTTGCTTCGGCGGGCCCGCCTCACGGCCGCCGGGGGGCATCCGCCCCCGGGCCCGCGCCCGCCGAAGACACACAAACGAACTCTTGTCTGAAGATTGCAGTCTGAGTACTTGACTAAATCAGTTAAAACTTTCAACAACGGATCTCTTGGTTCCGGCATCGATGAAGAACGCAGCGAAATGCGATAAGTAATGTGAATTGCAGAATTCAGTGAATCATCGAGTCTTTGAACGCACATTGCGCCCCCTGGTATTCCGGGGGGCATGCCTGTCCGAGCGTCATTGCTGCCCTCAAGCACGGCTTGTGTGTTGGGCTCTCGCCCCCCGCTTCCGGGGGGCGGGCCCGAAAGGCAGCGGCGGCACCGCGTCCGGTC…
Penicillium paxilli	Penicillium	Aspergillaceae	Eurotiales	Eurotiomycetes	Ascomycota	2	0	ACCTCCCACCCGTGTTTAACTGTACCTTGTTGCTTCGGCGGGCCCGCCTCACGGCCGCCGGGGGGCTCTTCTGCCCCCGGGCCCGCGCCCGCCGAAGACACCTGTGAACGCTGTCTGAAGTATGCAGTCTGAGAAAACTAGCTAAATTAGTTAAAACTTTCAACAACGGATCTCTTGGTTCCGGCATCGATGAAGAACGCAGCGAAATGCGATAATTAATGTGAATTGCAGAATTCAGTGAATCATCGAGTCTTTGAACGCACATTGCGCCCTCTGGTATTCCGGAGGGCATGCCTGTCCGAGCGTCATTGCTGCCCTCAAGCACGGCTTGTGTGTTGGGCCCTCGTCCCCCCGGGGACGGGCCCGAAAGGCAGCGGCGGCACCGCGTCCGGTCCTCGA…
Penicillium pedernalense	Penicillium	Aspergillaceae	Eurotiales	Eurotiomycetes	Ascomycota	1	4	TCTGGGTCACCTCCCACCCGTGTTTATCGTACCTTGTTGCTTCGGCGGGCCCGCCTCACGGCCGCCGGGGGGCATCCGCCCCCGGGCCCGCGCCCGCCGAAGACACCAATGAACTCTTGTCTGAAGATTGCAGTCTGAGCAGATTAGCTAAATCAGTTAAAACTTTCAACAACGGATCTCTTGGTTCCGGCATCGATGAAGAACGCAGCGAAATGCGATAAGTAATGTGAATTGCAGAATTCAGTGAATCATCGAGTCTTTGAACGCACATTGCGCCCCCTGGTATTCCGGGGGGCATGCCTGTCCGAGCGTCATTGCTGCCCTCAAGCACGGCTTGTGTGTTGGGCTTCGCCCCCCGGCTCCCGGGGGGCGGGCCCGAAAGGCAGCGGCGGCACCGCG…
Penicillium pimiteouiense	Penicillium	Aspergillaceae	Eurotiales	Eurotiomycetes	Ascomycota	1	1	CCTCCCACCCGTGTTTATCGTACCTTGTTGCTTCGGCGGGCCCGCCGCAAGGCCGCCGGGGGGCATCCGCCCCCGGGTCCGCGCCCGCCGAAGACACCTGTGAACGCTGTCTGAAGATTGCAGTCTGAGCGAAAAGCTAAATCATTTAAAACTTTCAACAACGGATCTCTTGGTTCCGGCATCGATGAAGAACGCAGCGAAATGCGATAAGTAATGTGAATTGCAGAATTCAGTGAATCATCGAGTCTTTGAACGCACATTGCGCCCCCTGGTATTCCGGGGGGCATGCCTGTCCGAGCGTCATTGCTGCCCTCAAGCGCGGCTTGTGTGTTGGGCCCTCGTCCCCCGGGACGGGCCCGAAAGGCAGCGGCGGCACCGCGTCCGGTCCTCGAGCGTATG…
Penicillium pimiteouiense (97.9%)	Penicillium	Aspergillaceae	Eurotiales	Eurotiomycetes	Ascomycota	1	0	TCTGGGTCCACCTCCCACCCATGTTTATCGTACCTTGTTGCTTCGGCGGGCCCGCCGCAAGGCCGCCGGGGGGCTTCTGTCCCCGGGTCCGCGCCCGCCGAAGACACCTTGAACGCTGTATGAAGATTGCAGTCTGAGCGAGAAGCTAAATTATTTAAAACTTTCAACAACGGATCTCTTGGTTCCGGCATCGATGAAGAACGCAGCGAAATGCGATACGTAATGTGAATTGCAGAATTCAGTGAATCATCGAGTCTTTGAACGCACATTGCGCCCCCTGGTATTCCGGGGGGCATGCCTGTCCGAGCGTCATTGCTGCCCTCAAGCACGGCTTGTGTGTTGGGCCCTCGTCCCCCGGGACGGGCCCGAAAGGCAGCGGCGGCACCGCGTCCGGTCCTC…
Penicillium pinophilum	Penicillium	Aspergillaceae	Eurotiales	Eurotiomycetes	Ascomycota	0	1	CACCTCCCACCCTTGTCTCTATACACCTGTTGCTTTGGCGGGCCCACCGGGGCCACCTGGTCGCCGGGGGACGCACGTCCCCGGGTCCGCGCCCGCCGAAGCGCTCTGCGAACCCTGATGAAGATGGGCTGTCTGAGTACGATGAAAATTGTCAAAACTTTCAACAATGGATCTCTTGGTTCCGGCATCGATGAAGAACGCAGCGAAATGCGATAAGTAATGTGAATTGCAGAATTCCGTGAATCATCGAATCTTTGAACGCACATTGCGCCCCCTGGCATTCCGGGGGGCATGCCTGTCCGAGCGTCATTTCTGCCCTCAAGCACGGCTTGTGTGTTGGGTGTGGTCCCCCCGGGGACCTGCCCGAAAGGCAGCGGCGACGTCCGTCTGGTCCTCGAG…
Penicillium polonicum	Penicillium	Aspergillaceae	Eurotiales	Eurotiomycetes	Ascomycota	2	0	CCTCCCACCCGTGTTTATTTACCTTGTTGCTTCGGCGGGCCCGCCTTAACTGGCCGCCGGGGGGCTTACGCCCCCGGGCCCGCGCCCGCCGAAGACACCCTCGAACTCTGTCTGAAGATTGTAGTCTGAGTGAAAATATAAATTATTTAAAACTTTCAACAACGGATCTCTTGGTTCCGGCATCGATGAAGAACGCAGCGAAATGCGATACGTAATGTGAATTGCAAATTCAGTGAATCATCGAGTCTTTGAACGCACATTGCGCCCCCTGGTATTCCGGGGGGCATGCCTGTCCGAGCGTCATTGCTGCCCTCAAGCCCGGCTTGTGTGTTGGGCCCCGTCCTCCGATTCCGGGGGACGGGCCCGAAAGGCAGCGGCGGCACCGCGTCCGGTCCTCGA…
Penicillium raperi	Penicillium	Aspergillaceae	Eurotiales	Eurotiomycetes	Ascomycota	1	1	ACCTCCCACCCGTGTTTATCATACCTAGTTGCTTCGGCGGGCCCGCCGTCATGGCCGCCGGGGGGCACCCGCCCCCGGGCCCGCGCCCGCCGAAGACCCCCCTGAACGCTGTCTGAAGATTGCAGTCTGAGCGATTAGCTAAATCAGTTAAAACTTTCAACAACGGATCTCTTGGTTCCGGCATCGATGAAGAACGCAGCGAAATGCGATAAGTAATGTGAATTGCAGAATTCAGTGAATCATCGAGTCTTTGAACGCACATTGCGCCCCCTGGTATTCCGGGGGGCATGCCTGTCCGAGCGTCATTGCTGCCCTCAAGCACGGCTTGTGTGTTGGGCCCCGCCCCCCGGCTCCGGGGGGCGGGCCCGAAAGGCAGCGGCGGCACCGCGTCCGGTCCTC…
Penicillium rolfsii	Penicillium	Aspergillaceae	Eurotiales	Eurotiomycetes	Ascomycota	1	0	GTGTTTAATCGTACCTTGTTGCTTCGGCGGGCCCGCCTCACGGCCGCCGGGGGGCCCTGCGCCCCCGGGCCCGCGCCCGCCGAAGACACCATCGAACGCTGTCTGAAGTTTGCAGTCTGAGCAGATTTAGCAAAATCGTTAAAACTTTCAACAACGGATCTCTTGGTTCCGGCATCGATGAAGAACGCAGCGAAATGCGATAAGTAATGTGAATTGCAGAATTCAGTGAATCATCGAGTCTTTGAACGCACATTGCGCCCCCTGGTATTCCGGGGGGCATGCCTGTCCGAGCGTCATTGCTGCCCTCAAGCACGGCTTGTGTGTTGGGCCCTCGCCCCCCTTCCCGGGGGGCGGGCCCGAAAGGCAGCGGCGGCACCGCGTCCGGTCCTCGAGCGTATG…
Penicillium simplicissimum	Penicillium	Aspergillaceae	Eurotiales	Eurotiomycetes	Ascomycota	1	1	TCTGGGTCCACCTCCCACCCGTGTTTATCGTACCTTGTTGCTTCGGCGGGCCCGCCTCACGGCCGCCGGGGGGCACCCGCCCCCGGGCCCGCGCCCGCCGAAGACACCATTGAACTCTGTCTGAAGATTGCAGTCTGAGCGATTAGCTAAATCAGTTAAAACTTTCAACAACGGATCTCTTGGTTCCGGCATCGATGAAGAACGCAGCGAAATGCGATACGTAATGTGAATTGCAGAATTCAGTGAATCATCGAGTCTTTGAACGCACATTGCGCCCCCTGGTATTCCGGGGGGCATGCCTGTCCGAGCGTCATTGCTGCCCTCAAGCACGGCTTGTGTGTTGGGCCCCGCCCCCCGGTCCCGGGGGGCGGGCCCGAAAGGCAGCGGCGGCACCGCGTC…
Penicillium sp.	Penicillium	Aspergillaceae	Eurotiales	Eurotiomycetes	Ascomycota	1	0	CCTCCCACCCGTGTTTATCGTACCTTGTTGCTTCGGCGGGCCCGCCGATCAGGCCGCCGGGGGGCATCCGCCCCCGGGCCCGCGCCCGCCGAAGACACCATTGAACGCTGTCTGAAGATTGCAGTCTGAGCGATTAGCTAAATCAGTTAAAACTTTCAACAACGGATCTCTTGGTTCCGGCATCGATGAAGAACGCAGCGAAATGCGATAAGTAATGTGAATTGCAGAATTCAGTGAATCATCGAGTCTTTGAACGCACATTGCGCCCCCTGGTATTCCGGGGGGCATGCCTGTCCGAGCGTCATTGCTGCCCTCAAGCACGGCTTGTGTGTTGGGCCCCGCCCCCCGGCTACCAGGGGGCGGGCCCGAAAGGCAGCGGCGGCACCGCGTCCGGTCCTC…
Penicillium steckii	Penicillium	Aspergillaceae	Eurotiales	Eurotiomycetes	Ascomycota	1	0	GTGTTGCACGAACCTGTGTTGCTTCGGCGGGCCCGCCGCCAGGCCGCCGGGGGGCACCCGCCCCCGGGCCCGCGCCCGCCGAAGCCCCCCTCTGAACGCTGTCTGAAGTTGCAGTCTGAGACAACTAGCTAAATTAGTTAAAACTTTCAACAACGGATCTCTTGGTTCCGGCATCGATGAAGAACGCAGCGAAATGCGATAACTAATGTGAATTGCAGAATTCAGTGAATCATCGAGTCTTTGAACGCACATTGCGCCCTCTGGTATTCCGGAGGGCATGCCTGTCCGAGCGTCATTGCTGCCCTCAAGCACGGCTTGTGTGTTGGGCCCCGTCCCCCCCGCTCCGGGGAGGACGGGCCCGAAAGGCAGCGGCGGCACCGCGTCCGGTCCTCGAGCGTA…
Penicillium verruculosum	Penicillium	Aspergillaceae	Eurotiales	Eurotiomycetes	Ascomycota	0	1	CCTCCCACCCTTGTCTCTATACACCTGTTGCTTCGGCGGGCCCACCGGGGCCACCTGGTCGCCGGGGGACGCACGTCCCCGGGCCCGCGCCCGCCGAAGCGCTGTGAACCCTGATGAAGATGGACTGTCTGAGTACTATGAAAATTGTCAAAACTTTCAACAATGGATCTCTTGGTTCCGGCATCGATGAAGAACGCAGCGAAATGCGATAAGTAATGTGAATTGCAGAATTCCGTGAATCATCGAATCTTTGAACGCACATTGCGCCCCCTGGCATTCCGGGGGGCATGCCTGTCCGAGCGTCATTTCTGCCCTCAAGCACGGCTTGTGTGTTGGGTGTGGTCCCCCCGGGGACCTGCCCGAAAGGCAGCGGCGACGTCCGTCTGGTCCTCGAGCGTA…
Penicillium virgatum	Penicillium	Aspergillaceae	Eurotiales	Eurotiomycetes	Ascomycota	1	0	CACCTCCCACCCATGTTTATTGTACCTTGTTGCTTCGGCGGGCCCGCCTTTGTGGCCGCCGGGGGGCTCTGCCCCCGGGCCCGCGCCCGCCGAAGACACCTAGAACTCTGTCTGAAGATTGTAGTCTGAGTGAAAATATAAATTATTTAAAACTTTCAACAACGGATCTCTTGGTTCCGGCATCGATGAAGAACGCAGCGAAATGCGATACGTAATGTGAATTGCAGAATTCAGTGAATCATCGAGTCTTTGAACGCACATTGCGCCCTCTGGTATTCCGGAGGGCATGCCTGTCCGAGCGTCATTGCTGCCCTCAAGCACGGCTTGTGTGTTGGGCCCCGTCCTCCGCTCCCGGGGGACGGGCCCGAAAGGCAGCGGCGGCACCGCGTCCGGTCCTCG…
Stilbocrea walteri	Stilbocrea	Bionectriaceae	Hypocreales	Sordariomycetes	Ascomycota	1	0	TGTTGCTTCGGCGGAGTCGTCCCGGGTGCGCTCGAAAGGGCGTGTCCCGGATCCATGGCGCCCGCCGGGGGATCTATACTCTTGTTTTTATAGTGGTATCTTCTGAGTGGCATAAGCAAAATAAATCAAAACTTTCAGCAACGGATCTCTTGGTTCTGGCATCGATGAAGAACGCAGCGAAATGCGATAAGTAATGTGAATTGCAGAATTCAGTGAATCATCGAATCTTTGAACGCATATTGCGCCCGGTAGTACTCTACCGGGCATGCCTGTCCGAGCGTCATTTCAACCCTCGGGACCCGTTTCGGCGGGACCCGGCGTTGGGGATCGGCCGTCCTCGCGGCGCGCCGGCCCCGAAATACAGTGGCGGTCTCGTTGTGACTCCCCTGCGTAGTAGTA…
Idriella lunata (95%)	Idriella	Microdochiaceae	Xylariales	Sordariomycetes	Ascomycota	1	0	CCATTGTGAACTTACCACTGTTGCCTCGGCGGCAGTCCTCTCTTCACGGAGAGGCGTCGCCGGTGGACTACTAAACTCTTGTTAATTTTTGTCATTCTGAATAACAAACTTAATAAGTTAAAACTTTCAACAACGGATCTCTTGGTTCTGGCATCGATGAAGAACGCAGCGAAATGCGATAAGTAATGTGAATTGCAGAATTCAGTGAATCATCGAATCTTTGAACGCACATTGCGCCCATTAGTATTCTAGTGGGCATGCCTGTTCGAGCGTCATTTCAACCCTTAAGCTTAGCTTAGTATTGGGAATCTGCTTAACCGCAGCTCCTTAAATCTAGTTGGCAGAGTGTAGTTGTACTCTGAGCGTAGTAATTTATTATCTCGCTTTCTGAAGCAACTG…
Periconia macrospinosa	Periconia	Incertae sedis	Pleosporales	Dothideomycetes	Ascomycota	3	0	GCACGCGGACACGCCTGGGCTTCGGCCTAGGGGTGCTCTCGTCCTTGCCTGTTTGTACCTTTTGTTGCTTCCTCGGCGGGAGCATTCCCGCCGCTAGGAACCCCAAAAACACCTTGCAATTAGCAATCTATTCTGATAAAATACCTAAATCGTTACAACTTTCAACAATGGATCTCTTGGTTCTGGCATCGATGAAGAACGCAGCGAAATGCGATAAGTAGTGTGAATTGCAGAATTCAGTGAATCATCGAATCTTTGAACGCACATTGCGCCCCTCGGTATTCCGTGGGGCATGCCTGTTCGAGCGTCATTTACACCCTCAAGCTTTGCTTGGTGTTGGGCGTCTGTCCCCGCGGCCTGCCCGCCCGGACTCGCCTCAAAGGTATTGGCAGCGGTCTT…
Pestalotiopsis microspora	Pestalotiopsis	Pestalotiopsidaceae	Amphisphaeriales	Sordariomycetes	Ascomycota	1	0	ACCCATGTGAACTTACCTTTTGTTGCCTCGGCAGAAGTTATAGGTCTTCTTATAGCTGCTGCCGGTGGACCATTAAACTCTTGTTATTTTATGTAATCTGAGCGTCTTATTTTAATAAGTCAAAACTTTCAACAACGGATCTCTTGGTTCTGGCATCGATGAAGAACGCAGCGAAATGCGATAAGTAATGTGAATTGCAGAATTCAGTGAATCATCGAATCTTTGAACGCACATTGCGCCCATTAGTATTCTAGTGGGCATGCCTGTTCGAGCGTCATTTCAACCCTTAAGCCTAGCTTAGTGTTGGGAATCTACTTCTTTATAGTTGTAGTTCCTGAAATACAACGGCGGATTTGTAGTATCCTCTGAGCGTAGTAACTTTTTTCTCGCTTTTGTTAG…
Pestalotiopsis vismiae	Pestalotiopsis	Pestalotiopsidaceae	Amphisphaeriales	Sordariomycetes	Ascomycota	1	0	TTGTTGCCTCGGCAGAAGCTGCTCGGTGCACCTTACCTTGGAACGGCCTACCCTGTAGCGCCTTACCCTGGAACGGCTTACCCTGTAGCGGCTGCCGGTGGACTACCAAACTCTTGTTATTCTATTGTAATCTGAGCGTCTTATTTTAATAAGTCAAAACTTTCAACAACGGATCTCTTGGTTCTGGCATCGATGAAGAACGCAGCGAAATGCGATAAGTAATGTGAATTGCAGAATTCAGTGAATCATCGAATCTTTGAACGCACATTGCGCCCATTAGTATTCTAGTGGGCATGCCTGTTCGAGCGTCATTTCAACCCTTAAGCCTAGCTTAGTGTTGGGAGCCTACTGCTTTTGCTAGCTGTAGCTCCTGAAATACAACGGCGGATCTGCGATATC…
Phaeoacremonium parasiticum	Phaeoacremonium	Togniniaceae	Togniniales	Sordariomycetes	Ascomycota	0	2	TTTGTGACATACCTGTTTTCGTTGCTTCGGCAGGTGAAGGCGGACGGCCTCCGGGCCTGAAGCCGCCGCCGGGCCGCCTCCTCGCGGGGCCGGCCGGGTGGGCCTGCCGGAGGGCACAGACTCTGTATTACATAACGTACCTCTCTGAGTTATATTTTACAAACAAGTAAAAACTTTCAACAACGGATCTCTTGGTTCTGGCATCGATGAAGAACGCAGCGAAATGCGATAAGTAATGTGAATTGCAGAATTCAGTGAATCATCGAATCTTTGAACGCACATTGCGCCCGCCAGTATTCTGGCGGGCATGCCTGTCCGAGCGTCATTTCAACCCTCAGGCCCTGGTTGCCTGGTGTTGGGGCGCCGCGCACCCTCAGCGGGCGCGGGCCCCGAAAGTCA…
Phaeocytostroma sacchari (97%)	Phaeocytostroma	Incertae sedis	Incertae sedis	Incertae sedis	Ascomycota	1	0	TTTGTGAACTTATACCTTTGCTGTTGCCTCGGCGCTGGCCGGCCCCCCCCCGGGGGGCCCCTCGGAGACGAGGAGCAGGCCCGCCGGCGGCCAAGTCAAACTCTTGTTTTTATACCGAAACTCTGAGCACAAAACACAAATGAATCAAAACTTTCAACAACGGATCTCTTGGTTCTGGCATCGATGAAGAACGCAGCGAAATGCGATAAGTAATGTGAATTGCAGAATTCAGTGAATCATCGAATCTTTGAACGCATATTGCGCCCCCTGGTATTCCGGGGGGCATGCCTGTTCGAGCGTCATTTCAACCCTCAAGCCTGGCTTGGTGTTGGGGCGCTGCCCTCCCGCGGGAGGGCAGGCCCTGAAATTCAGTGGCGGGCTCGCCAGGACCCCGAGCGC…
Phaeophleospora eucalypticola	Phaeophleospora	Mycosphaerellaceae	Mycosphaerellales	Dothideomycetes	Ascomycota	1	0	GCACTCTCCCCTCGGGGAGAGGGCGGGCCGTATCCCACACCCTTTGTGAACCACAACTCTGTTGCTTCGGGGGCGACCCTGCCGTCAGGCGGCGGTGCCCCCGGTGGCCTTCAACTAAACTCTGCATCTTTTGCGTCGGAGTCTTTTAAAGAATTAAACAAAACTTTCAACAACGGATCTCTTGGTTCTGGCATCGATGAAGAACGCAGCGAAATGCGATAAGTAATGTGAATTGCAGAATTCAGTGAATCATCGAATCTTTGAACGCACATTGCGCCCCGTGGTATTCCGCGGGGCATGCCTGTTCGAGCGTCATTTCACCACTCAAGCCTAGCTTGGTATTGGGCGCCGCGGCGATCTCCATCGCTGCGCGCCTTAAAGTCTCCGGCTGAGCAGTCT…
Phellinus umbrinellus	Phellinus	Hymenochaetaceae	Hymenochaetales	Agaricomycetes	Basidiomycota	0	1	TTTCCGTAGGTGAACCTGCGGAAGGATCATTAACGAGTTTTGAAAGCGGAGGCTTGTTGCTGGTGCGGAAACGTACATGTGCGCGGCCTTCGTGCTCAATCCACTCAACCCCTGTGCACCTTGCGAAGCTAGTAGCTTCTCTCTCTCTCTCTATCTGCTCGTTCTGTATCCTCTTTGACTGGTATGTAAGAGCCCTGCCTTGTGCGGGTTCGAACTTAACTCGGTTGAAGTGGGGGGAGGGACGGTGCAGGGAGGTGGTGAAGCGAACGCTTTGATTTTTATTACAAACCCACTGTAATGTCTTGTTGAATGTAATGCTCCTTGTGAGCGAAACGAAATACAACTTTCAACAACGGATCTCTTGGCTCTCGCATCGATGAAGAACGCAGCGAAATGCGA…
Phialemoniopsis curvata	Phialemoniopsis	Incertae sedis	Incertae sedis	Sordariomycetes	Ascomycota	1	0	CCATATGTTTATCTACCTGTTTCGTTGCTTCGGCAGGTTGCGCCCTTCGGGGCCGCCTGCCGGAGTATCCAAAACTCTTGTTAATTACTGTTCTGTCTGAGTAAACTTTTAATAGTTAAAACTTTCAACAACGGATCTCTTGGTTCTGGCATCGATGAAGAACGCAGCGAAATGCGATAAGTAATGTGAATTGCAGAATTCAGTGAATCATCGAATCTTTGAACGCACATTGCGCCCATTAGTATTCTAGTGGGCATGCCTGTTCGAGCGTCATTTCAACCCTCAAGCACTGCTTGGTGTTGGGGCGTCTGCAGCTCCGGCTGCAGGCCCTGAAAAACAGTGGCGGGCTCGCTATAACTCCGAGCGTAGTAATCTCTCTCGCTTTGGAAGTGTGGCGGT…
Phialemoniopsis pluriloculosa	Phialemoniopsis	Incertae sedis	Incertae sedis	Sordariomycetes	Ascomycota	7	0	CCATATGTTTATCTACCTGTTTCGTTGCTTCGGCAGGCGGTCCTTCGGGGCCTTCGCCCTCTGGGTGCCTGCCGGAGTATCCAAAACTCTTGTTAATTACTGTTCTGTCTGAGTAAACTTTTAATAGTTAAAACTTTCAACAACGGATCTCTTGGTTCTGGCATCGATGAAGAACGCAGCGAAATGCGATAAGTAATGTGAATTGCAGAATTCAGTGAATCATCGAATCTTTGAACGCACATTGCGCCCATTAGTATTCTAGTGGGCATGCCTGTTCGAGCGTCATTTCAACCCTCAAGCACTGCTTGGTGTTGGGGCGTCTGCAGCTCCGGCTGCAGGCCCTGAAAAACAGTGGCGGGCTCGCTATAACTCCGAGCGTAGTAATCTCTCTCGCTTTGG…
Phialemonium dimorphosporum	Phialemonium	Cephalothecaceae	Incertae sedis	Sordariomycetes	Ascomycota	1	0	CCATTTGTTTATCTACCTGTTTCGTTGCTTCGGCAGGCGGCTCTTCGGGGCCTTTGCTACCTGTAGCGCCTGCCGGAGTATCCAAAACTCTTGTTATTTTTGTTCTGTCTGAGTAAACTTTTAATAGTTAAAACTTTCAACAACGGATCTCTTGGTTCTGGCATCGATGAAGAACGCAGCGAAATGCGATAAGTAATGTGAATTGCAGAATTCAGTGAATCATCGAATCTTTGAACGCACATTGCGCCCATTAGTATTCTAGTGGGCATGCCTGTTCGAGCGTCATTTCAACCCTCAAGCTCTCTTGCTTGGTGTTGGGGCTTCTGCGGCTTCGGCCGCAGGCCCTGAAAAACAGTGGCGGGCTCGCTATAACTCCGAGCGTAGTAATCTCTCTCGCTT…
Phialophora geniculata	Phialophora	Herpotrichiellaceae	Chaetothyriales	Eurotiomycetes	Ascomycota	1	0	CCCTTTGTGAACTTTATAAACCTGTTGCTTCGGCGGCGCGCCTCCGGGCGTGCCCGCCGGTGTTCAGAATCTCTTGTTTCTCTATGAGTTACCTCTGAGTGTTCCAAAGCGAACTGTTAAAACTTTCAACAACGGATCTCTTGGCTCTAGCATCGATGAAGAACGCAGCGAAACGCGATAAGTAATGTGAATTGCAGAATTCAGTGAATCATCGAATCTTTGAACGCACATGGCGCCTCCTAGTATCCTGGGAGGCATGCCTGTCCGAGCGTCGTTTCAACCCTCGGTGCCCCTGTATAGGCGGCCCGGTGTTGGGGTTCCACGCCTGGCGTGGTCCCTGAAAATCAGCGGCGGACCCACGGCGGCCCTTCCCTTGCGTAGTAACCATATCTCGCATCG…
Phialophora geniculata (97.8%)	Phialophora	Herpotrichiellaceae	Chaetothyriales	Eurotiomycetes	Ascomycota	2	0	GTGACTTTATAAACCTGTTGCTTCGGCGGCGCGCCTCCGGGCGTGCCCGCCGGTGTTCAGAATCTCTTGTTTCTCTATGAGTTACCTCTGAGTGTTCCAAAGCGAACTGTTAAAACTTTCAACAACGGATCTCTTGGCTCTAGCATCGATGAAGAACGCAGCGAAACGCGATAAGTAATGTGAATTGCAGAATTCAGTGAATCATCGAATCTTTGAACGCACATGGCGCCTCCTAGTATCCTGGGAGGCATGCCTGTCCGAGCGTCGTTTCAACCCTCGGTGCCCCTGTATAGGCGGCCCGGTGTTGGGGTTCCACGCCTGGCGTGGTCCCTGAAAATCAGCGGCGGACCCACGGCGGCCCTTCCCTTGCGTAGTAACCATATCTCGCATCGGGAGCCC…
Phlebia subserialis (89%)	Phlebia	Meruliaceae	Polyporales	Agaricomycetes	Basidiomycota	2	10	GTGGCCTCACGAAGGCATGTGCACACCTGGCTCATCCACTCTCATACCCCTGTGCACCTATTGTAGGCTTGGTCGGATGGCTGGTTTTCCATGTGAAGCCAGTTTGAAAAGCCAAACCTATGCTCCCAAACACAAACACAATAGTCAAAGAATGTAACATGTTGCGTCTAACGCAGTAAATACAACTTTCAGCAACGGATCTCTTGGCTCTCGCATCGATGAAGAACGCAGCGAAATGCGATAAGTAATGTGAATTGCAGAATTCAGTGAATCATCGAATCTTTGAACGCACCTTGCACTCCTTGGTATTCCGAGGAGTATGCCTGTTTGAGTGTCATGGTATTCTCAACCTCCAAAGCTTTTTTGTTTTGGAGGCTTGGATGTGGAGGCTGTGTTGGC…
Phlebiopsis cf. ravenelii (95%)	Phlebiopsis	Phanerochaetaceae	Polyporales	Agaricomycetes	Basidiomycota	1	0	TTGTAGCTGGCCTGAACCAAACCAAACCAAAACAATAAATAAACCAAAGGCATGTGCACACCCTGATCAATCCACTCTCATACCCCTGTGCACTTATTGTAGGCTCGGTGGCATGGCGCTCACGCGTCGTTAAGCCTTGCCTACGTTCACATCACAAACTATTAAGTTAAAGAATGTAAACCTCGCGTTTAACGCAATAAATACAACTTTCAGCAACGGATCTCTTGGCTCTCGCATCGATGAAGAACGCAGCGAAATGCGATAAGTAATGTGAATTGCAGAATTCAGTGAATCATCGAATCTTTGAACGCACCTTGCGCTCCTTGGTATTCCGAGGAGCATGCCTGTTTGAGTGTCATGGAATTCTCAACCTCTAACACTTTTGTGAAAGGAGGCTTG…
Phoma herbarum	Phoma	Didymellaceae	Pleosporales	Dothideomycetes	Ascomycota	0	4	TGCTATCTCTTACCCATGTCTTTTGAGTACCTTACGTTTCCTCGGTGGGTTCGCCCACCGATTGGACAAATTTAAACCCTTTGCAGTTGAAATCAGCGTCTGAAAAAACTTAATAGTTACAACTTTCAACAACGGATCTCTTGGTTCTGGCATCGATGAAGAACGCAGCGAAATGCGATAAGTAGTGTGAATTGCAGAATTCAGTGAATCATCGAATCTTTGAACGCACATTGCGCCCCTTGGTATTCCATGGGGCATGCCTGTTCGAGCGTCATTTGTACCTTCAAGCTCTGCTTGGTGTTGGGTGTTTGTCTCCTGTAGACTCGCCTTAAAACAATTGGCAGCCGGCGTATTGATTTCGGAGCGCAGTACATCTCGCGCTTTGCACTCATAACGACG…
Pichia kudriavzevii	Pichia	Pichiaceae	Saccharomycetales	Saccharomycetes	Ascomycota	0	3	AAAACAACAACACCTAAAATGTGGAATATAGCATATAGTCGACAAGAGAAATCTACGAAAAACAAACAAAACTTTCAACAACGGATCTCTTGGTTCTCGCATCGATGAAGAGCGCAGCGAAATGCGATACCTAGTGTGAATTGCAGCCATCGTGAATCATCGAGTTCTTGAACGCACATTGCGCCCCTCGGCATTCCGGGGGGCATGCCTGTTTGAGCGTCGTTTCCATCTTGCGCGTGCGCAGAGTTGGGGGAGCGGAGCGGACGACGTGTAAAGAGCGTCGGAGCTGCGACTCGCCTGAAAGGGAGCGAAGCTGGCCGAGCGAACTAGACTTTTTTTCAGGGACGCTTGGCGGCCGAGAGCGAGTGTTGCGAGACAACAAAAAGCTCGACCTCAAAT…
Pichia norvegensis	Pichia	Pichiaceae	Saccharomycetales	Saccharomycetes	Ascomycota	8	4	CGCGTGAGCGCACACAACACCTAAACATGAAGTACCCCCGTCACCAGAAATCTAGAAACATAAAACTTTCAACAACGGATCTCTTGGTTCTCGCATCGATGAAGAGCGCAGCGAAATGCGATACCTAGTGTGAATTGCAGCCATCGTGAATCATCGAGTTCTTGAACGCACATTGCGCCCTCCGGCATTCCGGGGGGCATGCCTGTTTGAGCGTCGTTTCCTTCTTGCGCAAGCAGAGATGGTGGCTGCGGCCGGCGCGACCTACGCGCCGCTGCTCCGCCGAAAAGAAACGATGCGGGCCGAGCGAACTACCTAGCACGCTTGGGCCGCCGAACTTTAACGAGCTCGACCTCAAATCAGGTAGGAATACCCGCTGAACTTAAGCATATC
Pichia occidentalis	Pichia	Pichiaceae	Saccharomycetales	Saccharomycetes	Ascomycota	1	0	ACACGTGCGTGAGCGCAAGCAAAACACGAAAAAACTGTAGTACGAGAGTCAAAACAAACCAAAAAACAAAACTTTCAACAACGGATCTCTTGGTTCTCGCATCGATGAAGAGCGCAGCGAAATGCGATACCTAGTGTGAATTGCAGCCATCGTGAATCATCGAGTTCTTGAACGCACATTGCGCCCTCTGGTATTCCGGAGGGCATGCCTGTTTGAGCGTCGTTTCCTTCTTGCTTGCGAGCAGAAATGGGGGGGCCCTGGCATTGGGGCCGCTCTGAAAAGAAACGTTGCGGGCGAAGCGAACTATGAGTAGGACGCTTGGCCGCCGAACTTAATACATAAGCTCGACCTCAAATCAGGTAGGAATACCCGCTGAACTTAAGCATATC
Pithomyces chartarum	Pithomyces	Didymellaceae	Pleosporales	Dothideomycetes	Ascomycota	3	0	TGCGCCGCGGGAGGTCCGCCACCTGCCGCGCGCAAGCCTCGCATCCTCGATATTACCGTACCTTGACGTTCTCCTTCGGCGGGCACGGCCCGCCGTCGGAACCGCAACACCCACCTTTTGCACGCAGCAATACCCGTTCGGAAACAAACAATCGTTACAACTTTCAACAATGGATCTCTTGGCTCTGGCATCGATGAAGAACGCAGCGAAATGCGATAAGTAGTGTGAATTGCAGAATTCAGTGAATCATCGAATCTTTGAACGCACATTGCGCCCCTCGGTATTCCGTGGGGCATGCCTGTTCGAGCGTCATCTACACCCTCAAGCCCTGCTTGGTGTTGGGTGCCTGTCCCCGCCCCCGCGCGCGGACTCACCCCAAATGCATTGGCGGCGGCCCTT…
Plectosphaerella cucumerina	Plectosphaerella	Plectosphaerellaceae	Glomerellales	Sordariomycetes	Ascomycota	2	0	ACCCTTTGTGAACTATTATACCTGTTGCTTCGGCGGCGCCCGCGAGGGCGCCCGCCGGTCTCATCAGAATCTCTGTTTTCGAACCCGACGATACTTCTGAGTGTTCTTAGCGAACTGTCAAAACTTTTAACAACGGATCTCTTGGCTCCAGCATCGATGAAGAACGCAGCGAAACGCGATATGTAATGTGAATTGCAGAATTCAGTGAATCATCGAATCTTTGAACGCACATGGCGCCTTCCAGTATCCTGGGAGGCATGCCTGTCCGAGCGTCGTTTCAACCCTCGAGCCCCCCGTGGCCCGGCGTTGGGGATCTGCCACGGCAGGCCCCTAAAACCAGTGGCGGACCCGCTGGGCCCTCTCCTTTGCGCAGTAGCATCAGCCTCGCATCGGGAGCCC…
Pleurostoma richardsiae	Pleurostoma	Pleurostomataceae	Calosphaeriales	Sordariomycetes	Ascomycota	1	1	TACCTACACGTTGCTTCGGCGGTGCCGCCGCGGGGGGTGCCCAGCTGCTGGGCCCCCCCGGGGCGCCCGCCGGAGGCCACTAAAACTCTTCTGTATCTCGCGTACCATCTGAGCGAATGGCGAATAATAAAAACTTTCAACAACGGATCTCTTGGTTCTGGCATCGATGAAGAACGCGGCGAAATGCGATACGTAATGTGAATTGCAGAATTCAGTGAATCATCGAATCTTTGAACGCACATTGCGCCCGCCAGCATTCTGGCGGGCATGCCTGTTCGAGCGTCATTTCAACCCTCAGGCCCTGCCTGGCGTTGGGGCGCCGCGGCGGCGAGAGCCCCGCGGGCCCTGAAATACAGTGGCGAGCCCGCCTGGACTCCGAGCGTAGTAGCAACACTCGCT…
Psathyrella secotioides (92%)	Psathyrella	Psathyrellaceae	Agaricales	Agaricomycetes	Basidiomycota	2	9	GTAGCTGGCTTCTAGGAGCATTTGTGCACGCCCGTCATTCTCATATATTCATCTTCCACCTGTGAACTATGTGTAGGCTTGGATACCCCTCGCTTTGGTGACAAGGCGGACACAGGGATTGCTGCGTCGAAAAGGCCAGCTCTCTCTGAATTTCCAGGTCTATGTCTTTTTTACACACCCCAATTGAATGATGTAGAATGTAGTCAATGGGCCTTTCAAGCCTATAAAACATTTTATACAACTTTCAGCAACGGATCTCTTGGCTCTCGCATCGATGAAGAACGCAGCGAAATGCGATAAGTAATGTGAATTGCAGAATTCAGTGAATCATCGAATCTTTGAACGCACCTTGCGCTCCTTGGTATTCCGAGGAGCATGCCTGTTTGAGTGTCATTAAAT…
Psathyrella secotioides (93%)	Psathyrella	Psathyrellaceae	Agaricales	Agaricomycetes	Basidiomycota	0	1	GGTTGTAGCTGGCTTCTAGGAGCATTTGTGCACGCCCGTCATTCTCATATATTCATCTTCCACCTGTGAACTATGTGTAGGCTTGGATACCCCTCGCTTTGGTGACAAGGCGGACACAGGGATTGCTGCGTCGAAAAGGCCAGCTCTCTCTGAATTTCCAGGTCTATGTCTTTTTTACACACCCCAATTGAATGATGTAGAATGTAGTCAATGGGCCTTTCAAGCCTATAAAACATTTTATACAACTTTCAGCAACGGATCTCTTGGCTCTCGCATCGATGAAGAACGCAGCGAAATGCGATAAGTAATGTGAATTGCAGAATTCAGTGAATCATCGAATCTTTGAACGCACCTTGCGCTCCTTGGTATTCCGAGGAGCATGCCTGTTTGAGTGTCATT…
Psathyrella subsingeri (93%)	Psathyrella	Psathyrellaceae	Agaricales	Agaricomycetes	Basidiomycota	0	2	GTAGCTGGCTTCTAGGAGCATTTGTGCACGCCCGTCATTCTCATATATTCATCTTCCACCTGTGAACTATGTGTAGGCTTGGATACCCCTCGCTTTGGTGACAAGGCGGACACAGGGATTGCTGCGTCGAAAAGGCCAGCTCTCTCTGAATTTCCAGGTCTATGTCTTTTTTACACACCCCAATTGAATGATGTAGAATGTAGTCAATGGGCCTTTCAAGCCTATAAAACATTTTATACAACTTTCAGCAACGGATCTCTTGGCTCTCGCATCGATGAAGAACGCAGCGAAATGCGATAAGTAATGTGAATTGCAGAATTCAGTGAATCATCGAATCTTTGAACGCACCTTGCGCTCCTTGGTATTCCGAGGAGCATGCCTGTTTGAGTGTCATTAAAT…
Pseudallescheria apiosperma	Pseudallescheria	Microascaceae	Microascales	Sordariomycetes	Ascomycota	0	1	ATTGTGACCTTACCTATGTTCTGTTGCCTCGGCGGCGTCGGTCAGCGCCCCTCTGAGAAGAGGACGATGCCCCTCCCGCCGGCAGCACCAAACTCTTGAATTTTACAGCGGATTACAGTTCTGATTTGAAAACAAAAAACAAGTTAAAACTTTCAACAACGGATCTCTTGGTTCTGGCATCGATGAAGAACGCAGCGAAATGCGATAAGTAATGTGAATTGCAGAATTCAGTGAATCATCGAATCTTTGAACGCACATTGCGCCCGGCAGTAATCTGCCGGGCATGCCTGTCCGAGCGTCATTTCAACCCTCGAACCTCCGTTTCCTCAGGGAAGCCCAGGGTCGGTGTTGGGGCGCTACGGCGAGTCCTCGCGACCCCCGTAGGCCCTGAAATACAGT…
Pseudallescheria boydii	Pseudallescheria	Microascaceae	Microascales	Sordariomycetes	Ascomycota	7	4	TTGTGACCTTACCTATGTTCTGTTGCCTCGGCGGCGTGGTCAGCGCCCCCTCTGAAAAGAGGACGATGCCCTCCCGCCGGCAGCACCAAACTCTTTGAATTTTACAGCGGATTACAGTTCTGATTTGAAAACAAAAAACAAGTTAAAACTTTCAACAACGGATCTCTTGGTTCTGGCATCGATGAAGAACGCAGCGAAATGCGATAAGTAATGTGAATTGCAGAATTCAGTGAATCATCGAATCTTTGAACGCACATTGCGCCCGGCAGTAATCTGCCGGGCATGCCTGTCCGAGCGTCATTTCAACCCTCGAACCTCCGTTTCCTCAGGGAAGCTCAGGGTCGGTGTTGGGGCGCTACGGCGAGTCTTCGCGACCCTCCGTAGGCCCTGAAATACAGT…
Pseudallescheria boydii (89%)	Pseudallescheria	Microascaceae	Microascales	Sordariomycetes	Ascomycota	1	0	TTGTGACCTTACCTATGTTCTGTTGCCTCGGCGGCGTGGTCAGCGCCCCTCTGAAAAGAGGACGATGCCCTCCCGCCGGCAGCACCAAACTCTTGAATTTTACAGCGGATTACAATTCTGATTTGAAAACAAAAAACAAGTTAAAACTTTCAACAACGGATCTCTTGGTTCTGGCATCGATGAAGAACGCAGCGAAATGCGATAAGTAATGTGAATTGCAGAATTCAGTGAATCATCGAATCTTTGAACGCACATTGCGCCCGGCAGTAATCTGCCGGGCATGCCTGTCCGAGCGTCATTTCAACCCTCGAACCTCCGTTTCCTTAGGGAAGCTCAGGGTCGGCGTTGGGGCGCTACGGCGAGTCTTCGCGACCCCCGTAGGCCCTGAAATACAGTGGC…
Pseudallescheria ellipsoidea	Pseudallescheria	Microascaceae	Microascales	Sordariomycetes	Ascomycota	1	0	TTACCTATGTTCTGTTGCCTCGGCGGCGCGGTCAGCGCCCCTCTGAAAAGAGGACGATGCCCTCCCGCCGGCAGCACCAAACTCTTGAATTTTACAGCGGATTACAGTTCTGATTTGAAAACAAAAAAACAAGTTAAAACTTTCAACAACGGATCTCTTGGTTCTGGCATCGATGAAGAACGCAGCGAAATGCGATAAGTAATGTGAATTGCAGAATTCAGTGAATCATCGAATCTTTGAACGCACATTGCGCCCGGCAGTAATCTGCCGGGCATGCCTGTCCGAGCGTCATTTCAACCCTCGAACCTCCGTTTCCTCAGGGAAGCTCAGGGTCGGTGTTGGGGCGCTACGGCGAGTCTTCGCGACCCTCCGTAGGCCCTGAAATACAGTGGCGGTCCC…
Pseudeurotium bakeri	Pseudeurotium	Pseudeurotiaceae	Incertae sedis	Leotiomycetes	Ascomycota	2	0	ACCTCCCACCCTTTGTTTATTATACCTTTGTTGCTTTGGCGGGCCCGTCCTCGGACCACCGGCTTCGGCTGGTCAGTGCCCGCCAGAGGACCTAAAACTCTGTTTGTTCATATTGTCTGAGTACTATATAATAGTTAAAACTTTCAACAACGGATCTCTTGGTTCTGGCATCGATGAAGAACGCAGCGAAATGCGATAAGTAATGTGAATTGCAGAATTCAGTGAATCATCGAATCTTTGAACGCACATTGCGCCCCCTGGTATTCCGGGGGGCATGCCTGTTCGAGCGTCATTACAACCCTCAAGCTCTGCTTGGTATTGGGCTCTGCCGGTCCCGGCAGGCCTTAAAATCAGTGGCGGTGCCATTCGGCTTCAAGCGTAGTAATTCTTCTCGCTTTG…
Pseudeurotium ovale	Pseudeurotium	Pseudeurotiaceae	Incertae sedis	Leotiomycetes	Ascomycota	2	2	CCTCCCACCCTTTGTTTACTATACCTTTGTTGCTTTGGCGGGCCCGTCCTCGGACCACCGGCTCCGGCTGGTCAGCGCCCGCCAGGGGACCTAAAACTCTGTTTGTTCATATTGTCTGAGTACTATATAATAGTTAAAACTTTCAACAACGGATCTCTTGGTTCTGGCATCGATGAAGAACGCAGCGAAATGCGATAAGTAATGTGAATTGCAGAATTCAGTGAATCATCGAATCTTTGAACGCACATTGCGCCCCCTGGTATTCCGGGGGGCATGCCTGTTCGAGCGTCATTACAACCCTCAAGCTCTGCTTGGTATTGGGCTCTGCCGGTCCCGGCAGGCCTTAAAATCAGTGGCGGTGCCATCCGGCTTCAAGCGTAGTAATTCTTCTCGCTTTGG…
Pseudeurotium zonatum	Pseudeurotium	Pseudeurotiaceae	Incertae sedis	Leotiomycetes	Ascomycota	0	1	TACCTCCCACCCTTTGTTTATTATACCTTTGTTGCTTTGGCGGGCCCGTCCTCGGACCACCGGCTTCTGCTGGTCAGTGCCCGCCAGAGGACCTAAAACTCTGTTTGTTAATATTGTCTGAGTACTATATAATAGTTAAAACTTTCAACAACGGATCTCTTGGTTCTGGCATCGATGAAGAACGCAGCGAAATGCGATAAGTAATGTGAATTGCAGAATTCAGTGAATCATCGAATCTTTGAACGCACATTGCGCCCCCTGGTATTCCGGGGGGCATGCCTGTTCGAGCGTCATTACAACCCTCAAGCTCTGCTTGGTATTGGGCTCTGCCGGTCCCGGCAGGCCTTAAAATCAGTGGCGGTGCCATTCGGCTTCAAGCGTAGTAATTCTTCTCGCTTT…
Pseudocercospora sphaerellae-eugeniae (86%)	Pseudocercospora	Mycosphaerellaceae	Mycosphaerellales	Dothideomycetes	Ascomycota	1	0	TGCCTGCTGACGCGGGATCTCCCTGCTATCCTTTGTCTATTCGTACCTTCTTTTCCTCAGCGGGCTTGCCTGCTGCAGGACCTTTTGAACAAACCTTTATGAAATACTTGTCTGAACAATAGTATTAATTACTTACAACTTTCAACAATGGATCTCTTGGTTCTGGCATCGATGAAGAACGCAGCGAAATGCGATAAGTAGTGTGAATTGCAGAATTCAGTGAATCATCGAATCTTTGAACGCACATTGCGCCCTTTGGTAGCCCAAAGGGCATATCTGTTCGAGTGTCATTTATCTTCTCAAGCTTTGCTTGGTGTTGGGTGCTTGCCTGTGTATGTAGGCTCACCTTAAAATGATAAGTGCTTGCGTAGCCCTGCAAGTCGCGGAGTAGAATCTGCT…
Pseudochaetosphaeronema ginkgonis (95%)	Pseudochaetosphaeronema	Incertae sedis	Pleosporales	Dothideomycetes	Ascomycota	0	1	TTTGCGGCGGTGTACAGCTCATACCAATACCCTCATTTATGCGTACCCTTTGTTATTTCCTCGGCGGGGACGCCCGTCGATAGGAAGCCCACCAAAACCTATTGCATTAGCATTAACACTTCTGAGCGTAACCTAAATCTTTACAACTTTCAACAATGGATCTCTTGGTTCTGGCATCGATGAAGAACGCAGCGAAATGCGATAAGTAGTGTGAATTGCAGAATTCAGTGAACCATCGAATCTTTGAACGCACATTGCGCCCCTTGGTATTCCATGGGGCATGCCTGTTCGAGCGTCATTTACACCCTCAAGCTCTGCTTGGTGTTGGGCGTCTGTCCAGCCGACTCGGCGCGGACTCGTCCTAAAAATATTGGCAGCGGTCCTAACCAGCCTCTCGCG…
Pseudochaetosphaeronema martinelli (94%)	Pseudochaetosphaeronema	Incertae sedis	Pleosporales	Dothideomycetes	Ascomycota	1	0	ATTTAGGCTTCGGCCCTTGTCCGCGGTGCGCGACTCACACCTTACCCTTGCTTATGCGCACCTTTTTGTTGTTTCCTCGGCGGGTCCGCTCGCCGACGGGAAGCCCATCAAACCCTTTGCATCAGCATGAAAACCTCTGAACAAAACCTAAATATTTACAACTTTCAACAATGGATCTCTTGGTTCTGGCATCGATGAAGAACGCAGCGAAATGCGATAAGTAGTGTGAATTGCAGAATTCAGTGAATCATCGAATCTTTGAACGCACATTGCGCCCCTTGGTATTCCATGGGGCATGCCTGTTCGAGCGTCATTTACACCCTCAAGCTCTGCTTGGTGTTGGGCGTTTGTCCCGCTGTTTTCGGCGTGGACTCGCCCCAAAGGTATTGGCAGCGGCCC…
Pseudochaetosphaeronema pandanicola	Pseudochaetosphaeronema	Incertae sedis	Pleosporales	Dothideomycetes	Ascomycota	1	0	CATAGGCGATCTAGGCTCTGCCTCTGGTCGCGGTGCGCGGCTCACACCTTACCCTTGCTTATGCGCACCTTTTTGTTGTTTCCTCGGCGGGTCCGCCCGCCGACGGGAAGCCCATCAAACCCTTTGCATCAGCATGAAAACCTCTGAGCAAAACCTAAATATTTACAACTTTCAACAATGGATCTCTTGGTTCTGGCATCGATGAAGAACGCAGCGAAATGCGATAAGTAGTGTGAATTGCAGAATTCAGTGAATCATCGAATCTTTGAACGCACATTGCGCCCCTTGGTATTCCATGGGGCATGCCTGTTCGAGCGTCATTTACACCCTCAAGCCCTGCTTGGTGTTGGGCGTCTGTCCCGCCGTTTCGGCGCGGACTCGCCCCAAAGATATTGGCAG…
Pseudocosmospora vilior	Pseudocosmospora	Nectriaceae	Hypocreales	Sordariomycetes	Ascomycota	1	0	CCCCTGTGAACATACCTTTTGTTGCCTCGGCGGGATCGCCCCGGCGCCTTCGGGCCCGGACCCAGGCGCCCGCCGCAGGACCCCTAAACTCTTGTTTTCTATATGAATCTTCTGAGTGACACAAGCAAATAAGTTAAAACTTTCAACAACGGATCTCTTGGTTCTGGCATCGATGAAGAACGCAGCGAAATGCGATAAGTAATGTGAATTGCAGAATTCAGTGAATCATCGAATCTTTGAACGCACATTGCGCCCGGCAGTATTCTGCCGGGCATGCCTGTTCGAGCGTCATTTCAACCCTCAAGCCCCCGGGCTTGGTGTTGGAGATCGGCCCGCCCCTGCGGCAGGCCGGCTCCGAAATCCAGTGGCGGTCCCGCTGTAACTTCCTCTGCGTAGTAG…
Pseudocosmospora vilior (95%)	Pseudocosmospora	Nectriaceae	Hypocreales	Sordariomycetes	Ascomycota	2	0	CCCCTGTGAACATACCTATCGTTGCCTCGGCGGGCTCGCCCCGGCGCCCCCGGGCCCGGACCCAGGCGCCCGCCGGAGGACCCAAACTCTTGTCTCGCAACGTGAATCCTCTGAGTGACACAAGCAAATAAATCAAAACTTTCAACAACGGATCTCTTGGTTCTGGCATCGATGAAGAACGCAGCGAAATGCGATAAGTAATGTGAATTGCAGAATTCCGTGAATCATCGAATCTTTGAACGCACATTGCGCCCGCCAGTATTCTGGCGGGCATGCCTGTTCGAGCGTCATTTCAACCCTCAAGCCCCCCCCGGCTTGGTGTTGGGGATCGGCCCGTCCCTCGCGGCGGCCGGCCCCGAAATCTAGTGGCGGTCTCGCTGTAGCCTCCTCTGCGTAGTA…
Pseudogymnoascus pannorum	Pseudogymnoascus	Myxotrichaceae	Incertae sedis	Leotiomycetes	Ascomycota	0	1	TCCCGGGTAACCTACCACCCTTTGTTTATTACACTTTGTTGCTTTGGCAGGCCTGCCCTCGGGCTGCTGGCTCCGGCCGGCGAGCGCCTGCCAGAGGACCTAAACTCTGTTTGTCTATATTGTCTGAGTACTATATAATAGTTAAAACTTTCAACAACGGATCTCTTGGTTCTGGCATCGATGAAGAACGCAGCGAAATGCGATAAGTAATGTGAATTGCAGAATTCAGTGAATCATCGAATCTTTGAACGCACATTGCGCCCCCTGGTATTCCGGGGGGCATGCCTGTCCGAGCGTCATTACAACCCTCAAGCTCAGCTTGGTGTTGGGCCCCGCCGCCCCGGCGGGCCCTAAAGTCAGTGGCGGTGCCGTCCGGCTCCGAGCGTAGTAATTCTTCTC…
Pseudozyma sp.	Pseudozyma	Ustilaginaceae	Ustilaginales	Ustilaginomycetes	Basidiomycota	1	0	GGCTCGCACCTGTCCAACTAAACTTGAGCTACCTTTTTTCAACACGGTTGCATCGGTTGGCCTGTCAAACAGTGCGGATTTTCCGCGTTGGGCGACGGACCGACACTTAATCAACACTTTTGATGATCTAGGATTTGAATGATAAAAGTTCATTTTTTACAAATGAAACCGACTGGTAATGCGGTCGTCTAATTTTAAAAACAACTTTTGGCAACGGATCTCTTGGTTCTCCCATCGATGAAGAACGCAGCGAATTGCGATAAGTAATGTGAATTGCAGAAGTGAATCATCGAATCTTTGAACGCACCTTGCGCTCCTGGCAGATCTAATCTGGGGAGCATGCCTGTTTGAGGGCCGCGAATTGTTTCGAACGACAACTTTTTTTGTATCGAAGAGAGT…
Purpureocillium lilacinum	Purpureocillium	Ophiocordycipitaceae	Hypocreales	Sordariomycetes	Ascomycota	4	7	CCATCGCGAACTCGTCCAAGTTGCTTCGGCGGCGCGGCCCCCCTCACGGGGGCGCCGCAGCCCCGCCTCTCCGGAGGTGTGGGGCGCCCGCCGGAGGTACGAAACTCTGTATTATAGTGGCATCTCTGAGTAAAAAACAAATAAGTTAAAACTTTCAACAACGGATCTCTTGGTTCTGGCATCGATGAAGAACGCAGCGAAATGCGATAAGTAATGTGAATTGCAGAATTCAGTGAATCATCGAATCTTTGAACGCACATTGCGCCCGCTAGTACTCTAGCGGGCATGCCTGTTCGAGCGTCATTTCAACCCTCAAGCCCTGCTTGGTGTTGGGGCCCTACGGCTGCCGTAGGCCCTGAAAGGAAGTGGCGGGCTCGCTACAACTCCGAGCGTAGTAAT…
Pycnidiophora aurantiaca	Pycnidiophora	Sporormiaceae	Pleosporales	Dothideomycetes	Ascomycota	1	0	TTCGAGGGAGACCCTTGCCTTTTTGAGCACCTGTTTGTTTCCTCGGCAGGCCCGCCTGCCAATGGGGACCCTTTAAACTCTTGCAATCAACCTGAACAAAATCGTCTGAACAAAAAAAACTAAATCAAAACTTTCAACAACGGATCTCTTGGTTCTGGCATCGATGAAGAACGCAGCGAAATGCGATAAGTAGTGTGAATTGCAGAATTCAGTGAATCATCGAATCTTTGAACGCACATTGCGCCCTATGGTATTCCGTAGGGCATGCCTGTTCGAGCGTCATTTACACCTTCAAGCTCCGCTTGGTGTTGGGTGACTGTGGCCCTCCAGGGCCACTCGCCTCAAAGTCATTGGCGGCCGGTTTGTAGGCTTCGAGCGCAGCACATGTGCGTCTTCGTG…
Pyrenochaeta sp.	Pyrenochaeta	Incertae sedis	Incertae sedis	Dothideomycetes	Ascomycota	1	0	TTCGGTCCTGTCTGCACCCTTGTCTTTTGCGTACTATATGTTTCCTCGGTGGGCTTGCCTGCCGATAGGACACTTATAAACTCTTTTGTAATTGCAATCAGCGTCAGAAAAACTATAATAGTTACAACTTTCAACAACGGATCTCTTGGTTCTGGCATCGATGAAGAACGCAGCGAAATGCGAAAAGTAGTGTGAATTGCAGAATTCAGTGAATCATCGAATCTTTGAACGCACATTGCGCCCCTTGGTATTCCATGGGGCATGCCTGTTCGAGCGTCATTTGTACCCTCAAGCTCTGCTTGGTGTTGGGTGTTTGTCCCGCTATTGCGCGTGGACTCGCCTTAAAGCAATTGGCAGCCGGCATATTGGCCTGGAGCGCAGCACAATTTGCACTTCTTG…
Rhizopus microsporus	Rhizopus	Rhizopodaceae	Mucorales	Mucoromycetes	Mucoromycota	0	6	TATTGTTTGCTTCTATACTGTGAACCTCTGGCGATGAAGGTCGTAACTGACCTTCGAGAGAGACTCAGGACATATAGGCTATAATGGGTAGGCCTGTTCTGGGGTTTGATCGATGCCAATCAGGATTACCTTTCTTCCTTTGGGAAGGAAGGCGCCTGGTACCCTTTACCATATACCATGAATTCAGAATTGAAAGTATAATATAATAACAACTTTTAACAATGGATCTCTTGGTTCTCGCATCGATGAAGAACGTAGCAAAGTGCGATAACTAGTGTGAATTGCATATTCGTGAATCATCGAGTCTTTGAACGCAGCTTGCACTCTATGGATCTTCTATAGAGTACGCTTGCTTCAGTATCATAACCAACCCACACATAAAATTTATTTTATGTGGTG…
Rollandina capitata	Rollandina	Gymnoascaceae	Onygenales	Eurotiomycetes	Ascomycota	1	0	TAACCAGGGCGAGCTCCCGCAACTGGCCACCCGTGTCTACCGAACCTCGTTGCTTTGGCGTGCCCGCGAACCCTTCACCGGGGGAGCCGCCTTGGGGCTTCTGCCCCGGGCCAGCGCCGCCAGAGGACCACAATTGAACTCTTTGCTGATGAGTGACTGTCTGAGTGATTGATTTAATCATTAAAACTTTCAACAACGGATCTCTTGGTTCCAGCATCGATGAAGAACGCAGCGAAATGCGATAAGTAATGTGAATTGCAGAATTCCGTGAATCATCGAATCTTTGAACGCACATTGCGCCCTCTGGTATTCCGGGGGGCATGCCTGTCCGAGCGTCATTGCATCCTTCAAGCCCGGCTTGTGTGATGGGTCTTCTTTCGTCCCGAATGGGGGACGGGC…
Roussoella mediterranea (96%)	Roussoella	Roussoellaceae	Pleosporales	Dothideomycetes	Ascomycota	1	0	CGAGGAGACACCGACTCCAGGCAAGCGTTCTACCACCCTTGACTTTGAGCACCTTTTGTTTCCTCGGCGGGTTCGCCCGCCAGCGAGGACCCCCTAAACGCTTTGCAGTTTGCAGTATTTGTCTGAAAAACATACCAATAATCAAAACTTTCAACAATGGATCTCTTGGTTCTGGCATCGATGAAGAACGCAGCGAAATGCGATAAGTAGTGTGAATTGCAGAATTCAGTGAATCATCGAATCTTTGAACGCACATTGCGCCCCTCGGTATTCCGTGGGGCATGCCTGTTCGAGCGTCATTTAAACCCTCAAGCTCAGCTTGGTGTTGGGTGCTTGTCCCGCCCCCGCGCGGCGACTCACCTCAAAATCAGTGGCAGCCCGCACCCGCCGGCCGTGAGC…
Roussoella solani	Roussoella	Roussoellaceae	Pleosporales	Dothideomycetes	Ascomycota	18	1	TTCTCCAATTGCTGGGGGGTTAGGGCGGCCACACGCGTTCTTACCACCCTTGATTTTGAGCACCTTCATGTTTCCTCGGCAGGGACGCCTGCCAGCGAGGACCCCCAAAAAACCTTTTGCAGTTTGCAGTATTTGTCTGAAAACAAACATAATAATCAAAACTTTCAACAATGGATCTCTTGGTTCTGGCATCGATGAAGAACGCAGCGAAATGCGATAAGTAGTGTGAATTGCAGAATTCAGTGAATCATCGAATCTTTGAACGCACATTGCGCCCTATAGTATTCTGTAGGGCATGCCTGTTCGAGCGTCATTTAACCCCTCAAGCTCAGCTTGGTATTGGGTGCTTGTCCCGCCTCCTGCGCGGCGACTCACCTCAAAGTCATTGGCAGCCCGCAA…
Roussoella solani (96%)	Roussoella	Roussoellaceae	Pleosporales	Dothideomycetes	Ascomycota	0	1	GCGATCGTCCCTTCTCAAATTGCTGGGGCGTTAGGGCGGCCATATGCGTTCTTACCACCCTTGATTTTGAGCACCTTTTTGTTTCCTCGGCAGGGACGCCTGCCAGCGAGGACCCCCCAAAACCTTTTGCAGTATGCAGTATTTGTCTGAAAAAAACTTTGAATAATCAAAACTTTCAACAATGGATCTCTTGGTTCTGGCATCGATGAAGAACGCAGCGAAATGCGATAAGTAGTGTGAATTGCAGAATTCAGTGAATCATCGAATCTTTGAACGCACATTGCGCCCTATAGTATTCTGTAGGGCATGCCTGTTCGAGCGTCATTTAACCCCTCAAGCCCAGCTTGGTATTGGGTGCTTGTCCCGCCTCTCGCGCGGCGACTCACCTCAAAGTCATTG…
Roussoella sp. (96%)	Roussoella	Roussoellaceae	Pleosporales	Dothideomycetes	Ascomycota	1	0	GCGATCGTCCCTTCTCAAATTGCTGGGGCGTTAGGGCGGCCATATGCGTTCTTACCACCCTTGATTTTGAGCACCTTTTTGTTTCCTCGGCAGGGACGCCTGCCAGCGAGGACCCCCCAAAACCTTTTGCAGTATGCAGTATTTGTCTGAAAAAAACTTTGAATAATCAAAACTTTCAACAATGGATCTCTTGGTTCTGGCATCGATGAAGAACGCAGCGAAATGCGATAAGTAGTGTGAATTGCAGAATTCAGTGAATCATCGAATCTTTGAACGCACATTGCGCCCTATAGTATTCTGTAGGGCATGCCTGTTCGAGCGTCATTTAACCCCTCAAGCCCAGCTTGGTATTGGGTGCTTGTCCCGCCTCTCGCGCGGCGACTCACCTCAAAGTCATTG…
Saitozyma podzolica	Saitozyma	Trimorphomycetaceae	Tremellales	Tremellomycetes	Basidiomycota	5	0	CTTATAACTATTCCAAACCTCTGTGAACCGTGCCCTTCGGGGCTATTTTACAAACATGGTGTAATGAACGTCATATATCATAACAAAACAAAACTTTCAACAACGGATCTCTTGGCTCTCGCATCGATGAAGAACGCAGCGAAATGCGATAAGTAATGTGAATTGCAGAATTCAGTGAATCATCGAATCTTTGAACGCACCTTGCGCCCTCTGGTATTCCGGAGGGCATGCCTGTTTGAGTGTCATGTAGACTCAATCCCTCGGGTTTCCGAGGAGATTGGACTTGGGTGTTGCCGCTCTGCCGGCTCGCCTTAAAAGACTTAGCGGGATAGCACCGTAGTCGGCGTAATAAGTTTCGTCGGTGAAGGTTGTGATGACTGCTTACAATCGCCCTCGGGC…
Sarcopodium vanillae	Sarcopodium	Incertae sedis	Incertae sedis	Incertae sedis	Ascomycota	1	0	CCCCTGTGAACTTACCTCTTGTTGCCTCGGCGGAACGCCCCGGCGCCCTCGCGGCCCGGACCCAGGCGCCCGCCGGAGGACCTACAAACTCTTGTATTATTCGAATCTTCTGAGTCTTATAAACAAATAAGTAAAAACTTTCAACAACGGATCTCTTGGTTCTGGCATCGATGAAGAACGCAGCGAAATGCGATAAGTAATGTGAATTGCAGAATTCAGTGAATCATCGAATCTTTGAACGCACATTGCGCCCGCGAGTATTCTCGCGGGCATGCCTGTTCGAGCGTCATTTCAACCCTCAAGCCCCCGGGCTTGGTGTTGGGGATCGGCGGATCGCGGCCTCCGGGTCGCGGCGCCGGCCCCGAAATCCATTGGCGGTCTCGCTTGCAGCCTCCCCTG…
Saturnispora sanitii (92%)	Saturnispora	Pichiaceae	Saccharomycetales	Saccharomycetes	Ascomycota	26	1	CACATTCAAACCTAAATTAATTCAAACCAAGTTAAACGTTAAAACTTTCAACAACGGATCTCTTGGCTCTCGCACCGATGAAGAGCGCAGCGAAATGCGATAACTAATGTGAATTGCAGGCATCGTGAATCATCGAGTTCTTGAACGCACATTGCGCCCTGTGGCATTCCGCAGGGCATGCTTGTTTGAGCGTCGGTTCATTCTGTATGAACTGGCATTACCATTCGCAAGGATGGTTTTGGTGAATTCGATTATTTACAGTTTTTGTGCTACTACGTATCCACAAGACTAAAGATTTTTCATATTCGACCTCAAATCAAGTAGGAATACCCGCTGAACTTAAGCATATCAATAAGCGGAGGAA
Savoryella nypae	Savoryella	Savoryellaceae	Savoryellales	Sordariomycetes	Ascomycota	0	3	CGCACCAGTGCACCTCTTACAGAGAACTCGAGACTCGGCCGCGGCGAGGCAGCCCGCTGGAGGGGCCCCGGGCCGCAAGGCCGGCCCGCCGACGGACCGAGCAAGCTGAAGCTGCCGCGCCCCGCGAGACGCTGAAAGCAAAGCCCCCGCCTGCGGGCGGCAGGGCGAAAGCCAATTACAACCCATAGCAATGGATCTCTTGGCTCCGGCATCGATGAAGAACGCAGCGAAATGCGATACGTACTACGAATTGCAGCTCCCGCGAGTCATCGAATCTTTGAACGCATATTGCGCCGCGCGGTATTCCGCGCGGCACGTCCGACCGAGCGCCGCTGCAACGCTCGCAGGCCTCCCAGCAGTGGGAGGGCCGGCGGTGCTGGGGGGACCGGGGCGACCCGG…
Scedosporium apiospermum	Scedosporium	Microascaceae	Microascales	Sordariomycetes	Ascomycota	1	3	ATTGTGACCTTACCTTATGTTCTGTTGCCTCGGCGGCGTCGGTCAGCGCCCCTCTGAAAAGAGGACGATGCCCCTCCCGCCGGCAGCACCAAACTCTTGAATTTTACAGCGGATTACAGTTCTGATTTGAAAACAAAAAACAAGTTAAAACTTTCAACAACGGATCTCTTGGTTCTGGCATCGATGAAGAACGCAGCGAAATGCGATAAGTAATGTGAATTGCAGAATTCAGTGAATCATCGAATCTTTGAACGCACATTGCGCCCGGCAGTAATCTGCCGGGCATGCCTGTCCGAGCGTCATTTCAACCCTCGAACCTCCGTTTCCTCAGGGAAGCCCAGGGTCGGTGTTGGGGCGCTACGGCGAGTCTTCGCGACCCCCGTAGGCCCCGAAATACAG…
Scedosporium aurantiacum	Scedosporium	Microascaceae	Microascales	Sordariomycetes	Ascomycota	3	0	CCCATTGTGAACCTTACCTATGTTCTGTTGCCTCGGCGGGGCGGTCGGCGCCCCCTCTCCGCGAGGAGGGGAGACGATGGACCCCCCGCCGGCAGCACCAAACTCTTGAATTTTATAGCGGATTACAAGCTCTGATTGGAAAACAAAAAAACAAATCAAAACTTTCAACAACGGATCTCTTGGTTCTGGCATCGATGAAGAACGCAGCGAAATGCGATAAGTAATGTGAATTGCAGAATTCAGTGAATCATCGAATCTTTGAACGCACATTGCGCCCGGCAGTAATCTGCCGGGCATGCCTGTCCGAGCGTCATTTCAACCCTCGAACCTCTGTTTCCCAGCGAAGCTCAGGGTCGGCGTTGGGGCGCTACGGCGAGTCTTCGCGACCCCGTAGGCCCT…
Scedosporium boydii	Scedosporium	Microascaceae	Microascales	Sordariomycetes	Ascomycota	3	4	TTGTGAACCTTACCTATGTTCTGTTGCCTCGGCGGCGCGGTCAGCGTCCCCACGGACGACGGCCCCCGCCGGCAGCACCAAACTCTTGAATTTTACAGCGGATTACAGTTCTGATTTGAAACAAAAAACAAGTTAAAACTTTCAACAACGGATCTCTTGGTTCTGGCATCGATGAAGAACGCAGCGAAATGCGATAAGTAATGTGAATTGCAGAATTCAGTGAATCATCGAATCTTTGAACGCACATTGCGCCCGGCAGTAATCTGCCGGGCATGCCTGTCCGAGCGTCATTTCAACCCTCGAACCTCCGTTTCCTCAGGGAAGCTCAGGGTCGGCGTTGGGGCGCTACGGCGAGTCTTCGCGACCCCCGTAGGCCCTGAAATACAGTGGCGGTCCCGC…
Scedosporium dehoogii	Scedosporium	Microascaceae	Microascales	Sordariomycetes	Ascomycota	3	1	TATGTTCTGTTGCCTCGGCGGCGCGGTCAGCGCCCGAAAGGACGACGGCCCCCGCCGGCAGCACCAAACTCTTGAATTTTACAGCGGATTACAGTTCTGATTTGAAATAAAAAAAACAAGTTAAAACTTTCAACAACGGATCTCTTGGTTCTGGCATCGATGAAGAACGCAGCGAAATGCGATAAGTAATGTGAATTGCAGAATTCAGTGAATCATCGAATCTTTGAACGCACATTGCGCCCGGCAGTAATCTGCCGGGCATGCCTGTCCGAGCGTCATTTCAACCCTCGAACCTCTGTTTCCTCAGGGAAGCTCAGGGTCGGTGTTGGGGCGCTACGGCGAGTCTTCGCGACCCCCGTAGGCCCTGAAATACAGTGGCGGTCCCGCCGCGGTTGCCTT…
Scopulariopsis brumptii	Scopulariopsis	Microascaceae	Microascales	Sordariomycetes	Ascomycota	1	1	AGTTGTGACCATACCTACTGCCGCGTTGTCTCGGCGGGGAGGTCGGACGTCGGGGGTGGGGCTCGCGCCCCGCCGCCGCACGGCCCGGCCCCCGCCGGCGGCGCCAAACTCTAAATCTGCAAAGCGTACTGCATGCTCTGATTTAAAACAAAAACAAGTAAAAACTTTCAACAACGGATCTCTTGGTTCTGGCATCGATGAAGAACGCAGCGAAATGCGATAAGTAATGTGAATTGCAGAATTCAGTGAATCATCGAATCTTTGAACGCACATTGCGCCCGGCAGCAATCTGCCGGGCATGCCTGTCCGAGCGTCATTTCTCCCCTCGAGCAGCGGTTCCCAGTCCTCCGGGGCTGGGGCCGCGGCCCGGTGTTGGGGTCCTGCGGCCTGGCCGCAGTC…
Scytalidium cuboideum	Scytalidium	Incertae sedis	Incertae sedis	Leotiomycetes	Ascomycota	1	0	CGGGTAGATCTCCCACCCTTGTGTATTTTTATGATGTCTTGTTGCTTTGGCAGGCCGCTGGGCTTCTTCGGCCTGGCCACCGGCTCCCTGGGGGCTGGTGCGCGCCTGCCAGAGGATCTCTCAAACTCGGTTTGTTAGTGTCGTCTGAGTACTATAACAATCGTTAAAACTTTCAACAACGGATCTCTTGGTTCTGGCATCGATGAAGAACGCAGCGAAATGCGATAAGTAATGTGAATTGCAGAATTCAGTGAATCATCGAATCTTTGAACGCACATTGCGCCCCTTGGTATTCCGAGGGGCATGCCTGTTCGAGCGTCATTTCAACCCCTCAAGCTCTGCTTGGTGTTGGGCATTCGCCGCTTTCCCGCGGCGGGCCTTAAAATCAGTGGCGGTGGC…
Sedecimiella taiwanensis	Sedecimiella	Incertae sedis	Incertae sedis	Incertae sedis	Ascomycota	10	15	ATGTGAACCATACCGAATGTTGCTTCGGCGGGCTCGGCGCTCCGGCCCGGCGCCCGCCGGAGGTATCAAACTCTTTGTTTTTTTGGTGGCATTATCTGAGTAGCGCAAGCAAATAAAATCAAAACTCTGAACAACGGATCTCTTGGTTCTGGCATCGATGAAGAACGCAGCGAAATGCGATAAGTAATGTGAATTGCAGAATTCAGTGAATCATCGAATCTTTGAACGCACATTGCGCCCGCCAGTATTCTGGCGGGCATGCCTGTTCGAGCGTCATTTCAACCCTCAAGCCCCATTAGGCTTGGTGTTGGGGATCGGCCGCGGCGGCTCCTAGTCGCCCGCGGCCGGCCCCGAAATCTAGTGGCGGTCTCGCTGTAGCCTCCTCTGCGTAGTAGAAAC…
Sedecimiella taiwanensis (93%)	Sedecimiella	Incertae sedis	Incertae sedis	Incertae sedis	Ascomycota	0	5	AACCCCATGTGAACCTACCTATCGTTGCTTCGGCGGGATCGCCCCGGTGCCTCTGCCGCCCGGAACCAGGCGCCCGCCGGAGGTCCCTAAACTCTTGTTTTCCTGGTGGCATTATCTGAGTGGCGCAAGCAAAATAAAATCAAAACTCTCAACAACGGATCTCTTGGTTCTGGCATCGATGAAGAACGCAGCGAAATGCGATAAGTAATGTGAATTGCAGAATTCAGTGAATCATCGAATCTTTGAACGCACATTGCGCCCGCTAGTATTCTAGCGGGCATGCCTGTTCGAGCGTCATTTCAACCCTCGAGCCCTGTTGGCTCGGTGTTGGAGGTCGGCCGCTGCGGCTACGAGTCGTGGGCGGCCGTCTCCGAAATACAGTGGCGGTCTCGCTGGACC…
Sedecimiella taiwanensis (95%)	Sedecimiella	Incertae sedis	Incertae sedis	Incertae sedis	Ascomycota	1	4	TGTGAACCTTACCTATCGTTGCTTCGGCGGGATCGCCCCGGTGCCTCGTCGCCCGGACCCAGGCTCCCGCCGGAGGCCCCAAAACCATTGTCTTTTAGGTGGCATTATCTGAGTGGCGCAAGCAAATAAAATCAAAACTCTTAACAACGGATCTCTTGGTTCTGGCATCGATGAAGAACGCAGCGAAATGCGATAAGTAATGTGAATTGCAGAATTCAGTGAATCATCGAATCTTTGAACGCACATTGCGCCCGCTAGTATTCTAGCGGGCATGCCTGTTCGAGCGTCATTTCAACCCTCAAGCCCCCCGGGCTTGGTGTTGGGGATCGGCCGCGGCGGCTCCAAGCCGCGGGCGGCCGGCCCCGAAATCTAGTGGCGGTCTCGCTGCAGCCTCCTCTG…
Septoria sp. (91%)	Septoria	Mycosphaerellaceae	Mycosphaerellales	Dothideomycetes	Ascomycota	0	1	TCTACTCTGTAGTTCCGGCATCGCCGGGGGGCTTCACAGCCCCCGTCTGCACCCTTGTCTTTGCGCACTCATGTTTCCTCGGCAGGCTTGCCTGCCGCTAGGACAACCTAAACTCTTGAATTTTCAATCAGCGTCTAAAAAACTATAATATTTACAACTTTCAACAACGGATCTCTTGGTTCTGGCATCGATGAAGAACGCAGCGAAATGCGATAAGTAGTGTGAATTGCAGAATTCAGTGAATCATCGAATCTTTGAACGCACATTGCGCCCCTTGGTATTCCATGGGGCATGCCTGTTCGAGCGTCATTTGTACTCTCAAGCTCTGCTTGGTGTTGGGTGCTGTCTGGCTAACAGACTCGCCTTAAAAGAATTGGCAGCCAGTGTATTGGTCTTGAG…
Simplicillium lamellicola	Simplicillium	Cordycipitaceae	Hypocreales	Sordariomycetes	Ascomycota	3	0	TCCCAACCCTTTGTGACCTTACCACTTACGTTGCTTCGGCGGAACGCGCTGGTGTCGCCCTCACGGGTGCCCCAGGTCAACGCGCCCGCCGGAGACCATAAACTCTTGATTTTGCGAAAGCAGTATTCTTCTGAGTGGCCGAAAGGCAAAAAAACAAATGAATCAAAACTTTCAACAACGGATCTCTTGGTTCTGGCATCGATGAAGAACGCAGCAAAATGCGATAAGTAATGTGAATTGCAGAATTCAGTGAATCATCGAATCTTTGAACGCACATTGCGCCCGCCAGCATTCTGGCGGGCATGCCTGTTCGAGCGTCATTTCAACCCTCGACTTCACGTCTTTACGGACGAGAAGCCGGTGTTGGGGCGCGGCGGTCGAGCCTAGCTCGCGCCGGCT…
Sporidesmioides thailandica	Sporidesmioides	Incertae sedis	Incertae sedis	Dothideomycetes	Ascomycota	1	0	GGCCCGTCCCGCCCTCCCGCATGCAACCCACCCTTGACTTTGAGCACCTTTCCGTTTCCTCGGCAGGCCCGCCTGCCAACGGGGACCCCAACCGAACCCTTTCTTGCAGTGGCAGTACCGGTATGAGAAAACAAACGAAATGAAAATCACAACTTTCAACAATGGATCTCTTGGTTCTGGCATCGATGAAGAACGCAGCGAAATGCGATAAGTAGTGTGAATTGCAGAATTCCGTGAATCATCGAATCTTTGAACGCACATTGCGCCCTTTGGTATTCCTTAGGGCATGCCTGTTCGAGCGTCATTTGCAACAATCAAGCCCCGCTTGGTGATGGGCGCCTTGTCCGAGCCTCCCGCGCCCGGACTCGCCTCAAATCCATTGGCAGCCGCTATCCGCCG…
Sporidesmium pachyanthicola (90%)	Sporidesmium	Incertae sedis	Incertae sedis	Dothideomycetes	Ascomycota	0	1	CCGACCTCCCACCCTTTGACAAACGTCCGGTTTGCCTCGGGGGTGACCCGGACCTCCTGACGTCCGGGTGACCCCCGGAGGGATACCTACTCTGCATCTTGGCGTCGGAGTCGTAAAGTGAATGAATGAAAACTTTCAACAACGGATCTCTTGGTTCTGGCATCGATGAAGAACGCAGCGAAATGCGATAAGTAATGTGAATTGCAGAATTCAGTGAATCATCGAATCTTTGAACGCACATTGCGCCCTTTGGCATTCCGAAGGGCATGCCCGTTCGAGCGTCATTTCACCAATCAAGCCTGGCTTGGTGTTGGGCCCCGGGGGCGACCCGGACCCCAATGTCCGCCGGCCGGACGACCCGGACCTCAGCGTTATGGCACTGTCACAAGTTCCGCTGGA…
Sporothrix stenoceras	Sporothrix	Ophiostomataceae	Ophiostomatales	Sordariomycetes	Ascomycota	1	0	GACCAGCGGAGGGATCATTACAGAGTTTTCTAAACTCCCAACCCTTGCGAACCATACCCATACTGTTCTCGTTGCTTCCGGCGGGGGACGGGGCGGGGTG
Stephanonectria keithii	Stephanonectria	Bionectriaceae	Hypocreales	Sordariomycetes	Ascomycota	15	0	AACCCATGTGAACATACCATTTGTTGCTTCGGCGGGATCGCCCCGGGTGCCGGTTCGTCCGCGCCCCGGAGTCAGGCGCCCGCCAGAGGACCTAAACTCTTGTATTATTGAGAATCTCTGAGTGGATTACACAAATAATCAAAACTTTCAACAACGGATCTCTTGGTTCTGGCATCGATGAAGAACGCAGCGAAATGCGAAAAGTAATGTGAATTGCAGAATTCAGTGAATCATCGAATCTTTGAACGCACATTGCGCCCGCCAGTATTCTGGCGGGCATGCCTGTCTGAGCGTCATTTCAACCCTCATGCCCACCTGGGCGTGGTGTTGGGGATCGGCCAAGCCCTATAGACGGGATGCCGGCCCCTAAATCTAGTGGCGGGACCGCTGTGGCCTCCT…
Synnemellisia aurantia (93.7%)	Synnemellisia	Incertae sedis	Incertae sedis	Incertae sedis	Ascomycota	0	1	CGGAGGGATCATTACTGAGTGTAAAAACTCCCAAACCCATTGTGAACATACCACTGTTGCTTCGGCGGATCCGCCCCGGGCGCTCCCTTTTACAGGGCGTGCCCCGGACCCAGGCGCCCGCCGGGGGACCTAAACTCTCTGTATTCTAACGAGTATCTCTGAGTCTGATTTATACAAATCAAATCAAAACTTTCAACAACGGATCTCTTGGCTCTAGCATCGATGAAGAACGCAGCGAAATGCGATAAGTAATGCGAATTGCAGAATTCAGTGAATCATCGAATCTTTGAACGCACATTGCGCCCGCTAGTATTCTGGCGGGCATGCCTGTCTGAGCGTCATTTCAACCCTCGCGCCCGGCTTCTGTCGGGGGCGGTGTTGGGGATCGGCCGCCCGTAA…
Talaromyces amestolkiae	Talaromyces	Aspergillaceae	Eurotiales	Eurotiomycetes	Ascomycota	2	0	CCTCCCACCCTTGTCTCTATACACCTGTTGCTTTGGCGGGCCCACCGGGGCCACCTGGTCGCCGGGGGACATCTGTCCCCGGGCCCGCGCCCGCCGAAGCGCTCTGTGAACCCTGATGAAGATGGGCTGTCTGAGTACTATGAAAATTGTCAAAACTTTCAACAATGGATCTCTTGGTTCCGGCATCGATGAAGAACGCAGCGAAATGCGATAAGTAATGTGAATTGCAGAATTCCGTGAATCATCGAATCTTTGAACGCACATTGCGCCCCCTGGCATTCCGGGGGGCATGCCTGTCCGAGCGTCATTTCTGCCCTCAAGCACGGCTTGTGTGTTGGGTGCGGTCCCCCCGGGGACCTGCCCGAAAGGCAGCGGCGACGTCCGTCTGGTCCTCGAGCG…
Talaromyces angelicus	Talaromyces	Aspergillaceae	Eurotiales	Eurotiomycetes	Ascomycota	6	0	CCTCCCACCCTTGTCTCTCTACCCCTGTTGCTTTGGCGGGCCCACCGGGGCCACCTGGTCGCCGGGGGACGCACGTCCCCGGGCCCGCGCCCGCCGAAGCGCTCTGTGAACCCTGATGAAGATGGGCTGTCTGAGTACGATGAAAATTGTCAAAACTTTCAACAATGGATCTCTTGGTTCCGGCATCGATGAAGAACGCAGCGAAATGCGATAAGTAATGTGAATTGCAGAATTCCGTGAATCATCGAATCTTTGAACGCACATTGCGCCCCCTGGCATTCCGGGGGGCATGCCTGTCCGAGCGTCATTTCTGCCCTCAAGCACGGCTTGTGTGTTGGGTGTGGTCCCCCCGGGGACCTGCCCGAAAGGCAGCGGCGACGTCCGTCTGGTCCTCGAGCG…
Talaromyces assiutensis	Talaromyces	Aspergillaceae	Eurotiales	Eurotiomycetes	Ascomycota	2	0	CCTCCCACCCGTGTCTCTCGCGTACTTTGTTGCTTTGGCGGGCCCACTGGGTCACTCCGGTCGCCGGGGAGCGCTATGCTCCCGGGCCCGTGCCCGCCAGAGCACCCCTGTGAACCCTGATGAAGAGAGGCTGTCTGAGTCCCACGATAATCGTTAAAACTTTCAACAATGGATCTCTTGGTTCCGGCATCGATGAAGAACGCAGCGAAATGCGATAAGTAATGTGAATTGCAGAATTCCGTGAATCATCGAATCTTTGAACGCACATTGCGCCCCCTGGCATTCCGGGGGGCATGCCTGTCCGAGCGTCATTTCTGCCCTCAAGCGCGGCTTGTGTGTTGGGCGTGGTCCCCCTGTCTTTGGCGGGGACCTGCCCGAAAGGCAGCGGCGACGTCCCGC…
Talaromyces assiutensis (93%)	Talaromyces	Aspergillaceae	Eurotiales	Eurotiomycetes	Ascomycota	0	5	TTTCTGGGCCTACATCTCCCACCCGTGTCTCTTGCGTACCCTGTTGCTTTGGCGGGCCCACCGGGTCACTCTGGTCGCCGGGGGGCAGCATGCCCCCGGGCCCGTGCCTGCCAAAGCACCCCTATGAACCCTGAGGAAGATGGGCGGTCTGAGTCGGATGATAATGTATTAAAACTTTCAACAATGGATCTCTTGGTTCCGGCATCGATGAAGAACGCAGCGAAATGCGATAAGTAATGTGAATTGCAGAATTCCGTGAATCATCGAATCTTTGAACGCACATTGCGCCCCCTGGCATTCCGGGGGGCATGCCTGTCCGAGCGTCATTTCTGCCCTCAAGCGCGGCTTGTGTGTTGGGCGTGGTTCCCCTGGTTTAGCGGGGACCTGCCCCAAAGGCAG…
Talaromyces atroroseus	Talaromyces	Aspergillaceae	Eurotiales	Eurotiomycetes	Ascomycota	0	1	CCTCCCACCCGTGTCTCTTGAATACCCTGTTGCTTTGGCGGGCCCACCGGGTCGCCCCGGTCGCCGGGGGGCACTGCGCCCCCGGGCCTGCGCCCGCCAGAGCGCTCTGTGAACCCTAATGAAGATGGGCTGTCTGAGTGTGATTTTGAATTATCAAAACTTTCAACAATGGATCTCTTGGTTCCGGCATCGATGAAGAACGCAGCGAAATGCGATAAGTAATGTGAATTGCAGAATTCCGTGAATCATCGAATCTTTGAACGCACATTGCGCCCCCTGGCATTCCGGGGGGCATGCCTGTCCGAGCGTCATTTCTGCCCTCAAGCGCGGCTTGTGTGTTGGGTGTGGTCCCCCCGGTGTTGGGGGGACCTGCCCGAAAGGCAGCGGCGACGTCCCGTC…
Talaromyces australis	Talaromyces	Aspergillaceae	Eurotiales	Eurotiomycetes	Ascomycota	1	1	GCGGCCCACCTCCCACCCTTGTCTCTGTACACCTGTTGCTTTGGCGGGCCCACCGGGGCCACCTGGTCGCCGGGGGACGTACGTCCCCGGGTCCGCGCCCGCCGAAGCGCTCTGTGAACCCTGATGAAGAAGGGCTGTCTGAGTACCATGAAAATTGTCAAAACTTTCAACAATGGATCTCTTGGTTCCGGCATCGATGAAGAACGCAGCGAAATGCGATAAGTAATGTGAATTGCAGAATTCCGTGAATCATCGAATCTTTGAACGCACATTGCGCCCCCTGGCATTCCGGGGGGCATGCCTGTCCGAGCGTCATTTCTGCCCTCAAGCACGGCTTGTGTGTTGGGTGCGGTCCCCCCGGGGACCTGCCCGAAAGGCAGCGGCGACGTCCGTCTGGTC…
Talaromyces diversiformis	Talaromyces	Aspergillaceae	Eurotiales	Eurotiomycetes	Ascomycota	1	0	GTGTCGTTGATAACCTGTTGCTTGGGCGGGCCCACCGGGTTCTGCCTGGTCGCCGGGGGGCATCGCCCCCGGGCCCGCGCCCGCCGAAGCACCCTAGGAACCCTGATGAAGATAGGCTGTCTGAGTCTGACGAAAAAATTGTCAAAACTTTCAACAATGGATCTCTTGGTTCCGGCATCGATGAAGAACGCAGCGAAATGCGATAAGTAATGTGAATTGCAGAATTCCGTGAATCATCGAATCTTTGAACGCACATTGCGCCCCCTGGCATTCCGGGGGGCATGCCTGTCCGAGCGTCATTTCTGCCCTCAAGCGCGGCTTGTGTGTTGGGCGTGGTCCCCCCGGGGACCTGCCCGAAAGGCAGCGGCGACGTCCGTCGGGTCCTCGAGCGTATGGGGC…
Talaromyces flavus	Talaromyces	Aspergillaceae	Eurotiales	Eurotiomycetes	Ascomycota	3	8	ACCTCCCACCCTTGTCTCTCTACCCCTGTTGCTTTGGCGGGCCCACCGGGGCCACCTGGTCGCCGGGGGACGCACGTCCCCGGGCCCGCGCCCGCCGAAGCGCTCTGTGAACCCTGATGAAGATGGGCTGTCTGAGTACGATGAAAATTGTCAAAACTTTCAACAATGGATCTCTTGGTTCCGGCATCGATGAAGAACGCAGCGAAATGCGATAAGTAATGTGAATTGCAGAATTCCGTGAATCATCGAATCTTTGAACGCACATTGCGCCCCCTGGCATTCCGGGGGGCATGCCTGTCCGAGCGTCATTTCTGCCCTCAAGCACGGCTTGTGTGTTGGGTGTGGTCCCCCCGGGGACCTGCCCGAAAGGCAGCGGCGACGTCCGTCTGGTCCTCGAGC…
Talaromyces funiculosus	Talaromyces	Aspergillaceae	Eurotiales	Eurotiomycetes	Ascomycota	1	0	CCTCCCACCCTTGTCTCTCTACACCTGTTGCTTTGGCGGGCCCACTGGGGCTCCCTGGTCGCCGGGGGACACCCGTCCCCGGGCCCGCGCCCGCCGAAGCGCTTCGTGAACCCTGATGAAGAAGGGCTGTCTGAGTACTATGAAAATTGTCAAAACTTTCAACAATGGATCTCTTGGTTCCGGCATCGATGAAGAACGCAGCGAAATGCGATAAGTAATGTGAATTGCAGAATTCCGTGAATCATCGAATCTTTGAACGCACATTGCGCCCCCTGGCATTCCGGGGGGCATGCCTGTCCGAGCGTCATTTCTGCCCTCAAGCACGGCTTGTGTGTTGGGTGTGGTCCCCCCGGGGACCTGCCCGAAAGGCAGCGGCGACGTCCGTCTGGTCCTCGAGCG…
Talaromyces helicus (97.8%)	Talaromyces	Aspergillaceae	Eurotiales	Eurotiomycetes	Ascomycota	0	5	CCTCCCACCCGTGCCGTTATAAAACCTGTTGCTTTGGCGGGCCCACTGGGGTCACCTGGTCGCCGGGGGACGCTCGTCCCCGGGCCCGCGCCCGCCGAAGCACCCCTCTGAATTCCGAAGAAGATAGGTCTGTCTGAGTACGTAGAAAATTGTCAAAACTTTCAACAATGGATCTCTTGGTTCCGGCATCGATGAAGAACGCAGCGAAATGCGATAAGTAATGTGAATTGCAGAATTCCGTGAATCATCGAATCTTTGAACGCACATTGCGCCCCCTGGCATTCCGGGGGGCATGCCTGTCCGAGCGTCATTTCTGCCCTCAAGCACGGCTTGTGTGTTGGGTGTGGTCCCCCCGGGGACCTGCCCCAAAGGCAGCGGCGACGCCCGTCGGGTCCTCGA…
Talaromyces kendrickii	Talaromyces	Aspergillaceae	Eurotiales	Eurotiomycetes	Ascomycota	1	0	ACCTCCCACCCTTGTCTATACACCTGTTGCTTTGGCGGGCCCACCGGGGCCACCTGGTCGCCGGGGGACATCGTCCCCGGGCCCGCGCCCGCCGAAGCGCCCTGTGAACCCTGATGAAGATGGGCTGTCTGAGTACTATGAAAATTGTCAAAACTTTCAACAATGGATCTCTTGGTTCCGGCATCGATGAAGAACGCAGCGAAATGCGATAAGTAATGTGAATTGCAGAATTCCGTGAATCATCGAATCTTTGAACGCACATTGCGCCCCCTGGCATTCCGGGGGGCATGCCTGTCCGAGCGTCATTTCTGCCCTCAAGCACGGCTTGTGTGTTGGGTGTGGTCCCCCCGGGGACCTGCCCGAAAGGCAGCGGCGACGTCCGTCTGGTCCTCGAGCGTA…
Talaromyces leycettanus (88%)	Talaromyces	Aspergillaceae	Eurotiales	Eurotiomycetes	Ascomycota	0	8	ACCCTCCCACCCGTGTCTACCGTACCGCGTTGCTTCGGCGGGCCCGCCATCCTGGCCGCCGGGGGGTCCCTGTGCCCCCGGGCCCGTGCCCGCCGAGGACCTCCTTTGGAACGCTGTCTGGAAGGTTGCCGTCTGAGTGGATGACCAGAAAATCGTTAAAACTTTCAACAACGGATCTCTTGGTTCCGGCATCGATGAAGAACGCAGCGAAATGCGATAAGTAATGCGAATTGCAGAATTCCGTGAGTCATCGAGTCTTTGAACGCATATTGCGCCCCCTGGCATTCCGGGGGGCATGCCTGTCCGAGCGTCATGAGCGACAATCAAGCCCGGCTTGCGTGTTGGGTCGCCGTCCCCTCCCCCGGGTCTTCCCCCGGGGGGACGGGGCCCGAAAGGCAG…
Talaromyces liani	Talaromyces	Aspergillaceae	Eurotiales	Eurotiomycetes	Ascomycota	2	0	CCTCCCACCCTTGTCTCCTATACACCTGTTGCTTTGGCGGGCCCACCGGGGCCACCTGGTCGCCGGGGGACGCACGTCCCCGGGCCCGCGCCCGCCGAAGCGCGCTGTGAACCCTGATGAAGATGGGCTGTCTGAGTACTATGAAAATTGTCAAAACTTTCAACAATGGATCTCTTGGTTCCGGCATCGATGAAGAACGCAGCGAAATGCGATAAGTAATGTGAATTGCAGAATTCCGTGAATCATCGAATCTTTGAACGCACATTGCGCCCCCTGGCATTCCGGGGGGCATGCCTGTCCGAGCGTCATTTCTGCCCTCAAGCACGGCTTGTGTGTTGGGTGTGGTCCCCCCGGGGACCTGCCCGAAAGGCAGCGGCGACGTCCGTCTGGTCCTCGAGC…
Talaromyces marneffei	Talaromyces	Aspergillaceae	Eurotiales	Eurotiomycetes	Ascomycota	1	0	ACCTCCCACCCGTGTCTCTCTCTACCTGTTGCTTTGGCGGGCCCACCGGGGCCACCCGGTCGCCGGGGGACGTCCGTCTCCGGGCCCGCGCCCGCCGAAGCGCCCTGTGAACCCTGATGAAGATGGGCTGTCTGAGTCGCATGAAAATTGTCAAAACTTTCAACAATGGATCTCTTGGTTCCGGCATCGATGAAGAACGCAGCGAAATGCGATAAGTAATGTGAATTGCAGAATTCCGTGAATCATCGAATCTTTGAACGCACATTGCGCCCCCTGGCATTCCGGGGGGCATGCCTGTCCGAGCGTCATTTCTGCCCTCAAGCGCGGCTTGTGTGTTGGGCGTGGTCCCCCCGGGGACCTGCCCGAAAGGCAGCGGCGACGTCCGTCCGGTCCTCGAGC…
Talaromyces muroii	Talaromyces	Aspergillaceae	Eurotiales	Eurotiomycetes	Ascomycota	7	0	CCTCCCACCCTTGTCTCTATACACCTGTTGCTTCGGCGGGCCCACCGGGGCCACCTGGTCGCCGGGGGACGCACGTCCCCGGGCCCGCGCCCGCCGAAGCGCTGTGAACCCTGATGAAGATGGACTGTCTGAGTACTATGAAAATTGTCAAAACTTTCAACAATGGATCTCTTGGTTCCGGCATCGATGAAGAACGCAGCGAAATGCGATAAGTAATGTGAATTGCAGAATTCCGTGAATCATCGAATCTTTGAACGCACATTGCGCCCCCTGGCATTCCGGGGGGCATGCCTGTCCGAGCGTCATTTCTGCCCTCAAGCACGGCTTGTGTGTTGGGTGTGGTCCCCCCCGGGACCTGCCCGAAAGGCAGCGGCGACGTCCGTCTGGTCCTCGAGCGTA…
Talaromyces oumae-annae	Talaromyces	Aspergillaceae	Eurotiales	Eurotiomycetes	Ascomycota	1	0	CCTGCGGAAGGATCATTACCGAGTGCGGGCCCTCGCGGCCCAACCTCCCACCCTTGTCTCTATACACCTGTTGCTTTGGCGGGCCCACCGGGGCCACCTGGTCGCCGGGGGACGCACGTCCCCGGGCCCGCGCCCGCCGAAGCGCTCTGTGAACCCTGATGAAGATGGGCTGTCTGAGTACTATGAAAATTGTCAAAACTTTCAACAATGGATCTCTTGGTTCCGGCATCGATGAAGAACGCAGCGAAATGCGATAAGTAATGTGAATTGCAGAATTCCGTGAATCATCGAATCTTTGAACGCACATTGCGCCCCCTGGCATTCCGGGGGGCATGCCTGTCCGAGCGTCATTTCTGCCCTCAAGCACGGCTTGTGTGTTGGGTGTGGTCCCCCCGGGGA…
Talaromyces pinophilus	Talaromyces	Aspergillaceae	Eurotiales	Eurotiomycetes	Ascomycota	4	2	CCTCCCACCCTTGTCTCTATACACCTGTTGCTTTGGCGGGCCCACCGGGGCCACCTGGTCGCCGGGGGACGCACGTCCCCGGGCCCGCGCCCGCCGAAGCGCTCTGCGAACCCTGATGAAGATGGGCTGTCTGAGTACGATGAAAATTGTCAAAACTTTCAACAATGGATCTCTTGGTTCCGGCATCGATGAAGAACGCAGCGAAATGCGATAAGTAATGTGAATTGCAGAATTCCGTGAATCATCGAATCTTTGAACGCACATTGCGCCCCCTGGCATTCCGGGGGGCATGCCTGTCCGAGCGTCATTTCTGCCCTCAAGCACGGCTTGTGTGTTGGGTGTGGTCCCCCCGGGGACCTGCCCGAAAGGCAGCGGCGACGTCCGTCTGGTCCTCGAGCG…
Talaromyces purpureogenus	Talaromyces	Aspergillaceae	Eurotiales	Eurotiomycetes	Ascomycota	0	2	GTGTCTCTTGAATACCCTGTTGCTTTGGCGGGCCCACCGGGTCGCCCCGGTCGCCGGGGGGCACTGCGCCCCCGGGCCTGCGCCCGCCAGAGCGCTCTGTGAACCCTAATGAAGATGGGCTGTCTGAGTGTGATTTTGAATTATCAAAACTTTCAACAATGGATCTCTTGGTTCCGGCATCGATGAAGAACGCAGCGAAATGCGATAAGTAATGTGAATTGCAGAATTCCGTGAATCATCGAATCTTTGAACGCACATTGCGCCCCCTGGCATTCCGGGGGGCATGCCTGTCCGAGCGTCATTTCTGCCCTCAAGCGCGGCTTGTGTGTTGGGTGTGGTCCCCCCGGTGTTGGGGGGACCTGCCCGAAAGGCAGCGGCGACGTCCCGTCTAGGTCCTCG…
Talaromyces siamensis	Talaromyces	Aspergillaceae	Eurotiales	Eurotiomycetes	Ascomycota	2	0	CACCTCCCACCCTTGTCTCTATACACCCGTTGCTTTGGCGGGCCCACCGGGGCCACCTGGTCGCCGGGGGACGTCCGTCCCCGGGCCCGCGCCCGCCGAAGCGCTCTGTGAACCCTGATGAAGATGGGCTGTCTGAGTACTATGAGAATTGTCAAAACTTTCAACAATGGATCTCTTGGTTCCGGCATCGATGAAGAACGCAGCGAAATGCGATAAGTAATGTGAATTGCAGAATTCCGTGAATCATCGAATCTTTGAACGCACATTGCGCCCCCTGGCATTCCGGGGGGCATGCCTGTCCGAGCGTCATTTCTGCCCTCAAGCACGGCTTGTGTGTTGGGTGCGGTCCCCCCGGGGACCTGCCCGAAAGGCAGCGGCGACGTCCGTCTGGTCCTCGAG…
Talaromyces tardifaciens	Talaromyces	Aspergillaceae	Eurotiales	Eurotiomycetes	Ascomycota	1	2	CCTCCCACCCGTGTTTACCGTGACCGCGTTGCCTCGGCGGGCCCACTGGGGCCTGGCCCCGGTCGCCGGGGGGCACCTGCCCCCGGGTCCGCGCCCGCCGAAGCACCCTGAAACCCTGTCTGAATAGTGAGTCTGAGTGAGGGATTGAATCATTAAAACTTTCAACAACGGATCTCTTGGTTCCGGCATCGATGAAGAACGCAGCGAAATGCGATAAGTAATGTGAATTGCAGAATTCCGTGAATCATCGAATCTTTGAACGCACATTGCGCCCCCTGGCATTCCGGGGGGCATGCCTGTCCGAGCGTCATTTCTGCCCTCCAGCGCGGCTGGGTGTTGGGCGCTGTCCCCCCGGGGACACGCCCCAAAGGCAGTGGCGGCGCCGCATCGGGTCCTCGA…
Talaromyces thailandensis	Talaromyces	Aspergillaceae	Eurotiales	Eurotiomycetes	Ascomycota	2	0	ACCTCCCACCCTTGTCTCTATACACCTGTTGCTTTGGCGGGCCCACCGGGACCACCCGGTCGCCGGGGGACGCTCGTCCCCGGGCCCGCGCCCGCCGAAGCGCTCCAAGAACCCTGATGAAGATGGGCTGTCTGAGTACTATGAAAATTGTCAAAACTTTCAACAATGGATCTCTTGGTTCCGGCATCGATGAAGAACGCAGCGAAATGCGATAAGTAATGTGAATTGCAGAATTCCGTGAATCATCGAATCTTTGAACGCACATTGCGCCCCCTGGCATTCCGGGGGGCATGCCTGTCCGAGCGTCATTTCTGCCCTCAAGCACGGCTTGTGTGTTGGGTGTGGTCCCCCCGGGGACCTGCCCGAAAGGCAGCGGCGACGTCCGTCTGGTCCTCGAGC…
Talaromyces trachyspermus	Talaromyces	Aspergillaceae	Eurotiales	Eurotiomycetes	Ascomycota	6	10	TCCCACCCGTGTCTCTTGCGTACTTTGTTGCTTTGGCGGGCCCACTGGGTCACTCCGGTCGCCGGGGAGCGCTATGCTCCCGGGCCCGTGCCCGCCAGAGCACCCCTGTGAACCCTGATGAAGAGAGGCTGTCTGAGTCCCACGATAATCGTTAAAACTTTCAACAATGGATCTCTTGGTTCCGGCATCGATGAAGAACGCAGCGAAATGCGATAAGTAATGTGAATTGCAGAATTCCGTGAATCATCGAATCTTTGAACGCACATTGCGCCCCCTGGCATTCCGGGGGGCATGCCTGTCCGAGCGTCATTTCTGCCCTCAAGCGCGGCTTGTGTGTTGGGCGTGGTCCCCCTGGCTTTGGCGGGGACCTGCCCGAAAGGCAGCGGCGACGTCCCGCCT…
Talaromyces veerkampii	Talaromyces	Aspergillaceae	Eurotiales	Eurotiomycetes	Ascomycota	3	0	CCTCCCACCCTTGTCTCTATACACCTGTTGCTTTGGCGGGCCCACCGGGGCCACCTGGTCGCCGGGGGACGTACGTCCCCGGGCCCGCGCCCGCCGAAGCGCGCTGTGAACCCTGATGAAGATGGGCTGTCTGAGTACTATGAAAATTGTCAAAACTTTCAACAATGGATCTCTTGGTTCCGGCATCGATGAAGAACGCAGCGAAATGCGATAAGTAATGTGAATTGCAGAATTCCGTGAATCATCGAATCTTTGAACGCACATTGCGCCCCCTGGCATTCCGGGGGGCATGCCTGTCCGAGCGTCATTTCTGCCCTCAAGCACGGCTTGTGTGTTGGGTGTGGTCCCCCCGGGGACCTGCCCGAAAGGCAGCGGCGACGTCCGTCTGGTCCTCGAGCG…
Talaromyces verruculosus	Talaromyces	Aspergillaceae	Eurotiales	Eurotiomycetes	Ascomycota	6	4	GCCCACCTCCCACCCTTGTCTCTCTACACCTGTTGCTTTGGCGGGCCCACTGGGGCTCCCTGGTCGCCGGGGGACACCCGTCCCCGGGCCCGCGCCCGCCGAAGCGCTTCGTGAACCCTGATGAAGAAGGGCTGTCTGAGTACTATGAAAATTGTCAAAACTTTCAACAATGGATCTCTTGGTTCCGGCATCGATGAAGAACGCAGCGAAATGCGATAAGTAATGTGAATTGCAGAATTCCGTGAATCATCGAATCTTTGAACGCACATTGCGCCCCCTGGCATTCCGGGGGGCATGCCTGTCCGAGCGTCATTTCTGCCCTCAAGCACGGCTTGTGTGTTGGGTGTGGTCCCCCCGGGGACCTGCCCGAAAGGCAGCGGCGACGTCCGTCTGGTCCTC…
Talaromyces wortmannii	Talaromyces	Aspergillaceae	Eurotiales	Eurotiomycetes	Ascomycota	1	0	CCTCCCACCCGTGTTTACTGTTACCGCGTTGCCTCGGCGGGCCCACTGGGGCCTGGCCCCGGTCGCCGGGGGGCTTCTGCCCCCGGGCCCGCGCCCGCCGAGGCACCCTAGAACCCTGCCTGAATAGTGAGTCTGAGTGAGATATTAAATCATTAAAACTTTCAACAACGGATCTCTTGGTTCCGGCATCGATGAAGAACGCAGCGAAATGCGATAAGTAATGTGAATTGCAGAATTCCGTGAATCATCGAATCTTTGAACGCACATTGCGCCCCCTGGCATTCCGGGGGGCATGCCTGTCCGAGCGTCATTTCTGCCCTCCAGCACGGCTGGGTGTTGGGCGCTGTCCCCCTGGGGACACGCCCCAAAAGCAGTGGCGGCGCCGCGTCGGGTCCTCGA…
Teichospora quercus (97%)	Teichospora	Teichosporaceae	Pleosporales	Dothideomycetes	Ascomycota	1	0	GGAGATAGTCCCCCTGTAGCAAAAATTACGGGGGGTAGGACTCTCGCCCCGAGCAATCGGGTCACCCTGCTTTTTGGGCACCATTCGTTTCCTCGGCGGGCTTGCCCGCCAATGGGGACCCCTTAAAACCTCTGTAATGAGCAGTAACTGTCAGTAAATAAAAATATATCACAACTTTCAACAATGGATCTCTTGGCTCTGGCATCGATGAAGAACGCAGCGAAATGCGATAAGTAGTGTGAATTGCAGAATTCCGTGAATCATCGAATCTTTGAACGCACATTGCGCCCCTCGGTATTCCTTGGGGCATGCCTGTTCGAGCGTCATTTACACCCTCAAGCTCTGCTTGGTGTTGGGCGTCTGTCCCCGCCTTCGCGCGCGGACTCGCCTCAAAGCGAT…
Thyronectria rhodochlora (87%)	Thyronectria	Incertae sedis	Incertae sedis	Sordariomycetes	Ascomycota	1	0	ATGTGAACATACCTATCGTTGCTTCGGCGGGTTGCCCTCGGGCGCCCGTCGGGGACCACAAACTCTTGATTTTATAACTGGAATTCTGAGTGGCCGCAAGGCAAACAAATAAATTAAAACTTTCAACAACGGATCTCTTGGTTCTGGCATCGATGAAGAACGCAGCGAAATGCGATAAGTAATGTGAATTGCAGAATTCCGTGAATCATCGAATCTTTGAACGCACATTGCGCCCGCCAGTATTCTGGCGGGCATGCCTGTTCGAGCGTCATTTCAACCCTCGGAACCTCAGCAATGAGGAGCCGGTGTTGGGGCTCGGGCCGCCCTCGTGGCAGCCCGTCCCCTAAATTCAGTGGCGGTCTCGCTGCAGCCTCCCCTGCGTAGTAGCACACCTCGCAG…
Thysanorea seifertii (90%)	Thysanorea	Herpotrichiellaceae	Chaetothyriales	Eurotiomycetes	Ascomycota	1	0	GACCTCCCAACCCTTTGCTTATCTAGACCTTTTGTTGCTTCGGCGAGCCCGTCCTTGTGACCGCCGGGGGATGGTTCTTCATCCTCTGGTCAGTGCTCGTCGGTGGCCAACCTTTCAAAACTCTGATTAAAATATGTCTCTTAAGTCTTTTTTTAAATAAAAGCAAAAAACTTTCAACAACGGATCTCTTGGTTCTGGCATCGATGAAGAACGCAGCGAAATGCGATAAGTAATGCGAATTGCAGAATTCCAGTGAGTCATCGAATCTTTGAACGCACATTGCGCCCTTTGGTATTCCGAAGGGCATGCCTGTTCGAGCGTCATTATCACCCCTCAAGCCCCCTCGGCTTGGTGTTGGACGGTCGGCGAAGGAAACTTTGCCCCTCCTAAAGACAATGA…
Tilachlidium brachiatum (92%)	Tilachlidium	Tilachlidiaceae	Hypocreales	Sordariomycetes	Ascomycota	1	0	CCCATTGCGAACATACCTATTGTTGCTTCGGCGGTGCCGCCCCCGGAGCCCTTCGGGGCATCGGATCAGGCGCCCGCCGGAGGCCCCAAACCTCTGAATTTACCATTGTGGAATTTCTGAGTGGCGAAAGCAAAAACGAATCAAAACTTTCAACAACGGATCTCTTGGTTCTGGCATCGATGAAGAACGCAGCGAAATGCGATAAGTAATGTGAATTGCAGAATTCAGTGAATCATCGAATCTTTGAACGCACATTGCGCCCGCCAGTATTCTGGCGGGCATGCCTGTCCGAGCGTCATTTCAACCCTCAGATCTCCTTTACGGAGAACTGGCGTTGGGGACCGGCCCTCCTTGCGGGGGCCGCCTCCGAAATATAGTGGCGGTCTCGCCGCAGCCTCC…
Trematosphaeria grisea	Trematosphaeria	Trematosphaeriaceae	Pleosporales	Dothideomycetes	Ascomycota	5	17	CCCTTGACTATGAGTACCAAAATATACGTCCCTCGGCGGGGTGCACACCGCCCATGGGCCTTTTGAAAACACCTTTTGCAGTATGCTAGTATCTTCTGATTCTGTGGGCATGAATTTTTTACAACTTTCAACAATGGATCTCTTGGCTCTGGCATCGATGAAGAACGCAGCGAAATGCGATAAGTAGTGTGAATTGCAGAATTCAGTGAATCATCGAATCTTTGAACGCACATTGCGCCCCTTGGTATTCCATGGGGCATGCCTGTTCGAGCGTCATTGACACCCTCAAGCTCTGCTTGGTGTTGGGCGTCTGTCCCTGCGGGGACTCGCCCCAAAGTCATTGGCAGCCTCTGCCCGCTTCCCGCGCAGCACTGTCGCGCTTTTGGGAGGACCTACGGG…
Trichoderma afroharzianum	Trichoderma	Hypocreaceae	Hypocreales	Sordariomycetes	Ascomycota	13	1	GAACGTTACCAAACTGTTGCCTCGGCGGGATCTCTGCCCCGGGTGCGTCGCAGCCCCGGACCAAGGCGCCCGCCGGAGGACCAACCAAAACTCTTTTTGTATACCCCCTCGCGGGTTTTTTTATAATCTGAGCCTTCTCGGCGCCTCTCGTAGGCGTTTCGAAAATGAATCAAAACTTTCAACAACGGATCTCTTGGTTCTGGCATCGATGAAGAACGCAGCGAAATGCGATAAGTAATGTGAATTGCAGAATTCAGTGAATCATCGAATCTTTGAACGCACATTGCGCCCGCCAGTATTCTGGCGGGCATGCCTGTCCGAGCGTCATTTCAACCCTCGAACCCCTCCGGGGGGTCGGCGTTGGGGATCGGCCCTCCCTTAGCGGGTGGCCGTCTCCGA…
Trichoderma aggressivum	Trichoderma	Hypocreaceae	Hypocreales	Sordariomycetes	Ascomycota	1	0	GCGGAGGGATCATTACCGAGTTTACAACTCCCAAACCCAATGTGAACGTTACCAAACTGTTGCCTCGGCGGGATCTCTGCCCCGGGTGCGTCGCAGCCCCGGACCAAGGCGCCCGCCGGAGGACCAACCAAAACTCTTTTTGTATACCCCCTCGCGGGTTTTTTTATAATCTGAGCCTTCTCGGCGCCTCTCGTAGGCGTTTCGAAAATGAATCAAAACTTTCAACAACGGATCTCTTGGTTCTGGCATCGATGAAGAACGCAGCGAAATGCGATAAGTAATGTGAATTGCAGAATTCAGTGAATCATCGAATCTTTGAACGCACATTGCGCCCGCCAGTATTCTGGCGGGCATGCCTGTCCGAGCGTCATTTCAACCCTCGAACCCCTCCGGGGGGTC…
Trichoderma asperellum	Trichoderma	Hypocreaceae	Hypocreales	Sordariomycetes	Ascomycota	5	2	AGCGGAGGGATCATTACCGAGTTTACAACTCCCAAACCCAATGTGAACGTTACCAAACTGTTGCCTCGGCGGGGTCACGCCCCGGGTGCGTCGCAGCCCCGGAACCAGGCGCCCGCCGGAGGAACCAACCAAACTCTTTCTGTAGTCCCCTCGCGGACGTATTTCTTACAGCTCTGAGCAAAAATTCAAAATGAATCAAAACTTTCAACAACGGATCTCTTGGTTCTGGCATCGATGAAGAACGCAGCGAAATGCGATAAGTAATGTGAATTGCAGAATTCAGTGAATCATCGAATCTTTGAACGCACATTGCGCCCGCCAGTATTCTGGCGGGCATGCCTGTCCGAGCGTCATTTCAACCCTCGAACCCCTCCGGGGGATCGGCGTTGGGGATCGGGA…
Trichoderma atroviride	Trichoderma	Hypocreaceae	Hypocreales	Sordariomycetes	Ascomycota	12	3	TGTGAACCATACCAAACTGTTGCCTCGGCGGGGTCACGCCCCGGGTGCGTCGCAGCCCCGGAACCAGGCGCCCGCCGGAGGGACCAACCAAACTCTTTTCTGTAGTCCCCTCGCGGACGTTATTTCTTACAGCTCTGAGCAAAAATTCAAAATGAATCAAAACTTTCAACAACGGATCTCTTGGTTCTGGCATCGATGAAGAACGCAGCGAAATGCGATAAGTAATGTGAATTGCAGAATTCAGTGAATCATCGAATCTTTGAACGCACATTGCGCCCGCCAGTATTCTGGCGGGCATGCCTGTCCGAGCGTCATTTCAACCCTCGAACCCCTCCGGGGGGTCGGCGTTGGGGACCTCGGGAGCCCCTAAGACGGGATCCCGGCCCCGAAATACAGTGG…
Trichoderma brevicompactum	Trichoderma	Hypocreaceae	Hypocreales	Sordariomycetes	Ascomycota	1	0	TGTGAACGTTACCAAACTGTTGCCTCGGCGGGATTTCTGCCCCGGGCGCGTCGCAGCCCCGGACCAAGGCGCCCGCCGGAGGACCAATTTACAAACTCTTTTGTATATCCCATCGCGGATTCTTTACATTCTGAGCTTTCTCGGCGCTCCTAGCGAGCGTTTCGAAAATGAATCAAAACTTTCAACAACGGATCTCTTGGTTCTGGCATCGATGAAGAACGCAGCGAAATGCGATAAGTAATGTGAATTGCAGAATTCAGTGAATCATCGAATCTTTGAACGCACATTGCGCCCGCCAGTATTCTGGCGGGCATGCCTGTCCGAGCGTCATTTCAACCCTCGAACCCCTCCGGGGGGTCGGCGTTGGGGATCGGCACTTACCTGCCGGCCCCGAAATAC…
Trichoderma citrinoviride	Trichoderma	Hypocreaceae	Hypocreales	Sordariomycetes	Ascomycota	4	0	CCCAATGTGAACGTTACCAATCTGTTGCCTCGGCGGGATTCTCTGCCCCGGGCGCGTCGCAGCCCCGGATCCCATGGCGCCCGCCGGAGGACCAACTCAAACTCTTTTTTCTCTCCGTCGCGGCCTACGTCGCGGCTCTGTTTTATTTTTGCTCTGAGCCTTTCTCGGCGACCCTAGCGGGCGTCTCGAAAATGAATCAAAACTTTCAACAACGGATCTCTTGGTTCTGGCATCGATGAAGAACGCAGCGAAATGCGATAAGTAATGTGAATTGCAGAATTCAGTGAATCATCGAATCTTTGAACGCACATTGCGCCCGCCAGTATTCTGGCGGGCATGCCTGTCCGAGCGTCATTTCAACCCTCGAACCCCTCCGGGGGGTCGGCGTTGGGGATCGGC…
Trichoderma effusum	Trichoderma	Hypocreaceae	Hypocreales	Sordariomycetes	Ascomycota	9	2	TGTGAACGTTACCAAACTGTTGCCTCGGCGGGATCTCTGCCCCGGGTGCGTCGCAGCCCCGGACCAAGGCGCCCGCCGGAGGACCAACCTAAAACTCTTATTGTATACCCCCTCGCGGGTTTTTTTATAATCTGAGCCTTCTCGGCGCCTCTCGTAGGCGTTTCGAAAATGAATCAAAACTTTCAACAACGGATCTCTTGGTTCTGGCATCGATGAAGAACGCAGCGAAATGCGATAAGTAATGTGAATTGCAGAATTCAGTGAATCATCGAATCTTTGAACGCACATTGCGCCCGCCAGTATTCTGGCGGGCATGCCTGTCCGAGCGTCATTTCAACCCTCGAACCCCTCCGGGGGGTCGGCGTTGGGGATCGGCCCTCCCTTAGCGGGGTGGCCGTC…
Trichoderma harzianum	Trichoderma	Hypocreaceae	Hypocreales	Sordariomycetes	Ascomycota	59	19	TGTGAACGTTACCAAACTGTTGCCTCGGCGGGATCTCTGCCCCGGGTGCGTCGCAGCCCCGGACCAAGGCGCCCGCCGGAGGACCAACCAAAACTCTTTTTGTATACCCCCTCGCGGGTTTTTTTATAATCTGAGCCTTCTCGGCGCCTCTCGTAGGCGTTTCGAAAATGAATCAAAACTTTCAACAACGGATCTCTTGGTTCTGGCATCGATGAAGAACGCAGCGAAATGCGATAAGTAATGTGAATTGCAGAATTCAGTGAATCATCGAATCTTTGAACGCACATTGCGCCCGCCAGTATTCTGGCGGGCATGCCTGTCCGAGCGTCATTTCAACCCTCGAACCCCTCCGGGGGGTCGGCGTTGGGGATCGGCCCTCCCTTAGCGGGTGGCCGTCTC…
Trichoderma koningii	Trichoderma	Hypocreaceae	Hypocreales	Sordariomycetes	Ascomycota	0	1	CCATACCAAACTGTTGCCTCGGCGGGGTCACGCCCCGGGTGCGTCGCAGCCCCGGAACCAGGCGCCCGCCGGAGGGACCAACCAAACTCTTTTCTGTAGTCCCCTCGCGGACGTTATTTCTTACAGCTCTGAGCAAAAATTCAAAATGAATCAAAACTTTCAACAACGGATCTCTTGGTTCTGGCATCGATGAAGAACGCAGCGAAATGCGATAAGTAATGTGAATTGCAGAATTCAGTGAATCATCGAATCTTTGAACGCACATTGCGCCCGCCAGTATTCTGGCGGGCATGCCTGTCCGAGCGTCATTTCAACCCTCGAACCCCTCCGGGGGGTCGGCGTTGGGGACCTCGGGAGCCCCTAAGACGGGATCCCGGCCCCGAAATACAGTGGCGGTCT…
Trichoderma koningiopsis	Trichoderma	Hypocreaceae	Hypocreales	Sordariomycetes	Ascomycota	2	0	ATGTGACCATACCAAACTGTTGCCTCGGCGGGGTCACGCCCCGGGTGCGTCGCAGCCCCGGAACCAGGCGCCCGCCGGAGGGACCAACCAAACTCTTTCTGTAGTCCCCTCGCGGACGTTATTTCTTACAGCTCTGAGCAAAAATTCAAAATGAATCAAAACTTTCAACAACGGATCTCTTGGTTCTGGCATCGATGAAGAACGCAGCGAAATGCGATAAGTAATGTGAATTGCAGAATTCAGTGAATCATCGAATCTTTGAACGCACATTGCGCCCGCCAGTATTCTGGCGGGCATGCCTGTCCGAGCGTCATTTCAACCCTCGAACCCCTCCGGGGGGTCGGCGTTGGGGATCGGGAACCCCTAAGACGGGATCCCGGCCCCGAAATACAGTGGCGG…
Trichoderma lentiforme	Trichoderma	Hypocreaceae	Hypocreales	Sordariomycetes	Ascomycota	8	0	CTGTTGCCTCGGCGGGATCTCTGCCCCGGGTGCGTCGCAGCCCCGGACCAAGGCGCCCGCCGGAGGACCAACCAAAACTCTTATTGTATACCCCCTCGCGGGTTTTTTTATAATCTGAGCCTTCTCGGCGCCTCTCGTAGGCGTTTCGAAAATGAATCAAAACTTTCAACAACGGATCTCTTGGTTCTGGCATCGATGAAGAACGCAGCGAAATGCGATAAGTAATGTGAATTGCAGAATTCAGTGAATCATCGAATCTTTGAACGCACATTGCGCCCGCCAGTATTCTGGCGGGCATGCCTGTCCGAGCGTCATTTCAACCCTCGAACCCCTCCGGGGGGTCGGCGTTGGGGATCGGCCCTCCCTTAGCGGGTGGCCGTCTCCGAAATACAGTGGCGG…
Trichoderma lixii	Trichoderma	Hypocreaceae	Hypocreales	Sordariomycetes	Ascomycota	2	0	AGCGGAGGGATCATTACCGAGTTTACAACTCCCAAACCCAATGTGAACGTTACCAAACTGTTGCCTCGGCGGGATCTCTGCCCCGGGTGCGTCGCAGCCCCGGACCAAGGCGCCCGCCGGAGGACCAACCAAAACTCTTTTTGTATACCCCCTCGCGGGTTTTTTATAATCTGAGCCTTCTCGGCGCCTCTCGTAGGCGTTTCGAAAATGAATCAAAACTTTCAACAACGGATCTCTTGGTTCTGGCATCGATGAAGAACGCAGCGAAATGCGATAAGTAATGTGAATTGCAGAATTCAGTGAATCATCGAATCTTTGAACGCACATTGCGCCCGCCAGTATTCTGGCGGGCATGCCTGTCCGAGCGTCATTTCAACCCTCGAACCCCTCCGGGGGGTC…
Trichoderma longibrachiatum	Trichoderma	Hypocreaceae	Hypocreales	Sordariomycetes	Ascomycota	8	8	TGTGAACGTTACCAATCTGTTGCCTCGGCGGGATTCTCTTGCCCCGGGCGCGTCGCAGCCCCGGATCCCATGGCGCCCGCCGGAGGACCAACTCCAAACTCTTTTTTCTCTCCGTCGCGGCTCCCGTCGCGGCTCTGTTTTATTTTTGCTCTGAGCCTTTCTCGGCGACCCTAGCGGGCGTCTCGAAAATGAATCAAAACTTTCAACAACGGATCTCTTGGTTCTGGCATCGATGAAGAACGCAGCGAAATGCGATAAGTAATGTGAATTGCAGAATTCAGTGAATCATCGAATCTTTGAACGCACATTGCGCCCGCCAGTATTCTGGCGGGCATGCCTGTCCGAGCGTCATTTCAACCCTCGAACCCCTCCGGGGGGTCGGCGTTGGGGATCGGCCCC…
Trichoderma melanomagnum	Trichoderma	Hypocreaceae	Hypocreales	Sordariomycetes	Ascomycota	2	0	TGTGAACGTTACCAAACTGTTGCCTCGGCGGGATTTCTGCCCCGGGCGCGTCGCAGCCCCGGACCAAGGCGCCCGCCGGAGGACCAATTTACAAACTCTTTGTATGTCCCTTTGCGGATTTTTATTATACATTCTGAGCTTTCTCGGCGCTCCTAGCGAGCGTTTCGAAAATGAATCAAAACTTTCAACAACGGATCTCTTGGTTCTGGCATCGATGAAGAACGCAGCGAAATGCGATAAGTAATGTGAATTGCAGAATTCAGTGAATCATCGAATCTTTGAACGCACATTGCGCCCGCCAGTATTCTGGCGGGCATGCCTGTCCGAGCGTCATTTCAACCCTCGAACCCCTCCGGGGGGTCGGCGTTGGGGATCGGCCTTCTACCGGCCGGCCCCGAA…
Trichoderma paraviridescens	Trichoderma	Hypocreaceae	Hypocreales	Sordariomycetes	Ascomycota	3	0	CCCAATGTGAACCATACCAAACTGTTGCCTCGGCGGGGTCACGCCCCGGGTGCGTCGCAGCCCCGGAACCAGGCGCCCGCCGGAGGGACCAACCAAACTCTTTACTGTAGTCCCCTCGCGGACGTTATTTCTTACAGCTCTGAGCAAAAATTCAAAATGAATCAAAACTTTCAACAACGGATCTCTTGGTTCTGGCATCGATGAAGAACGCAGCGAAATGCGATAAGTAATGTGAATTGCAGAATTCAGTGAATCATCGAATCTTTGAACGCACATTGCGCCCGCCAGTATTCTGGCGGGCATGCCTGTCCGAGCGTCATTTCAACCCTCGAACCCCTCCGGGGGGTCGGCGTTGGGGATCGGGAACCCCTCAGACGGGATCCCGGCCCCGAAATACAG…
Trichoderma pleuroticola	Trichoderma	Hypocreaceae	Hypocreales	Sordariomycetes	Ascomycota	4	0	TGTGAACGTTACCAAACTGTTGCCTCGGCGGGATCTCTGCCCCGGGTGCGTCGCAGCCCCGGACCAAGGCGCCCGCCGGAGGACCAACCAAAACTCTTGTTGTATACCCCCTCGCGGGTTTTTTTTTATAATCTGAGCCTTCTCGGCGCCCCTCGTGGGCGTTTCGAAAATGAATCAAAACTTTCAACAACGGATCTCTTGGTTCTGGCATCGATGAAGAACGCAGCGAAATGCGATAAGTAATGTGAATTGCAGAATTCAGTGAATCATCGAATCTTTGAACGCACATTGCGCCCGCCAGTACTCTGGCGGGCATGCCTGTCCGAGCGTCATTTCAACCCTCGAACCCCTCCGGGGGGTCGGCGTTGGGGATCGGCCCTCCCTCTGCGGGGGCCGTCT…
Trichoderma reesei	Trichoderma	Hypocreaceae	Hypocreales	Sordariomycetes	Ascomycota	20	6	CCCCATGTGAACGTTACCAATCTGTTGCCTCGGCGGGATTCTCTGCCCCGGGCGCGTCGCAGCCCCGGATCCCATGGCGCCCGCCGGAGGACCAACTCAAACTCTTTTTTCTCTCCGTCGCGGCTTCCGTCGCGGCTCTGTTTTACCTTTGCTCTGAGCCTTTCTCGGCGACCCTAGCGGGCGTCTCGAAAATGAATCAAAACTTTCAACAACGGATCTCTTGGTTCTGGCATCGATGAAGAACGCAGCGAAATGCGATAAGTAATGTGAATTGCAGAATTCAGTGAATCATCGAATCTTTGAACGCACATTGCGCCCGCCAGTATTCTGGCGGGCATGCCTGTCCGAGCGTCATTTCAACCCTCGAACCCCTCCGGGGGGTCGGCGTTGGGGATCGGC…
Trichoderma sp.	Trichoderma	Hypocreaceae	Hypocreales	Sordariomycetes	Ascomycota	2	0	CCCAACCCATGTGAACGTTACCAAACTGTTGCCTCGGCGGGATCTCTGCCCCGGGTGCGTCGCAGCCCCGGACCAAGGCGCCCGCCGGAGGACCAACCAAAACTCTTTTTGTATACCCCCTCGCGGGTTTTTTTTATAATCTGAGCCTTCTCGGCGCCTCTCGTAGGCGTTTCGAAAATGAATCAAAACTTTCAACAACGGATCTCTTGGTTCTGGCATCGATGAAGAACGCAGCGAAATGCGATAAGTAATGTGAATTGCAGAATTCAGTGAATCATCGAATCTTTGAACGCACATTGCGCCCGCCAGTATTCTGGCGGGCATGCCTGTCCGAGCGTCATTTCAACCCTCGAACCCCTCCGGGGGGTCGGCGTTGGGGATCGGCCCTGCCTCTTGGCG…
Trichoderma sulphureum	Trichoderma	Hypocreaceae	Hypocreales	Sordariomycetes	Ascomycota	4	0	CCCAATGTGAACCATACCAAACTGTTGCCTCGGCGGGGTCACGCCCCGGGTGCGTCGCAGCCCCGGAACCAGGCGCCCGCCGGAGGGACCAACCAAACTCTTTCTGTAGTCCCCTCGCGGACGTTATTTCTTACAGCTCTGAGCAAAAATTCAAAATGAATCAAAACTTTCAACAACGGATCTCTTGGTTCTGGCATCGATGAAGAACGCAGCGAAATGCGATAAGTAATGTGAATTGCAGAATTCAGTGAATCATCGAATCTTTGAACGCACATTGCGCCCGCCAGTATTCTGGCGGGCATGCCTGTCCGAGCGTCATTTCAACCCTCGAACCCCTCCGGGGGGTCGGCGTTGGGGATCGGGAACCCCTAAGACGGGATCCCGGCCCCGAAATACAGT…
Trichoderma tawa	Trichoderma	Hypocreaceae	Hypocreales	Sordariomycetes	Ascomycota	2	0	CCCAATGTGAACGTTACCAAACTGTTGCCTCGGCGGGATCTCTGCCCCGGGTGCGTCGCAGCCCCGGACCAAGGCGCCCGCCGGAGGACCAACCAAAACTCTTATTGTATACCCCCTCGCGGGTTTTTTTTATAATCTGAGCCTTCTCGGCGCCTCTCGTAGGCGTTTCGAAAATGAATCAAAACTTTCAACAACGGATCTCTTGGTTCTGGCATCGATGAAGAACGCAGCGAAATGCGATAAGTAATGTGAATTGCAGAATTCAGTGAATCATCGAATCTTTGAACGCACATTGCGCCCGCCAGTATTCTGGCGGGCATGCCTGTCCGAGCGTCATTTCAACCCTCGAACCCCTCCGGGGGGTCGGCGTTGGGGATCGGCCCTCCCTTAGCGGGTGGC…
Trichoderma velutinum	Trichoderma	Hypocreaceae	Hypocreales	Sordariomycetes	Ascomycota	1	0	TGTGACGTTACCAAACTGTTGCCTCGGCGGGATCTTCTGCCCCGGGTGCGTCGCAGCCCCGGACCAAGGCGCCCGCCGGAGGAATCAACCAAAACTCTTATTGTATACCCCCTCGCGGGTTTTTTATAATCTGAGCCTTCTCGGCGCCTCTCGTAGGCGTTTCGAAAATGAATCAAAACTTTCAACAACGGATCTCTTGGTTCTGGCATCGATGAAGAACGCAGCGAAATGCGATAAGTAATGTGAATTGCAGAATTCAGTGAATCATCGAATCTTTGAACGCACATTGCGCCCGCCAGTATTCTGGCGGGCATGCCTGTCCGAGCGTCATTTCAACCCTCGAACCCCTCCGGGGGGTCGGCGTTGGGGATCGGCCTCCTTTCACGGGGGCCGTCTCCG…
Trichoderma virens	Trichoderma	Hypocreaceae	Hypocreales	Sordariomycetes	Ascomycota	4	3	TGTGAACGTTACCAAACTGTTGCCTCGGCGGGATCTCTGCCCCGGGTGCGTCGCAGCCCCGGACCAAGGCGCCCGCCGGAGGACCAACCAAAACTCTTATTGTATACCCCCTCGCGGGTTTTTTACTATCTGAGCCATCTCGGCGCCCCTCGTGGGCGTTTCGAAAATGAATCAAAACTTTCAACAACGGATCTCTTGGTTCTGGCATCGATGAAGAACGCAGCGAAATGCGATAAGTAATGTGAATTGCAGAATTCAGTGAATCATCGAATCTTTGAACGCACATTGCGCCCGCCAGTATTCTGGCGGGCATGCCTGTCCGAGCGTCATTTCAACCCTCGAACCCCTCCGGGGGGTCGGCGTTGGGGATCGGCCCTTTACGGGGCCGGCCCCGAAATA…
Trichosporon asahii	Trichosporon	Trichosporonaceae	Trichosporonales	Tremellomycetes	Basidiomycota	1	0	GAGCGTTACTACATCCATCTACACCTGTGAACTGTTGATTGACTCCGGTCAATTACTTTACAAACATTGTGTAATGAACGTCATGTTATTATAACAAAAATAACTTTCAACAACGGATCTCTTGGCTCTCGCATCGATGAAGAACGCAGCGAAATGCGATAAGTAATGTGAATTGCAGAATTCAGTGAATCATCGAATCTTTGAACGCAACTTGCGCTCTCTGGTATTCCGGAGAGCATGCCTGTTTGAGTATCATGAAATCTCAACCATTAGGGTTTCTTAATGGCTTGGATTTGGGCGCTGCCACTTGCCTGGCTCGCCTTAAAAGAGTTAGCGTGTTTAACTTGTCGATCTGGCGTAATAAGTTTCGCTGGTGTAGACTTGAGAAGTGCGCTTCTA…
Varicosporellopsis aquatilis (94%)	Varicosporellopsis	Nectriaceae	Hypocreales	Sordariomycetes	Ascomycota	1	0	TGTGAACATACCTATCGTTGCCTCGGCGTATGCGCCCCGGGCCCCCCGGGCACCGGAACCCGGCGCCGCCAAAGGACCTAAACTCTTGTATTAGTACGTATTCTGAGTGACACAAGCAAATAAATCAAAACTTTCAACAACGGATCTCTTGGCTCTGGCATCGATGAAGAACGCAGCGAAACGCGATAAGTAATGTGAATTGCAGAATTCAGTGAATCATCGAATCTTTGAACGCACATTGCGCCCGCTAGCTAACCTGGCGGGCATGCCTGTTCGAGCGTCATTTCAACCCTCAAGCCCCCGGGCTTGGTGCTGGGGATCGGCCGTCACGGGCCGGCCCCGAAATAGATTGGCGGTCCCGCCGTCGCCTCCTCTGCGTAGTAGCAACACCTCGCACTG…
Westerdykella capitulum	Westerdykella	Sporormiaceae	Pleosporales	Dothideomycetes	Ascomycota	5	5	CCCTTGCCTTTTCGAGCACCTGTTTGTTTCCTCGGCAGGCCCGCCTGCCAATGGGGACCCTTTAAAACTCTTGCAATCAACCTGAACAATATTGTCTGAACAAAAAAATCTAAATCAAAACTTTCAACAACGGATCTCTTGGTTCTGGCATCGATGAAGAACGCAGCGAAATGCGATAAGTAGTGTGAATTGCAGAATTCAGTGAATCATCGAATCTTTGAACGCACATTGCGCCCTATGGTATTCCGTAGGGCATGCCTGTTCGAGCGTCATTTACACCTTCAAGCTCCGCTTGGTGTTGGGTGACTGTGGCCCCTCGGGGCCACTCGCCTCAAAGTCATTGGCGGCCGGTTTGTAGGCTTCGAGCGCAGCACATGTGCGTCTTCGTGCCTCGCGGAT…
Westerdykella dispersa	Westerdykella	Sporormiaceae	Pleosporales	Dothideomycetes	Ascomycota	4	1	TTCGAGAGAGAACCCTTGCCTTTTCGAGCACCTGTTTTGTTTCCTCGGCAGGCCCGCCTGCCAACGGGGACCATTTAAACTCTTGCAATCAACCTGAACAAAATCGTCTGAACAAAAAAAATCTAAATCAAAACTTTCAACAACGGATCTCTTGGTTCTGGCATCGATGAAGAACGCAGCGAAATGCGATAAGTAGTGTGAATTGCAGAATTCAGTGAATCATCGAATCTTTGAACGCACATTGCGCCCTATGGTATTCCGTAGGGCATGCCTGTTCGAGCGTCATTTACACCTTCAAGCTCCGCTTGGTGTTGGGTGACTGTGGCCCCTCGGGGCCACTCGCCTCAAAGTCATTGGCGGCCGGTTTGTAGGCTTCGAGCGCAGCACATGTGCGTCTTC…
Westerdykella globosa	Westerdykella	Sporormiaceae	Pleosporales	Dothideomycetes	Ascomycota	0	1	TCTTTCGAGGGAGACCCTTGCCTTTTCGAGCACCTGTTTGTTTCCTCGGCAGGCCCGCCTGCCAATGGGGACCTTTTTAAACCCTTGCGATAACCTGAACAAAAATCGTCTGAACAAAAAAAAATCTAAATCAAAACTTTCAACAACGGATCTCTTGGTTCTGGCATCGATGAAGAACGCAGCGAAATGCGATAAGTAGTGTGAATTGCAGAATTCAGTGAATCATCGAATCTTTGAACGCACATTGCGCCCTATGGTATTCCGTAGGGCATGCCTGTTCGAGCGTCATTTACACCTTCAAGCTTTGCTTGGTATTGGGTGACTGTGGCCCCTGGGCCACTCGCCTCAAAGTCATTGGCGGCCGGTACTTGGGCTTCGAGCGCAGCACATGTGCGTCCT…
Westerdykella purpurea	Westerdykella	Sporormiaceae	Pleosporales	Dothideomycetes	Ascomycota	14	0	TTCGAGGGAGAACCCTTGCCTTTTCGAGCACCTGTTTGTTTCCTCGGCAGGCCCGCCTGCCAATGGGGACCCCTTAAACTCTTGCAATCAACCTGAACAATATCGTCTGAATTAAAAAAATTTAAATCAAAACTTTCAACAACGGATCTCTTGGTTCTGGCATCGATGAAGAACGCAGCGAAATGCGATAAGTAGTGTGAATTGCAGAATTCAGTGAATCATCGAATCTTTGAACGCACATTGCGCCCTATGGTATTCCGTAGGGCATGCCTGTTCGAGCGTCATTTACACCTTCAAGCTCTGCTTGGTGCTGGGTGACTGTGGCCCCTCGGGTCCACTCGCCTCAAAGTCATTGGCGGCCGGTTTGTAGGCTTCGAGCGCAGCACATTTGCGTCTCAT…
Westerdykella sp.	Westerdykella	Sporormiaceae	Pleosporales	Dothideomycetes	Ascomycota	1	0	CTTCGAGGGAGACCCTTGCCTTTTCGAGCACCTGTTTGTTTCCTCGGCAGGCCCGCCTGCCAATGGGGACCCTTTAAAACTCTTGCAATCAACCTGAACAATATTGTCTGAACAAAAAAATCTAAATCAAAACTTTCAACAACGGATCTCTTGGTTCTGGCATCGATGAAGAACGCAGCGAAATGCGATAAGTAGTGTGAATTGCAGAATTCAGTGAATCATCGAATCTTTGAACGCACATTGCGCCCTATGGTATTCCGTAGGGCATGCCTGTTCGAGCGTCATTTACACCTTCAAGCTCCGCTTGGTGTTGGGTGACTGTGGCCCCTCGGGGCCACTCGCCTCAAAGTCATTGGCGGCCGGTTTGTAGGCTTCGAGCGCAGCACATGTGCGTCTTCG…
Xenoacremonium sinensis	Xenoacremonium	Nectriaceae	Hypocreales	Sordariomycetes	Ascomycota	0	2	TGTGACATACCTTTTGTTGCCTCGGCGGGATCGCCCCGGCGCCCGCCGCAGGACCCTAAACTCTTGTTTTCTATATGAATCTTCTGAGTGACACAAGCAAATAAATTAAAACTTTCAACAACGGATCTCTTGGTTCTGGCATCGATGAAGAACGCAGCGAAATGCGATAAGTAATGTGAATTGCAGAATTCAGTGAATCATCGAATCTTTGAACGCACATTGCGCCCGGCAGTATTCTGCCGGGCATGCCTGTTCGAGCGTCATTTCAACCCTCAAGCCCCCGGGCTTGGTGTTGGAGATCGGCCCGCCCCCGTGGCAGGCCGGCTCCGAAATCTAGTGGCGGTCCCGCTGTAACTTCCTCTGCGTAGTAGCAATATCTCGCACCGGAAAGCGACGGAG…
Xylaria allantoidea	Xylaria	Xylariaceae	Xylariales	Sordariomycetes	Ascomycota	1	0	TGTGAACATACCTTACGTTGCCTCGGCAGGTCGTGCTTACCCCGTAGCGCCCTACTCTGTAGGACCTGCCCGGTAGGCGCGGGCAAGCCTGCCGGCGGCCCACGAAACTCTGTTTAGTATTGAATTCTGAACCTATAACGAAATAAGTTAAAACTTTCAACAACGGATCTCTTGGTTCTGGCATCGATGAAGAACGCAGCGAAATGCGATAAGTAATGTGAATTGCAGAATTCAGTGAATCATCGAATCTTTGAACGCACATTGCGCCCACTAGTATTCTAGTGGGCATGCCTGTTCGAGCGTCATTTCAACCCTTAAGCCTCTGTTGCTTAGTGTTGGGAGCCTACGGTCATAGTAGCTCCTCAAAGTTAGTGGCGGAGCTGGCTCACACTCCAGGCG…
Xylaria cubensis	Xylaria	Xylariaceae	Xylariales	Sordariomycetes	Ascomycota	0	1	GCTGCACCCTTGTCTTTTGCGTACCGTATGTTTCCTCGGCGGGCTTGCCTGCCGGTTGGACATTATCAAACCTTTTTGTAGTTGCAATCAGCGTCAGAAAATAATAATAATTACAACTTTCAACAACGGATCTCTTGGTTCTGGCATCGATGAAGAACGCAGCGAAATGCGAAAAGTAGTGTGAATTGCAGAATTCAGTGAATCATCGAATCTTTGAACGCACATTGCGCCCCTTGGTATTCCATGGGGCATGCCTGTTCGAGCGTCATTTTGTACCCTCAAGCACTGCTTGGTGTTGGGCGCTTGTCCTGCAAAGGACTCGCCTGAAAGCGATTGGCGGCCAACGTACTGGTGGTAGAGCGCAGCACAATTTGCGTCTTTCCCCTCTGCGTTAGCGTC…
Yunnania penicillata	Yunnania	Incertae sedis	Incertae sedis	Incertae sedis	Ascomycota	1	1	TCAAGAGTTAGGTTCGACGGCTGGCCTTCGCCGGGACCCGATGCGAGGTGTAGACTACTACGCAGGGGGCGCCGCGGCGGGACCGCCACTTCATTTCGGGGACTGCGGCCAGGCCGCAGGACCCCAACACCGGGCCGCGGCCCCAGCCCCGGAGGACTGGGAACCGCTGCTCGAGGGGAGAAATGACGCTCGGACAGGCATGCCCGGCAGATTGCTGCCGGGCGCAATGTGCGTTCAAAGATTCGATGATTCACTGAATTCTGCAATTCACATTACTTATCGCATTTCGCTGCGTTCTTCATCGATGCCAGAACCAAGAGATCCGTTGTTGAAAGTTTTTACTTGTTTTTGTTTTAAATCAGAGCATGCAGTACGCTTTGCAGATTTAGAGTTTGGCGC…
Zygoascus polysorbophila	Zygoascus	Trichomonascaceae	Saccharomycetales	Saccharomycetes	Ascomycota	0	2	TTGTGATTATAAATTAATTTGTTTGGGTGTTTTTCGAAAGAGAAATGCCCAAAGATTTTTTAAAAAACACTTATTTTAAACCAATATCTGAGAAAATTTTAATAAATAAATTAAAACTTTCAACAACGGATCTCTTGGTTCTCGCATCGATGAAGAACGCAGCAAAATGCGATAAGTAATGTGAATTGCAGAATTGTGAATCATCGAATCTTTGAACGCACATTGCGCCTTTTGGAATTCCGAAAGGCATGCCTGTTTGAGCGTCATTTCAACTTCAACTTTATTGTTGGTATTGGAAAGTCTAGTCATAAATTTTTGTGGTTGGTTTTCTGAAAATTATTGGTGAATCTTGTTTCAAGGCCAAATAAAACGTATTAGGTTTTTTCCAACTCGTTTTCC…
Zygosporium oscheoides (91%)	Zygosporium	Incertae sedis	Incertae sedis	Incertae sedis	Ascomycota	1	0	CCCATGTGAACCTTTACCATTTGTTGCCTCGGCGGTGCCCGCCCCCCGTTCACTCGGGGAGGCGCGGCCCGCCGGCGGACCAAAACAACTCTTTGCTGTATCGTGGCACTCTGAGTATACAAAAACATAATAGTTAAAACTTTCAACAACGGATCTCTTGGTTCTGGCATCGATGAAGAACGCAGCGAAATGCGATACGTAATGTGAATTGCAGAATTCAGTGAATCATCGAATCTTTGAACGCACATTGCGCCTATTAGTATTCTAGTAGGCATGCCTGTTCGAGCGTCATTTCAACCCTCAGACCCCCGTGGCCTGGTGTTGGGGCCTGCCACCGCGAGAGCGCGGCAGCCCCGAAAGCAAGCTGGCGGAGTCGGGATGCACTCTAAGCGTAGTACA…
